# Supplementary material for: m6A mRNA Methylation Analysis Provides Novel Insights into Pigmentation in Sheep Skin
Source: Epigenetics. 2023 Jun 30;18(1):2230662. doi: 10.1080/15592294.2023.2230662 (PMC10316740; doi:10.1080/15592294.2023.2230662)
Supplement: Supplemental Material [file KEPI_A_2230662_SM7567.zip]

Archive with 7 entries (6 files):
- Supplementary files/
- Supplementary files/Supplementary Table S1 Mapping rate summary.xls
- Supplementary files/Supplementary Table S2 Peak statistics.xls
- Supplementary files/Supplementary Table S3 Peak information.xlsx
- Supplementary files/Supplementary Table S4.xlsx
- Supplementary files/Supplementary Table S5.xlsx
- Supplementary files/Supplementary Table S6.xlsx
