# Supplementary material for: m6A mRNA Methylation Analysis Provides Novel Insights into Pigmentation in Sheep Skin
Source: Epigenetics. 2023 Jun 30;18(1):2230662. doi: 10.1080/15592294.2023.2230662 (PMC10316740; doi:10.1080/15592294.2023.2230662)
Supplement: Supplemental Material [file KEPI_A_2230662_SM7567.zip › Supplementary files/Supplementary Table S1 Mapping rate summary.xls]

Sample	BLACK1-IP_R1	BLACK1-IP_R2	BLACK1-input_R1	BLACK1-input_R2	BLACK2-IP_R1	BLACK2-IP_R2	BLACK2-input_R1	BLACK2-input_R2	BLACK3-IP_R1	BLACK3-IP_R2	BLACK3-input_R1	BLACK3-input_R2	WHITE1-IP_R1	WHITE1-IP_R2	WHITE1-input_R1	WHITE1-input_R2	WHITE2-IP_R1	WHITE2-IP_R2	WHITE2-input_R1	WHITE2-input_R2	WHITE3-IP_R1	WHITE3-IP_R2	WHITE3-input_R1	WHITE3-input_R2
Number of input reads	26512820	26512820	27744162	27744162	26856330	26856330	26745744	26745744	26983543	26983543	27451785	27451785	26415641	26415641	27745752	27745752	28471237	28471237	25071713	25071713	25366739	25366739	26158403	26158403
Average input read length	143	140	135	132	142	139	133	130	143	139	135	132	141	139	129	126	141	138	136	133	143	140	136	134
Uniquely mapped reads number	19838019	19859637	19830475	19447604	19633048	20075680	19613566	19825019	19712584	20730395	20261476	20272887	20066496	19578976	20710935	20179834	21458273	20803257	18019944	18282662	19124711	18845954	19153249	19127882
Uniquely mapped reads %	74.82%	74.91%	71.48%	70.10%	73.10%	74.75%	73.33%	74.12%	73.05%	76.83%	73.81%	73.85%	75.96%	74.12%	74.65%	72.73%	75.37%	73.07%	71.87%	72.92%	75.39%	74.29%	73.22%	73.12%
