# Supplementary material for: m6A mRNA Methylation Analysis Provides Novel Insights into Pigmentation in Sheep Skin
Source: Epigenetics. 2023 Jun 30;18(1):2230662. doi: 10.1080/15592294.2023.2230662 (PMC10316740; doi:10.1080/15592294.2023.2230662)
Supplement: Supplemental Material [file KEPI_A_2230662_SM7567.zip › Supplementary files/Supplementary Table S2 Peak statistics.xls]

Samples	BLACK1-IPVSBLACK1-input	BLACK2-IPVSBLACK2-input	BLACK3-IPVSBLACK3-input	WHITE1-IPVSWHITE1-input	WHITE2-IPVSWHITE2-input	WHITE3-IPVSWHITE3-input	
total peaks	8147	7864	7381	8051	8517	6246	7701
