# Supplementary material for: m6A mRNA Methylation Analysis Provides Novel Insights into Pigmentation in Sheep Skin
Source: Epigenetics. 2023 Jun 30;18(1):2230662. doi: 10.1080/15592294.2023.2230662 (PMC10316740; doi:10.1080/15592294.2023.2230662)
Supplement: Supplemental Material [file KEPI_A_2230662_SM7567.zip › Supplementary files/Supplementary Table S3 Peak information.xlsx]

## Sheet: BLACK1-IPVSBLACK1-input.final
#chr	chromStart	chromEnd	name	score	strand	thickStart	thickEnd	itemRgb	blockCount	blockSizes	blockStarts	lg.p	lg.fdr	fold_enrchment
24	28930264	28930412	KCTD7	0.05	+	28930264	28930412	0	1	148,	0	-1.3	-0.942	4
4	55782453	55782602	PNPLA8	0.049	-	55782453	55782602	0	1	149,	0	-1.31	-0.95	3
24	41635376	41635764	CHST12	0.049	-	41635376	41635764	0	1	388,	0	-1.31	-0.945	4.5
20	4792715	4793316	DST	0.049	+	4792715	4793316	0	1	601,	0	-1.31	-0.947	6.5
20	4792115	4792266	DST	0.049	+	4792115	4792266	0	1	151,	0	-1.31	-0.947	5
20	4791765	4791866	DST	0.049	+	4791765	4791866	0	1	101,	0	-1.31	-0.385	4
17	15816156	15816305	GAB1	0.049	-	15816156	15816305	0	1	149,	0	-1.31	-0.945	3.75
14	55563435	55563684	NA	0.049	+	55563435	55563684	0	1	249,	0	-1.31	-0.948	15
14	55555680	55563337	NA	0.049	+	55555680	55563337	0	2	80,168,	0,7489	-1.31	-0.385	7
13	84309067	84309413	TSHZ2	0.049	+	84309067	84309413	0	1	346,	0	-1.31	-0.946	14
1	98810575	98818292	IGSF3	0.049	-	98810575	98818292	0	2	248,1,	0,7716	-1.31	-0.948	4.12
1	98788803	98789052	IGSF3	0.049	-	98788803	98789052	0	1	249,	0	-1.31	-0.948	11
9	44494576	44494825	YTHDF3	0.048	+	44494576	44494825	0	1	249,	0	-1.32	-0.956	6.67
8	14183209	14235647	NCOA7	0.048	-	14183209	14235647	0	2	89,11,	0,52427	-1.32	-0.955	2
20	11478268	11478368	SRPK1	0.048	-	11478268	11478368	0	1	100,	0	-1.32	-0.393	5
2	53568727	53569021	SHB	0.048	+	53568727	53569021	0	1	294,	0	-1.32	-0.963	8
19	54410599	54410799	SETD2	0.048	+	54410599	54410799	0	1	200,	0	-1.32	-0.958	4
18	43894433	43897973	BAZ1A	0.048	-	43894433	43897973	0	3	118,114,18,	0,2964,3522	-1.32	-0.959	2.07
18	43891267	43891368	BAZ1A	0.048	-	43891267	43891368	0	1	101,	0	-1.32	-0.959	1.33
7	69970519	69971113	FBXO34	0.047	+	69970519	69971113	0	1	594,	0	-1.33	-0.968	20
7	36207158	36207407	NA	0.047	+	36207158	36207407	0	1	249,	0	-1.33	-0.406	6
4	93308320	93308468	TSPAN12	0.047	-	93308320	93308468	0	1	148,	0	-1.33	-0.97	6
2	53435309	53435603	SHB	0.047	+	53435309	53435603	0	1	294,	0	-1.33	-0.972	6
17	62683181	62683382	KDM2B	0.047	+	62683181	62683382	0	1	201,	0	-1.33	-0.969	3.5
1	284653452	284653553	BACE2	0.047	+	284653452	284653553	0	1	101,	0	-1.33	-0.974	4
1	112787028	112787326	NES	0.047	-	112787028	112787326	0	1	298,	0	-1.33	-0.968	13
2	16321616	16326434	RAD23B	0.046	-	16321616	16326434	0	2	71,74,	0,4744	-1.34	-0.975	2
18	31221888	31221988	PTPN9	0.046	+	31221888	31221988	0	1	100,	0	-1.34	-0.421	9
16	477232	477332	PANK3	0.046	-	477232	477332	0	1	100,	0	-1.34	-0.983	2.4
13	39700661	39700812	KAT14	0.046	+	39700661	39700812	0	1	151,	0	-1.34	-0.975	19
3	67804539	67808998	BCL11A	0.045	+	67804539	67808998	0	3	67,49,33,	0,2357,4426	-1.35	-0.988	4.14
14	53271260	53271460	NA	0.045	+	53271260	53271460	0	1	200,	0	-1.35	-0.986	3
11	17051746	17051897	KANSL1	0.045	+	17051746	17051897	0	1	151,	0	-1.35	-0.988	1.67
24	1028247	1028493	BAIAP3	0.044	+	1028247	1028493	0	2	41,59,	0,187	-1.36	-0.436	3
16	4821597	4821839	DUSP1	0.044	-	4821597	4821839	0	1	242,	0	-1.36	-0.998	2.67
11	37278372	37280822	DERL2	0.044	-	37278372	37280822	0	2	129,15,	0,2435	-1.36	-0.998	5.67
7	22177532	22177777	LTB4R2	0.043	-	22177532	22177777	0	1	245,	0	-1.37	-1.01	6.5
6	125854909	125855154	PSAPL1	0.043	-	125854909	125855154	0	1	245,	0	-1.37	-1.01	3
5	45899224	45899523	PWWP3A	0.043	+	45899224	45899523	0	1	299,	0	-1.37	-1.01	7
5	18914682	18916770	NFIC	0.043	-	18914682	18916770	0	2	90,59,	0,2029	-1.37	-1	1.59
19	52012780	52012880	HYAL2	0.043	+	52012780	52012880	0	1	100,	0	-1.37	-0.447	3
1	11564862	11565042	NA	0.043	+	11564862	11565042	0	2	63,85,	0,95	-1.37	-1.01	4
3	35971186	35971387	PPM1G	0.042	-	35971186	35971387	0	1	201,	0	-1.38	-1.02	6.33
12	84226631	84226732	NAV1	0.042	-	84226631	84226732	0	1	101,	0	-1.38	-0.456	5
6	128240465	128240615	RNF4	0.041	-	128240465	128240615	0	1	150,	0	-1.39	-1.03	3
5	46067314	46072324	MBD3	0.041	-	46067314	46072324	0	3	86,110,96,	0,4201,4914	-1.39	-1.02	3.86
3	39969641	39969788	PCBP1	0.041	-	39969641	39969788	0	1	147,	0	-1.39	-1.03	2.43
16	9611254	9611604	ZNF366	0.041	+	9611254	9611604	0	1	350,	0	-1.39	-1.02	8
24	27954021	27954671	ZNF646	0.04	+	27954021	27954671	0	1	650,	0	-1.4	-1.04	11
23	35118627	35119221	KCTD1	0.04	+	35118627	35119221	0	1	594,	0	-1.4	-1.03	6.33
2	16763778	16763879	ZNF462	0.04	-	16763778	16763879	0	1	101,	0	-1.4	-1.03	3
18	59039286	59039436	DDX24	0.04	-	59039286	59039436	0	1	150,	0	-1.4	-1.04	1.67
7	18194426	18196612	TLE3	0.039	-	18194426	18196612	0	2	173,77,	0,2109	-1.41	-1.05	10
6	42161719	42161870	LCORL	0.039	-	42161719	42161870	0	1	151,	0	-1.41	-0.483	4
6	42161121	42161222	LCORL	0.039	-	42161121	42161222	0	1	101,	0	-1.41	-0.483	5
5	64013480	64013579	SLC26A2	0.039	+	64013480	64013579	0	1	99,	0	-1.41	-1.05	2
5	4776201	4776400	ELL	0.039	+	4776201	4776400	0	1	199,	0	-1.41	-1.05	8.33
2	255839094	255841589	GPATCH3	0.039	+	255839094	255841589	0	3	216,175,4,	0,1977,2491	-1.41	-1.05	15
17	71986494	71988184	NA	0.039	-	71986494	71988184	0	2	10,135,	0,1555	-1.41	-1.05	3.5
14	53274747	53274847	NA	0.039	+	53274747	53274847	0	1	100,	0	-1.41	-1.05	4.33
14	53274548	53274648	NA	0.039	+	53274548	53274648	0	1	100,	0	-1.41	-1.05	2.2
12	2496425	2496571	TMEM81	0.039	-	2496425	2496571	0	1	146,	0	-1.41	-0.483	3
1	196276605	196279174	ZDHHC23	0.039	+	196276605	196279174	0	2	85,14,	0,2555	-1.41	-0.487	8
7	92242767	92243364	IRF2BPL	0.038	-	92242767	92243364	0	1	597,	0	-1.42	-1.06	8.5
3	7651048	7651348	LRRC8A	0.038	-	7651048	7651348	0	1	300,	0	-1.42	-1.06	18
3	7650451	7650850	LRRC8A	0.038	-	7650451	7650850	0	1	399,	0	-1.42	-1.06	3.17
3	7649405	7649556	LRRC8A	0.038	-	7649405	7649556	0	1	151,	0	-1.42	-1.06	1.7
3	7644316	7649307	LRRC8A	0.038	-	7644316	7649307	0	2	27,74,	0,4917	-1.42	-0.497	2.5
3	66788258	66812814	EVA1A	0.038	-	66788258	66812814	0	3	270,98,2,	0,24455,24554	-1.42	-1.06	6.5
3	4010894	4011016	RALGDS	0.038	+	4010894	4011016	0	2	98,1,	0,121	-1.42	-1.06	4
3	20847488	20848649	ROCK2	0.038	-	20847488	20848649	0	2	44,57,	0,1104	-1.42	-1.06	1.5
3	140243858	140249867	TMCC3	0.038	-	140243858	140249867	0	2	358,40,	0,5969	-1.42	-1.06	21
1	97882561	97882661	CASQ2	0.038	-	97882561	97882661	0	1	100,	0	-1.42	-0.493	8
1	21457460	21467975	LURAP1	0.038	+	21457460	21467975	0	2	6,426,	0,10089	-1.42	-0.497	7
8	2998962	2999062	SENP6	0.037	+	2998962	2999062	0	1	100,	0	-1.43	-1.07	6.67
7	46465156	46466744	ZNF609	0.037	-	46465156	46466744	0	2	261,438,	0,1150	-1.43	-1.06	5.5
5	19865654	19865755	DOT1L	0.037	+	19865654	19865755	0	1	101,	0	-1.43	-0.505	3.5
5	19865158	19865556	DOT1L	0.037	+	19865158	19865556	0	1	398,	0	-1.43	-1.07	12.7
4	84438205	84438451	DDX56	0.037	+	84438205	84438451	0	1	246,	0	-1.43	-1.07	5.5
4	111975320	111990536	HIPK2	0.037	-	111975320	111990536	0	2	113,86,	0,15130	-1.43	-1.07	1.86
3	215609239	215623948	ATF7IP	0.037	-	215609239	215623948	0	2	393,5,	0,14704	-1.43	-1.07	8.6
23	67707654	67708049	BCL2	0.037	-	67707654	67708049	0	1	395,	0	-1.43	-1.07	5
2	35187704	35187955	TUT7	0.037	+	35187704	35187955	0	1	251,	0	-1.43	-1.07	6.5
2	25625672	25625823	SEMA4D	0.037	-	25625672	25625823	0	1	151,	0	-1.43	-0.499	3
19	7939894	7939994	NA	0.037	-	7939894	7939994	0	1	100,	0	-1.43	-1.07	6
14	50908249	50908598	SIPA1L3	0.037	+	50908249	50908598	0	1	349,	0	-1.43	-1.07	11
14	50907702	50908150	SIPA1L3	0.037	+	50907702	50908150	0	1	448,	0	-1.43	-1.07	2.6
6	23593628	23593778	TET2	0.036	-	23593628	23593778	0	1	150,	0	-1.44	-1.07	5.5
25	30781433	30781584	ZSWIM8	0.036	+	30781433	30781584	0	1	151,	0	-1.44	-1.07	3
24	27398709	27398909	FBRS	0.036	+	27398709	27398909	0	1	200,	0	-1.44	-1.08	2.75
24	10488490	10488777	LITAF	0.036	-	10488490	10488777	0	1	287,	0	-1.44	-1.08	8.5
22	17228444	17228844	SLC35G1	0.036	+	17228444	17228844	0	1	400,	0	-1.44	-1.07	4.75
21	25660532	26030945	NAV2	0.036	-	25660532	26030945	0	2	126,75,	0,370338	-1.44	-1.08	2.25
20	4794572	4794823	DST	0.036	+	4794572	4794823	0	1	251,	0	-1.44	-1.08	8
13	80743681	80743781	ZNFX1	0.036	-	80743681	80743781	0	1	100,	0	-1.44	-1.07	1.75
1	202113789	202183748	ARHGAP31	0.036	+	202113789	202183748	0	2	178,23,	0,69936	-1.44	-1.08	4.33
7	46467092	46467193	ZNF609	0.035	-	46467092	46467193	0	1	101,	0	-1.46	-1.1	9.5
6	40988298	40988639	PYURF	0.035	+	40988298	40988639	0	1	341,	0	-1.46	-1.09	9
3	224618554	224618952	NOP2	0.035	+	224618554	224618952	0	1	398,	0	-1.46	-1.1	9
25	32020893	32021243	SAMD8	0.035	+	32020893	32021243	0	1	350,	0	-1.45	-1.09	11.5
21	52612563	52613057	B4GALNT4	0.035	-	52612563	52613057	0	1	494,	0	-1.45	-1.08	17
21	52610123	52610222	B4GALNT4	0.035	-	52610123	52610222	0	1	99,	0	-1.45	-0.52	2
20	30720959	30721106	NA	0.035	+	30720959	30721106	0	1	147,	0	-1.46	-1.09	7
2	251671695	251684228	ZCCHC17	0.035	-	251671695	251684228	0	2	184,61,	0,12472	-1.46	-1.1	25
2	248855189	248855462	NA	0.035	-	248855189	248855462	0	2	79,21,	0,252	-1.46	-1.1	2
2	172501104	172501537	MBD5	0.035	-	172501104	172501537	0	2	138,12,	0,421	-1.46	-1.09	11
18	25552652	25552896	KLF13	0.035	+	25552652	25552896	0	1	244,	0	-1.45	-1.08	5.5
17	37940199	37940398	ANGEL2	0.035	+	37940199	37940398	0	1	199,	0	-1.46	-1.1	13
14	56243941	56244041	ZNF296	0.035	-	56243941	56244041	0	1	100,	0	-1.46	-0.53	2
14	56243397	56243794	ZNF296	0.035	-	56243397	56243794	0	1	397,	0	-1.46	-1.09	5.5
14	37574429	37574675	TRADD	0.035	-	37574429	37574675	0	1	246,	0	-1.45	-1.09	7.5
3	146427596	146427896	NCKAP5L	0.034	+	146427596	146427896	0	1	300,	0	-1.47	-1.1	3
3	146427086	146427187	NCKAP5L	0.034	+	146427086	146427187	0	1	101,	0	-1.47	-1.1	5.5
26	27023597	27023696	NA	0.034	+	27023597	27023696	0	1	99,	0	-1.47	-1.11	4.5
2	9025857	9025958	TNC	0.034	+	9025857	9025958	0	1	101,	0	-1.47	-0.543	4
2	162196848	162196948	BAZ2B	0.034	+	162196848	162196948	0	1	100,	0	-1.47	-0.542	1.5
2	162194822	162195072	BAZ2B	0.034	+	162194822	162195072	0	1	250,	0	-1.47	-1.11	3.33
2	162188853	162189152	BAZ2B	0.034	+	162188853	162189152	0	1	299,	0	-1.47	-1.11	4
17	56337781	56337880	TMEM132C	0.034	-	56337781	56337880	0	1	99,	0	-1.47	-0.545	2
10	94741869	94741969	IRS2	0.034	-	94741869	94741969	0	1	100,	0	-1.47	-1.1	2.5
10	94741128	94741771	IRS2	0.034	-	94741128	94741771	0	1	643,	0	-1.47	-1.1	10
8	69758573	69758922	NHSL1	0.033	-	69758573	69758922	0	1	349,	0	-1.48	-1.12	4
8	69758324	69758474	NHSL1	0.033	-	69758324	69758474	0	1	150,	0	-1.48	-1.12	2.75
7	72027182	72027731	NAA30	0.033	+	72027182	72027731	0	1	549,	0	-1.48	-1.12	11.5
5	68705634	68706725	LARP1	0.033	+	68705634	68706725	0	2	148,53,	0,1038	-1.48	-1.12	2.6
3	4161189	4161290	TSC1	0.033	+	4161189	4161290	0	1	101,	0	-1.48	-0.55	2
3	2735169	2737898	MED22	0.033	+	2735169	2737898	0	2	157,143,	0,2586	-1.48	-1.11	27
3	225103348	225103449	VWF	0.033	+	225103348	225103449	0	1	101,	0	-1.48	-1.12	2.4
26	21126306	21126457	NA	0.033	+	21126306	21126457	0	1	151,	0	-1.48	-1.11	4.25
24	29030259	29030409	TMEM248	0.033	+	29030259	29030409	0	1	150,	0	-1.48	-1.12	3
2	129447280	129447427	ASDURF	0.033	-	129447280	129447427	0	1	147,	0	-1.48	-1.12	4.4
18	7837008	7840544	IGF1R	0.033	+	7837008	7840544	0	2	95,106,	0,3430	-1.48	-1.11	1.76
11	1135009	1135459	AXIN2	0.033	+	1135009	1135459	0	1	450,	0	-1.48	-1.11	8.5
9	31874664	31875852	ZHX1	0.032	+	31874664	31875852	0	1	1188,	0	-1.5	-1.13	18
5	13344911	13346841	KEAP1	0.032	-	13344911	13346841	0	2	296,3,	0,1927	-1.49	-1.12	3
3	185460763	185460862	TDG	0.032	+	185460763	185460862	0	1	99,	0	-1.49	-1.12	2.25
21	42848868	42849017	INTS5	0.032	-	42848868	42849017	0	1	149,	0	-1.5	-1.14	7
21	42848474	42848574	INTS5	0.032	-	42848474	42848574	0	1	100,	0	-1.5	-0.575	5
21	42847735	42848130	INTS5	0.032	-	42847735	42848130	0	1	395,	0	-1.5	-1.14	10
2	221877951	221878101	PARD3B	0.032	+	221877951	221878101	0	1	150,	0	-1.5	-1.14	2.5
17	79554994	79555294	PRR14L	0.032	-	79554994	79555294	0	1	300,	0	-1.5	-1.13	12
17	62061630	62063862	CLIP1	0.032	+	62061630	62063862	0	2	113,37,	0,2195	-1.5	-1.13	1.81
17	61922280	61922428	RSRC2	0.032	+	61922280	61922428	0	1	148,	0	-1.5	-1.13	6.33
13	26287747	26287997	KIAA1217	0.032	+	26287747	26287997	0	1	250,	0	-1.5	-1.13	4.33
3	233182665	233183734	EP300	0.031	+	233182665	233183734	0	2	34,267,	0,802	-1.51	-1.14	2.71
3	228063962	228065770	KDM5A	0.031	-	228063962	228065770	0	2	185,15,	0,1793	-1.51	-1.15	4
24	34910808	34910908	TMEM120A	0.031	-	34910808	34910908	0	1	100,	0	-1.51	-0.584	6
19	54210686	54210786	SCAP	0.031	+	54210686	54210786	0	1	100,	0	-1.51	-1.15	7
1	257526271	257526710	NA	0.031	-	257526271	257526710	0	1	439,	0	-1.51	-1.14	8.33
5	3000270	3001222	C1orf35	0.03	+	3000270	3001222	0	4	10,86,123,21,	0,194,724,931	-1.52	-1.15	3.67
3	6651579	6651679	FNBP1	0.03	+	6651579	6651679	0	1	100,	0	-1.52	-1.15	3
3	228252033	228252133	B4GALNT3	0.03	+	228252033	228252133	0	1	100,	0	-1.53	-1.16	4
3	147102271	147102522	KMT2D	0.03	+	147102271	147102522	0	1	251,	0	-1.52	-1.16	2.12
3	140253220	140253320	TMCC3	0.03	-	140253220	140253320	0	1	100,	0	-1.52	-1.16	1.2
3	140252922	140253072	TMCC3	0.03	-	140252922	140253072	0	1	150,	0	-1.52	-1.16	4.67
24	17666312	17666560	GPRC5B	0.03	-	17666312	17666560	0	1	248,	0	-1.53	-1.16	8
17	81135674	81139228	SPECC1L	0.03	-	81135674	81139228	0	2	102,47,	0,3507	-1.52	-1.16	3.33
17	81135229	81135576	SPECC1L	0.03	-	81135229	81135576	0	1	347,	0	-1.52	-1.16	8
12	82832739	82833040	NA	0.03	-	82832739	82833040	0	1	301,	0	-1.53	-1.16	9
12	46337723	46337973	NA	0.03	+	46337723	46337973	0	1	250,	0	-1.52	-1.16	3.33
1	39828232	39828512	USP1	0.03	+	39828232	39828512	0	2	176,23,	0,257	-1.52	-1.15	8
1	20629814	20630059	HPDL	0.03	+	20629814	20630059	0	1	245,	0	-1.52	-0.589	4
7	46467740	46468489	ZNF609	0.029	-	46467740	46468489	0	1	749,	0	-1.54	-1.17	14
7	35934408	35934775	INAFM2	0.029	+	35934408	35934775	0	1	367,	0	-1.54	-1.17	12
2	127274696	127274941	AMMECR1L	0.029	+	127274696	127274941	0	1	245,	0	-1.54	-1.17	3.17
17	78759312	78759462	SEC14L6	0.029	-	78759312	78759462	0	1	150,	0	-1.54	-1.18	12
11	34957007	34957106	NTN1	0.029	-	34957007	34957106	0	1	99,	0	-1.54	-0.607	4
11	34956811	34956910	NTN1	0.029	-	34956811	34956910	0	1	99,	0	-1.54	-0.607	2
11	34956419	34956665	NTN1	0.029	-	34956419	34956665	0	1	246,	0	-1.54	-0.607	6
5	63469347	63469594	GRPEL2	0.028	+	63469347	63469594	0	1	247,	0	-1.55	-1.18	18
5	10224904	10225302	YJU2B	0.028	-	10224904	10225302	0	1	398,	0	-1.55	-1.19	14
4	76621911	76622061	NFE2L3	0.028	-	76621911	76622061	0	1	150,	0	-1.56	-1.2	3.67
4	121558290	121558965	CUL1	0.028	+	121558290	121558965	0	2	13,138,	0,537	-1.56	-0.627	3
3	193477306	193477555	MPST	0.028	+	193477306	193477555	0	1	249,	0	-1.56	-1.19	6
3	155042090	155042189	GXYLT1	0.028	+	155042090	155042189	0	1	99,	0	-1.55	-1.19	26
21	52379388	52517149	DEAF1	0.028	+	52379388	52517149	0	2	275,19,	0,137742	-1.56	-1.19	11
21	46168943	46170044	BRMS1	0.028	-	46168943	46170044	0	3	249,40,7,	0,647,1094	-1.55	-1.18	5.5
20	4304680	4305078	ZNF451	0.028	-	4304680	4305078	0	1	398,	0	-1.56	-1.19	9
20	18485951	18486248	SRF	0.028	+	18485951	18486248	0	1	297,	0	-1.55	-1.18	3.5
2	40541141	40552742	TRIM35	0.028	+	40541141	40552742	0	2	139,10,	0,11591	-1.56	-0.629	2
2	10665256	10665351	NA	0.028	+	10665256	10665351	0	1	95,	0	-1.55	-0.617	4
2	10664972	10665163	NA	0.028	+	10664972	10665163	0	2	37,152,	0,39	-1.55	-0.617	6
13	70525478	70525723	PPP1R16B	0.028	+	70525478	70525723	0	1	245,	0	-1.56	-0.629	6
13	67356155	67356402	FAM83C	0.028	-	67356155	67356402	0	1	247,	0	-1.56	-1.19	6
12	78853281	78853381	PLXNA2	0.028	+	78853281	78853381	0	1	100,	0	-1.56	-1.19	1.6
10	34138276	34139578	POLR1D	0.028	-	34138276	34139578	0	2	327,71,	0,1231	-1.55	-1.18	4.25
1	202301243	202301344	POGLUT1	0.028	+	202301243	202301344	0	1	101,	0	-1.56	-0.632	6
1	112844000	112844539	ISG20L2	0.028	-	112844000	112844539	0	1	539,	0	-1.56	-1.19	11
5	1472251	1472698	MAML1	0.027	-	1472251	1472698	0	1	447,	0	-1.57	-1.2	18.5
5	1471904	1472153	MAML1	0.027	-	1471904	1472153	0	1	249,	0	-1.57	-1.2	6
24	27955619	27956819	ZNF646	0.027	+	27955619	27956819	0	1	1200,	0	-1.57	-1.21	38
20	17590002	17590302	NA	0.027	-	17590002	17590302	0	1	300,	0	-1.57	-1.2	3.56
2	265228116	265229324	SZRD1	0.027	-	265228116	265229324	0	2	226,21,	0,1187	-1.57	-1.2	10.3
2	250971666	250971816	TXLNA	0.027	-	250971666	250971816	0	1	150,	0	-1.57	-0.638	2
16	36983823	36984023	DAB2	0.027	+	36983823	36984023	0	1	200,	0	-1.57	-1.2	6
1	202218742	202218943	ARHGAP31	0.027	+	202218742	202218943	0	1	201,	0	-1.57	-1.21	5
8	89025574	89025673	ZDHHC14	0.026	+	89025574	89025673	0	1	99,	0	-1.58	-0.647	4
8	89025034	89025477	ZDHHC14	0.026	+	89025034	89025477	0	1	443,	0	-1.58	-1.21	14
8	69760315	69760515	NHSL1	0.026	-	69760315	69760515	0	1	200,	0	-1.59	-1.22	7
8	69759568	69759967	NHSL1	0.026	-	69759568	69759967	0	1	399,	0	-1.59	-1.22	4.33
3	63793025	63795314	NA	0.026	-	63793025	63795314	0	2	184,64,	0,2225	-1.58	-1.21	3.75
3	29393629	29393829	SDC1	0.026	-	29393629	29393829	0	1	200,	0	-1.58	-1.21	2.21
3	161288772	161288969	YEATS4	0.026	-	161288772	161288969	0	1	197,	0	-1.59	-1.22	15
2	128598826	128599369	MFSD6	0.026	-	128598826	128599369	0	1	543,	0	-1.58	-1.21	3.6
15	32095620	32095871	PHLDB1	0.026	+	32095620	32095871	0	1	251,	0	-1.58	-1.21	4.67
14	50760756	50761843	SIPA1L3	0.026	+	50760756	50761843	0	2	227,121,	0,966	-1.58	-1.21	4.33
12	40354536	40354684	BLZF1	0.026	+	40354536	40354684	0	1	148,	0	-1.58	-1.21	2
11	18779917	18780017	GPATCH8	0.026	+	18779917	18780017	0	1	100,	0	-1.59	-1.22	1.43
1	70803307	70803458	LRRC8B	0.026	+	70803307	70803458	0	1	151,	0	-1.58	-1.21	6
1	70795547	70795848	LRRC8B	0.026	+	70795547	70795848	0	1	301,	0	-1.58	-1.21	14
1	70794848	70795098	LRRC8B	0.026	+	70794848	70795098	0	1	250,	0	-1.58	-1.21	5.67
9	15372180	15372628	EEF1D	0.025	+	15372180	15372628	0	1	448,	0	-1.6	-1.24	17
9	15371783	15371983	EEF1D	0.025	+	15371783	15371983	0	1	200,	0	-1.6	-1.24	2.75
7	101438707	101439152	FLRT2	0.025	+	101438707	101439152	0	1	445,	0	-1.6	-1.23	35
3	143809738	143809933	ATG101	0.025	-	143809738	143809933	0	1	195,	0	-1.6	-1.23	5
26	17412550	17412801	FAT1	0.025	-	17412550	17412801	0	1	251,	0	-1.61	-1.24	2.6
24	1312242	1315099	SPSB3	0.025	-	1312242	1315099	0	3	25,175,47,	0,95,2810	-1.61	-1.24	4.9
2	7565585	7565886	ASTN2	0.025	+	7565585	7565886	0	1	301,	0	-1.6	-1.23	17
2	36550055	36560775	NA	0.025	-	36550055	36560775	0	2	151,99,	0,10621	-1.61	-1.25	3.25
2	250962887	250963908	TXLNA	0.025	-	250962887	250963908	0	3	31,189,80,	0,43,941	-1.6	-1.23	5
2	250962140	250962341	TXLNA	0.025	-	250962140	250962341	0	1	201,	0	-1.6	-1.23	7
2	235435345	235435595	NA	0.025	-	235435345	235435595	0	1	250,	0	-1.6	-0.669	7
2	235435046	235435147	NA	0.025	-	235435046	235435147	0	1	101,	0	-1.6	-1.23	11
14	8954747	9004076	PLCG2	0.025	+	8954747	9004076	0	2	86,114,	0,49215	-1.6	-1.23	5
13	64204313	64204713	NA	0.025	+	64204313	64204713	0	1	400,	0	-1.6	-0.671	5
10	94713829	94714028	IRS2	0.025	-	94713829	94714028	0	1	199,	0	-1.61	-1.24	4.83
10	14607560	14608010	AKAP11	0.025	+	14607560	14608010	0	1	450,	0	-1.61	-1.24	4.5
1	82731824	82732020	EXTL2	0.025	-	82731824	82732020	0	1	196,	0	-1.6	-1.23	12
1	193629876	193630026	NECTIN3	0.025	+	193629876	193630026	0	1	150,	0	-1.6	-0.664	2
1	139257656	139257756	GABPA	0.025	-	139257656	139257756	0	1	100,	0	-1.6	-0.666	4.5
1	112091566	112091812	RIT1	0.025	-	112091566	112091812	0	1	246,	0	-1.6	-1.23	4
4	33704546	33727607	SP4	0.024	+	33704546	33727607	0	2	75,223,	0,22838	-1.62	-1.26	13
3	224612780	224613853	NOP2	0.024	+	224612780	224613853	0	2	112,38,	0,1035	-1.62	-1.25	2.14
26	17403078	17403329	FAT1	0.024	-	17403078	17403329	0	1	251,	0	-1.62	-1.25	5.5
23	42630566	42630660	MYL12B	0.024	+	42630566	42630660	0	1	94,	0	-1.62	-1.25	1.6
22	42461773	42461924	DENND10	0.024	+	42461773	42461924	0	1	151,	0	-1.62	-1.25	4
21	45396982	45397181	FRMD8	0.024	+	45396982	45397181	0	1	199,	0	-1.62	-1.25	9
13	26357971	26358221	KIAA1217	0.024	+	26357971	26358221	0	1	250,	0	-1.62	-1.25	5.25
13	26357325	26357574	KIAA1217	0.024	+	26357325	26357574	0	1	249,	0	-1.62	-1.25	4.71
11	24896304	24896553	NFE2L1	0.024	+	24896304	24896553	0	1	249,	0	-1.62	-1.25	2.08
9	42204835	42208802	CHD7	0.023	+	42204835	42208802	0	2	350,49,	0,3918	-1.64	-1.27	3.5
9	42200522	42201120	CHD7	0.023	+	42200522	42201120	0	1	598,	0	-1.64	-1.27	6.56
7	35887185	35887286	PAK6	0.023	+	35887185	35887286	0	1	101,	0	-1.64	-1.27	1.67
5	44248834	44249184	ARHGEF40	0.023	+	44248834	44249184	0	1	350,	0	-1.63	-1.26	4.8
3	146541385	146541998	PRPF40B	0.023	-	146541385	146541998	0	3	69,62,116,	0,190,497	-1.63	-1.26	6
23	38972731	38974293	GATA6	0.023	-	38972731	38974293	0	2	127,23,	0,1539	-1.64	-0.708	4
23	38972382	38972632	GATA6	0.023	-	38972382	38972632	0	1	250,	0	-1.64	-1.27	11
22	44198399	44199968	WDR11	0.023	+	44198399	44199968	0	2	1,198,	0,1371	-1.64	-1.27	6
19	34084198	34084298	TMF1	0.023	+	34084198	34084298	0	1	100,	0	-1.64	-1.27	9
19	16607539	16607737	ABHD5	0.023	+	16607539	16607737	0	1	198,	0	-1.63	-1.26	5
15	49994195	49994295	FHIP1B	0.023	+	49994195	49994295	0	1	100,	0	-1.64	-0.703	6
14	41055194	41055395	ZFHX3	0.023	+	41055194	41055395	0	1	201,	0	-1.64	-0.702	8
14	41054945	41055095	ZFHX3	0.023	+	41054945	41055095	0	1	150,	0	-1.64	-0.702	8
11	29908812	29913604	NCOR1	0.023	-	29908812	29913604	0	3	40,125,35,	0,1592,4757	-1.64	-1.27	3.63
1	21268650	21269375	MAST2	0.023	+	21268650	21269375	0	2	88,13,	0,712	-1.63	-0.693	2
X	14668406	14676991	ZRSR2	0.022	+	14668406	14676991	0	4	25,109,87,29,	0,5216,5672,8556	-1.65	-1.28	4
9	43189418	43239694	ASPH	0.022	-	43189418	43239694	0	7	10,42,45,36,39,33,45,	0,30907,44443,45705,46267,49751,50231	-1.66	-1.29	3
8	66970278	66986335	AHI1	0.022	-	66970278	66986335	0	3	372,11,14,	0,16030,16043	-1.66	-1.29	6
7	81077630	81077781	FUT8	0.022	+	81077630	81077781	0	1	151,	0	-1.66	-0.727	7
7	18154643	18154793	TLE3	0.022	-	18154643	18154793	0	1	150,	0	-1.65	-1.28	2.33
3	6512545	6520426	NCS1	0.022	-	6512545	6520426	0	2	93,6,	0,7875	-1.65	-1.28	4
3	181560641	181560890	UHRF1BP1L	0.022	-	181560641	181560890	0	1	249,	0	-1.66	-1.29	3
3	10969878	10971460	GAPVD1	0.022	-	10969878	10971460	0	2	250,49,	0,1533	-1.65	-1.28	4.67
3	102162004	102162600	TET3	0.022	+	102162004	102162600	0	1	596,	0	-1.66	-1.29	4.86
25	30746809	30747205	FUT11	0.022	+	30746809	30747205	0	1	396,	0	-1.65	-0.715	6
23	48695263	48695364	NA	0.022	+	48695263	48695364	0	1	101,	0	-1.66	-0.726	6
2	255661755	255661952	SLC9A1	0.022	+	255661755	255661952	0	1	197,	0	-1.65	-1.27	10
2	236230746	236230847	SPEG	0.022	+	236230746	236230847	0	1	101,	0	-1.66	-1.29	1.8
2	236230248	236230598	SPEG	0.022	+	236230248	236230598	0	1	350,	0	-1.66	-1.29	11
19	34055725	34055974	TMF1	0.022	+	34055725	34055974	0	1	249,	0	-1.66	-1.29	5
19	34055131	34055330	TMF1	0.022	+	34055131	34055330	0	1	199,	0	-1.66	-1.29	2.5
15	46228121	46228220	WEE1	0.022	-	46228121	46228220	0	1	99,	0	-1.65	-0.714	2
1	106388371	106388615	GOLPH3L	0.022	-	106388371	106388615	0	1	244,	0	-1.66	-1.29	5.25
8	34251927	34257511	PRDM1	0.021	-	34251927	34257511	0	2	430,65,	0,5519	-1.67	-1.3	5
7	47802770	47803067	RAB8B	0.021	-	47802770	47803067	0	1	297,	0	-1.68	-1.31	22
3	3191889	3192190	NA	0.021	+	3191889	3192190	0	1	301,	0	-1.67	-1.3	6.33
3	3191590	3191691	NA	0.021	+	3191590	3191691	0	1	101,	0	-1.67	-1.3	3
24	3983626	3992952	UBN1	0.021	+	3983626	3992952	0	5	16,439,71,130,89,	0,674,7666,8914,9237	-1.68	-1.31	6.33
23	39442256	39443094	ESCO1	0.021	+	39442256	39443094	0	2	63,87,	0,751	-1.68	-0.746	4
21	42750292	42750742	NA	0.021	-	42750292	42750742	0	1	450,	0	-1.68	-1.31	1.61
21	26547349	26547598	SPTY2D1	0.021	+	26547349	26547598	0	1	249,	0	-1.67	-1.3	7.5
21	26546704	26546903	SPTY2D1	0.021	+	26546704	26546903	0	1	199,	0	-1.67	-1.3	1.83
20	29348099	29348199	HSPA1A	0.021	-	29348099	29348199	0	1	100,	0	-1.67	-0.73	4
20	29347408	29347755	HSPA1A	0.021	-	29347408	29347755	0	1	347,	0	-1.67	-1.29	10.5
2	95969087	96008087	MLLT3	0.021	-	95969087	96008087	0	2	72,28,	0,38972	-1.68	-0.746	4
2	95968592	95968989	MLLT3	0.021	-	95968592	95968989	0	1	397,	0	-1.68	-1.31	9
19	17855827	17856162	JAGN1	0.021	-	17855827	17856162	0	1	335,	0	-1.67	-1.3	15
12	54820485	54842174	SSU72	0.021	+	54820485	54842174	0	3	64,144,35,	0,9549,21654	-1.68	-1.31	2.5
11	53588234	53620957	YPEL2	0.021	-	53588234	53620957	0	3	7,44,93,	0,1023,32630	-1.67	-1.3	9
11	53584101	53588139	YPEL2	0.021	-	53584101	53588139	0	2	138,7,	0,4031	-1.67	-1.3	5.5
1	14553552	14553802	MACF1	0.021	+	14553552	14553802	0	1	250,	0	-1.68	-1.31	3.33
1	14552602	14552953	MACF1	0.021	+	14552602	14552953	0	1	351,	0	-1.68	-1.31	5.4
8	90748307	90753355	WTAP	0.02	+	90748307	90753355	0	4	135,4,54,4,	0,352,358,5044	-1.7	-1.33	7
5	52108144	52108391	FAM53C	0.02	+	52108144	52108391	0	1	247,	0	-1.69	-1.31	9
3	413034	413230	DPH7	0.02	+	413034	413230	0	1	196,	0	-1.7	-1.33	4.5
23	40184225	40200729	COLEC12	0.02	-	40184225	40200729	0	2	22,128,	0,16376	-1.69	-1.31	2
22	20750569	20750919	LCOR	0.02	+	20750569	20750919	0	1	350,	0	-1.69	-1.32	27
22	20750170	20750420	LCOR	0.02	+	20750170	20750420	0	1	250,	0	-1.69	-1.32	5
17	75371338	75371438	NA	0.02	-	75371338	75371438	0	1	100,	0	-1.7	-0.759	6
15	70265675	70265969	EHF	0.02	+	70265675	70265969	0	2	91,100,	0,194	-1.7	-1.32	4.83
14	42254580	42254727	NA	0.02	-	42254580	42254727	0	1	147,	0	-1.69	-0.754	4
1	18906324	18906424	KDM4A	0.02	+	18906324	18906424	0	1	100,	0	-1.7	-1.33	3.33
1	110886493	110886739	SHE	0.02	-	110886493	110886739	0	1	246,	0	-1.7	-1.32	9
X	143417447	143417598	PCDH19	0.019	+	143417447	143417598	0	1	151,	0	-1.72	-1.34	3.5
7	86775325	86796411	SIPA1L1	0.019	+	86775325	86796411	0	2	149,1,	0,21085	-1.73	-1.36	3
7	36314530	36314917	C15orf62	0.019	+	36314530	36314917	0	1	387,	0	-1.73	-1.35	3.33
5	14160326	14160713	ZNF653	0.019	-	14160326	14160713	0	2	4,242,	0,145	-1.72	-1.34	5.5
5	10837158	10837625	NACC1	0.019	-	10837158	10837625	0	2	110,337,	0,130	-1.73	-1.36	8
3	91371638	91371788	ATL2	0.019	+	91371638	91371788	0	1	150,	0	-1.73	-1.36	6.75
3	7872589	7873618	SPOUT1	0.019	+	7872589	7873618	0	2	44,103,	0,926	-1.71	-0.772	9
3	240337329	240337430	NA	0.019	+	240337329	240337430	0	2	32,68,	0,33	-1.72	-1.35	3
3	240336733	240337231	NA	0.019	+	240336733	240337231	0	3	1,12,482,	0,3,16	-1.72	-1.35	12
3	240336288	240336635	NA	0.019	+	240336288	240336635	0	1	347,	0	-1.72	-1.35	10
3	181561683	181561932	UHRF1BP1L	0.019	-	181561683	181561932	0	1	249,	0	-1.71	-1.33	3.25
23	4176650	4177198	NA	0.019	-	4176650	4177198	0	1	548,	0	-1.71	-1.33	5.5
23	4175805	4175905	NA	0.019	-	4175805	4175905	0	1	100,	0	-1.71	-1.33	3
23	4175009	4175259	NA	0.019	-	4175009	4175259	0	1	250,	0	-1.71	-1.33	6
23	4174363	4174662	NA	0.019	-	4174363	4174662	0	1	299,	0	-1.71	-1.33	17
21	46933205	46933355	KDM2A	0.019	+	46933205	46933355	0	1	150,	0	-1.71	-1.34	3.75
20	54268395	54268639	NA	0.019	+	54268395	54268639	0	1	244,	0	-1.73	-1.35	9.5
20	44148870	44149817	ATXN1	0.019	+	44148870	44149817	0	1	947,	0	-1.72	-1.35	9
2	109900004	109900154	DDX58	0.019	-	109900004	109900154	0	1	150,	0	-1.71	-1.34	4
16	43809753	43810099	GOLPH3	0.019	+	43809753	43810099	0	1	346,	0	-1.72	-1.35	8
14	54152478	54153228	CIC	0.019	-	54152478	54153228	0	1	750,	0	-1.72	-1.35	7
14	54152128	54152329	CIC	0.019	-	54152128	54152329	0	1	201,	0	-1.72	-1.35	6
14	46313958	46314059	FAAP24	0.019	+	46313958	46314059	0	1	101,	0	-1.72	-0.785	5
14	38185831	38186178	PSKH1	0.019	+	38185831	38186178	0	1	347,	0	-1.73	-1.36	11
14	1249673	1250701	ST3GAL2	0.019	+	1249673	1250701	0	2	18,174,	0,854	-1.72	-1.35	7
13	64019824	64020172	PLAGL2	0.019	-	64019824	64020172	0	1	348,	0	-1.73	-1.35	10
12	84342785	84342936	NAV1	0.019	-	84342785	84342936	0	1	151,	0	-1.72	-0.781	3
12	84342586	84342686	NAV1	0.019	-	84342586	84342686	0	1	100,	0	-1.72	-1.35	5
12	84322379	84322479	NAV1	0.019	-	84322379	84322479	0	1	100,	0	-1.72	-0.781	5
12	84322179	84322280	NAV1	0.019	-	84322179	84322280	0	1	101,	0	-1.72	-0.781	3
1	106955526	106955676	PI4KB	0.019	-	106955526	106955676	0	1	150,	0	-1.71	-1.34	5
7	83193786	83193936	ZFYVE26	0.018	-	83193786	83193936	0	1	150,	0	-1.75	-0.814	3
7	52580930	52581130	RNF111	0.018	-	52580930	52581130	0	1	200,	0	-1.75	-1.37	9
7	36430324	36430473	VPS18	0.018	+	36430324	36430473	0	1	149,	0	-1.75	-1.38	11
6	115318270	115318417	LYAR	0.018	+	115318270	115318417	0	1	147,	0	-1.74	-1.37	2.83
5	2369899	2370049	ZNF354C	0.018	-	2369899	2370049	0	1	150,	0	-1.74	-0.806	7
5	19861854	19862203	DOT1L	0.018	+	19861854	19862203	0	1	349,	0	-1.75	-1.38	3.33
5	18957807	18958105	NFIC	0.018	-	18957807	18958105	0	1	298,	0	-1.74	-1.37	3.89
4	13885623	13885821	PEG10	0.018	+	13885623	13885821	0	1	198,	0	-1.75	-1.38	9
3	188709393	188734574	NA	0.018	+	188709393	188734574	0	2	173,26,	0,25155	-1.75	-0.811	10
24	36748545	36748695	TSC22D4	0.018	+	36748545	36748695	0	1	150,	0	-1.74	-1.37	3
24	36748245	36748447	TSC22D4	0.018	+	36748245	36748447	0	2	9,191,	0,11	-1.74	-1.37	2.5
20	47824555	47824755	NA	0.018	-	47824555	47824755	0	1	200,	0	-1.75	-0.811	2
2	69310523	69310624	CEMIP2	0.018	+	69310523	69310624	0	1	101,	0	-1.75	-1.38	3
19	56405793	56406044	ATP2B2	0.018	-	56405793	56406044	0	1	251,	0	-1.75	-0.809	8
18	56391836	56394581	CCDC88C	0.018	-	56391836	56394581	0	2	1065,36,	0,2709	-1.75	-1.37	9
18	18441079	18441229	TICRR	0.018	+	18441079	18441229	0	1	150,	0	-1.74	-0.806	3
14	27560781	27560980	MMP15	0.018	+	27560781	27560980	0	1	199,	0	-1.75	-1.38	5
14	20071224	20071422	ADCY7	0.018	+	20071224	20071422	0	1	198,	0	-1.74	-1.36	1.75
13	7444336	7466163	ESF1	0.018	-	7444336	7466163	0	2	58,42,	0,21785	-1.74	-1.37	2.67
13	61289664	61290060	BMP7	0.018	+	61289664	61290060	0	1	396,	0	-1.75	-1.37	5.75
11	19490470	19490567	MEOX1	0.018	+	19490470	19490567	0	1	97,	0	-1.74	-0.799	7
1	95724793	95737764	MAGI3	0.018	+	95724793	95737764	0	3	16,178,56,	0,9017,12915	-1.74	-1.37	3.5
1	107194160	107194411	NA	0.018	+	107194160	107194411	0	1	251,	0	-1.74	-1.37	13
7	36399971	36400359	RHOV	0.017	-	36399971	36400359	0	1	388,	0	-1.76	-1.38	6.33
3	99401033	99402212	PAIP2B	0.017	-	99401033	99402212	0	2	81,118,	0,1061	-1.78	-1.41	9
3	217617130	217617281	BORCS5	0.017	-	217617130	217617281	0	1	151,	0	-1.78	-1.4	9
3	173513824	173514186	METTL1	0.017	+	173513824	173514186	0	2	3,191,	0,171	-1.76	-1.38	11
3	113712295	113712395	LGR5	0.017	+	113712295	113712395	0	1	100,	0	-1.77	-1.39	2.25
24	37655540	37655641	NA	0.017	+	37655540	37655641	0	1	101,	0	-1.77	-0.826	4
24	1306448	1306783	MRPS34	0.017	-	1306448	1306783	0	1	335,	0	-1.78	-1.4	4.75
21	29428429	29428778	NA	0.017	+	29428429	29428778	0	1	349,	0	-1.78	-1.4	6
20	22442926	22443025	NA	0.017	+	22442926	22443025	0	1	99,	0	-1.76	-1.38	4.67
2	53612587	53612832	DCAF10	0.017	-	53612587	53612832	0	1	245,	0	-1.78	-0.841	8
2	259298522	259298672	LUZP1	0.017	+	259298522	259298672	0	1	150,	0	-1.76	-1.39	3.67
18	31133828	31133977	SNUPN	0.017	+	31133828	31133977	0	1	149,	0	-1.76	-1.38	9
18	30280551	30280651	PEAK1	0.017	-	30280551	30280651	0	1	100,	0	-1.78	-0.841	5
18	30279954	30280452	PEAK1	0.017	-	30279954	30280452	0	1	498,	0	-1.78	-1.41	7
18	30279356	30279606	PEAK1	0.017	-	30279356	30279606	0	1	250,	0	-1.78	-1.41	11
18	30278908	30279158	PEAK1	0.017	-	30278908	30279158	0	1	250,	0	-1.78	-1.41	11
18	30278610	30278760	PEAK1	0.017	-	30278610	30278760	0	1	150,	0	-1.78	-1.41	4
18	30278013	30278362	PEAK1	0.017	-	30278013	30278362	0	1	349,	0	-1.78	-1.41	4
18	30277664	30277814	PEAK1	0.017	-	30277664	30277814	0	1	150,	0	-1.78	-1.41	3.33
18	30235984	30236334	PEAK1	0.017	-	30235984	30236334	0	1	350,	0	-1.78	-1.41	18
18	30235785	30235886	PEAK1	0.017	-	30235785	30235886	0	1	101,	0	-1.78	-1.41	2.75
18	25589668	25589961	KLF13	0.017	+	25589668	25589961	0	1	293,	0	-1.77	-1.39	5
14	7876219	7878940	CMC2	0.017	-	7876219	7878940	0	2	178,16,	0,2705	-1.76	-1.39	9.5
14	59685009	59685258	NUP62	0.017	-	59685009	59685258	0	1	249,	0	-1.78	-1.4	6.5
13	57370407	57371373	MTG2	0.017	-	57370407	57371373	0	2	201,43,	0,923	-1.78	-0.84	3
13	56337814	56337965	ZGPAT	0.017	-	56337814	56337965	0	1	151,	0	-1.78	-1.4	2.14
13	56337386	56337715	ZGPAT	0.017	-	56337386	56337715	0	2	97,104,	0,225	-1.78	-1.4	2.11
11	40556900	40557150	WDR81	0.017	-	40556900	40557150	0	1	250,	0	-1.77	-1.39	13
11	28654301	28654849	RAI1	0.017	+	28654301	28654849	0	1	548,	0	-1.77	-1.39	9.5
11	28653705	28654153	RAI1	0.017	+	28653705	28654153	0	1	448,	0	-1.77	-1.39	18
11	2758880	2759124	KCNJ2	0.017	+	2758880	2759124	0	1	244,	0	-1.77	-0.825	10
11	2758539	2758735	KCNJ2	0.017	+	2758539	2758735	0	1	196,	0	-1.77	-0.825	6
11	27286737	27287833	ANKRD40	0.017	-	27286737	27287833	0	2	433,62,	0,1034	-1.76	-1.38	18
10	14621809	14621910	AKAP11	0.017	+	14621809	14621910	0	1	101,	0	-1.78	-1.41	4.25
10	14606462	14606713	AKAP11	0.017	+	14606462	14606713	0	1	251,	0	-1.78	-1.4	4.5
1	287057514	287057764	NA	0.017	+	287057514	287057764	0	1	250,	0	-1.77	-1.39	8
1	207285424	207286203	ITGB5	0.017	-	207285424	207286203	0	2	137,13,	0,766	-1.78	-1.41	3.71
7	69366844	69400588	SAMD4A	0.016	+	69366844	69400588	0	2	407,91,	0,33653	-1.8	-1.43	29
7	69230936	69231185	SAMD4A	0.016	+	69230936	69231185	0	1	249,	0	-1.8	-1.43	3.5
6	65270289	65274447	APBB2	0.016	-	65270289	65274447	0	2	119,31,	0,4127	-1.79	-1.42	3.5
5	13352446	13352545	S1PR5	0.016	-	13352446	13352545	0	1	99,	0	-1.8	-1.43	7
5	13351856	13352103	S1PR5	0.016	-	13351856	13352103	0	1	247,	0	-1.8	-1.43	17
24	41634552	41634796	CHST12	0.016	-	41634552	41634796	0	1	244,	0	-1.79	-1.41	10.3
22	17829509	17829707	TBC1D12	0.016	+	17829509	17829707	0	1	198,	0	-1.79	-1.42	4
2	13833150	13833349	NA	0.016	-	13833150	13833349	0	1	199,	0	-1.79	-1.41	5
19	52611225	52611375	DAG1	0.016	-	52611225	52611375	0	1	150,	0	-1.8	-1.42	3.08
19	51088298	51088498	TEX264	0.016	-	51088298	51088498	0	1	200,	0	-1.79	-1.41	3
18	31263077	31264530	SIN3A	0.016	+	31263077	31264530	0	2	141,60,	0,1393	-1.8	-1.42	2.5
15	82929890	82930154	ZNF408	0.016	+	82929890	82930154	0	2	117,129,	0,135	-1.79	-1.42	11
1	236513174	236513618	SEC62	0.016	-	236513174	236513618	0	2	3,196,	0,248	-1.79	-1.41	2.09
1	222619655	222619751	DCUN1D1	0.016	+	222619655	222619751	0	1	96,	0	-1.79	-1.42	5.5
9	47306592	47306990	VCPIP1	0.015	-	47306592	47306990	0	1	398,	0	-1.82	-1.44	13.5
5	18163964	18164285	CHAF1A	0.015	-	18163964	18164285	0	2	224,76,	0,245	-1.82	-1.44	14
5	18108466	18109905	HDGFL2	0.015	-	18108466	18109905	0	3	170,133,93,	0,489,1346	-1.83	-1.45	7
3	166275847	166275997	TBC1D30	0.015	-	166275847	166275997	0	1	150,	0	-1.83	-0.893	7
3	12763423	12769760	DENND1A	0.015	+	12763423	12769760	0	2	18,82,	0,6255	-1.82	-0.878	3
2	170273374	170273473	NA	0.015	+	170273374	170273473	0	1	99,	0	-1.81	-0.864	7
2	161972110	162048670	BAZ2B	0.015	+	161972110	162048670	0	2	164,36,	0,76524	-1.81	-0.873	4
17	62017744	62017844	CLIP1	0.015	+	62017744	62017844	0	1	100,	0	-1.83	-1.46	1.8
17	62014064	62017496	CLIP1	0.015	+	62014064	62017496	0	2	96,104,	0,3328	-1.83	-1.46	4.6
11	11808658	11809056	BAHCC1	0.015	+	11808658	11809056	0	1	398,	0	-1.83	-1.46	12
10	573363	573711	MANEA	0.015	-	573363	573711	0	1	348,	0	-1.81	-0.873	8
1	99798046	99798146	MAN1A2	0.015	+	99798046	99798146	0	1	100,	0	-1.81	-0.869	3.5
1	90873087	90874929	WDR47	0.015	-	90873087	90874929	0	2	93,108,	0,1734	-1.82	-1.45	9
1	112718162	112718609	GPATCH4	0.015	-	112718162	112718609	0	1	447,	0	-1.81	-1.43	10.5
X	143416598	143416699	PCDH19	0.014	+	143416598	143416699	0	1	101,	0	-1.85	-1.47	3
X	143416049	143416200	PCDH19	0.014	+	143416049	143416200	0	1	151,	0	-1.85	-0.909	10
X	143415750	143415951	PCDH19	0.014	+	143415750	143415951	0	1	201,	0	-1.85	-1.47	6
7	33680411	33680511	SPRED1	0.014	+	33680411	33680511	0	1	100,	0	-1.84	-1.46	3
7	33679967	33680067	SPRED1	0.014	+	33679967	33680067	0	1	100,	0	-1.84	-0.897	3
7	107417772	107418172	SPG11	0.014	-	107417772	107418172	0	1	400,	0	-1.86	-1.48	27
4	37524898	37525046	DMTF1	0.014	-	37524898	37525046	0	1	148,	0	-1.86	-1.48	4
4	111743886	111744136	UBN2	0.014	+	111743886	111744136	0	1	250,	0	-1.84	-1.46	11.5
3	97733588	97733689	BIRC6	0.014	-	97733588	97733689	0	1	101,	0	-1.85	-1.47	1.75
3	35718179	35718466	CGREF1	0.014	-	35718179	35718466	0	1	287,	0	-1.84	-1.46	5.67
3	240638423	240638923	TUBGCP6	0.014	-	240638423	240638923	0	1	500,	0	-1.84	-1.46	14
25	28524310	28527657	SLC29A3	0.014	+	28524310	28527657	0	2	13,186,	0,3161	-1.84	-0.9	4
24	557597	557796	WDR24	0.014	-	557597	557796	0	1	199,	0	-1.84	-1.46	4
24	36777993	36778274	PPP1R35	0.014	+	36777993	36778274	0	2	11,189,	0,92	-1.84	-1.46	3.6
23	56010138	56010383	SMAD4	0.014	+	56010138	56010383	0	1	245,	0	-1.86	-1.48	3.6
23	29493570	29493969	GAREM1	0.014	+	29493570	29493969	0	1	399,	0	-1.86	-1.49	10
23	29493370	29493471	GAREM1	0.014	+	29493370	29493471	0	1	101,	0	-1.86	-1.49	1.75
23	29467413	29493272	GAREM1	0.014	+	29467413	29493272	0	2	44,256,	0,25603	-1.86	-1.49	5
21	47506507	47507567	NA	0.014	-	47506507	47507567	0	2	312,79,	0,981	-1.86	-1.48	11
21	47505732	47506318	NA	0.014	-	47505732	47506318	0	1	586,	0	-1.86	-1.48	6.67
21	46442359	46445590	RBM4	0.014	+	46442359	46445590	0	2	42,206,	0,3025	-1.84	-1.46	2.42
21	45816856	45817544	DRAP1	0.014	+	45816856	45817544	0	3	9,89,52,	0,217,636	-1.86	-1.48	4
2	254375891	254382927	TRNAU1AP	0.014	-	254375891	254382927	0	3	40,34,23,	0,6776,7013	-1.85	-1.47	11
2	244297985	244299035	IRS1	0.014	-	244297985	244299035	0	1	1050,	0	-1.84	-1.46	26
19	60984670	60987921	RAB43	0.014	-	60984670	60987921	0	2	154,91,	0,3160	-1.84	-1.46	3
18	43875739	43875889	BAZ1A	0.014	-	43875739	43875889	0	1	150,	0	-1.84	-1.47	5
18	41418692	41419040	ARHGAP5	0.014	+	41418692	41419040	0	1	348,	0	-1.85	-1.47	5
18	28319505	28319755	TBC1D2B	0.014	-	28319505	28319755	0	1	250,	0	-1.84	-1.46	6
15	61591400	61627440	CCDC34	0.014	-	61591400	61627440	0	3	131,108,2,	0,16553,36038	-1.86	-1.49	10.5
13	82710121	82710419	NFATC2	0.014	-	82710121	82710419	0	1	298,	0	-1.86	-1.48	4
11	7967864	7968013	UBE2O	0.014	-	7967864	7968013	0	1	149,	0	-1.84	-1.46	3
11	12471674	12472498	CSNK1D	0.014	-	12471674	12472498	0	2	44,56,	0,768	-1.85	-1.48	6.5
1	10914994	10915239	NCDN	0.014	+	10914994	10915239	0	1	245,	0	-1.84	-0.893	3.5
X	1503715	1503966	NA	0.013	-	1503715	1503966	0	1	251,	0	-1.89	-1.51	2.91
9	30920719	30921161	RNF139	0.013	-	30920719	30921161	0	1	442,	0	-1.87	-1.49	12
9	30920180	30920426	RNF139	0.013	-	30920180	30920426	0	1	246,	0	-1.87	-1.49	2.67
9	30919740	30920084	RNF139	0.013	-	30919740	30920084	0	1	344,	0	-1.87	-1.49	9
7	69971607	69971905	FBXO34	0.013	+	69971607	69971905	0	1	298,	0	-1.87	-1.49	6
6	73712238	73712439	SLAIN2	0.013	+	73712238	73712439	0	1	201,	0	-1.89	-1.51	8.67
5	51955946	51956195	BRD8	0.013	-	51955946	51956195	0	1	249,	0	-1.89	-1.51	3.89
5	14982608	14982758	MAP2K7	0.013	+	14982608	14982758	0	1	150,	0	-1.87	-1.49	5.67
3	9504295	9504592	ZBTB34	0.013	-	9504295	9504592	0	1	297,	0	-1.9	-1.52	22
3	81354198	81354448	FOXN2	0.013	-	81354198	81354448	0	1	250,	0	-1.9	-1.52	6.67
3	22230398	22230888	TRIB2	0.013	+	22230398	22230888	0	1	490,	0	-1.88	-1.5	20
3	142108708	142108951	HOXC13	0.013	-	142108708	142108951	0	1	243,	0	-1.89	-1.51	4.67
3	110768029	110768227	MRPS5	0.013	+	110768029	110768227	0	1	198,	0	-1.9	-1.52	3.6
26	17418472	17418973	FAT1	0.013	-	17418472	17418973	0	1	501,	0	-1.89	-1.51	5.44
26	17417873	17417974	FAT1	0.013	-	17417873	17417974	0	1	101,	0	-1.89	-1.51	2.67
25	47481418	47481761	ZNF239	0.013	+	47481418	47481761	0	1	343,	0	-1.9	-1.52	12
24	953068	954152	CACNA1H	0.013	+	953068	954152	0	2	771,175,	0,909	-1.9	-1.52	17
24	943845	944837	CACNA1H	0.013	+	943845	944837	0	5	104,124,69,185,17,	0,235,436,609,975	-1.9	-1.52	7
24	943267	943417	CACNA1H	0.013	+	943267	943417	0	1	150,	0	-1.9	-0.951	4
24	942961	943061	CACNA1H	0.013	+	942961	943061	0	1	100,	0	-1.9	-0.951	3
24	935150	935300	CACNA1H	0.013	+	935150	935300	0	1	150,	0	-1.9	-0.951	2
24	3015923	3016270	SLX4	0.013	-	3015923	3016270	0	1	347,	0	-1.87	-0.921	8
24	27488490	27489808	RNF40	0.013	+	27488490	27489808	0	3	52,142,55,	0,470,1263	-1.89	-1.51	3.25
24	1202310	1202410	CRAMP1	0.013	+	1202310	1202410	0	1	100,	0	-1.87	-0.93	5
23	50063556	50089247	SETBP1	0.013	+	50063556	50089247	0	2	20,179,	0,25512	-1.89	-1.51	10
23	49978821	50063408	SETBP1	0.013	+	49978821	50063408	0	2	394,3,	0,84584	-1.89	-1.51	11
21	48094964	48095063	MRGPRF	0.013	-	48094964	48095063	0	1	99,	0	-1.89	-1.51	9
2	162217108	162220911	BAZ2B	0.013	+	162217108	162220911	0	2	54,46,	0,3757	-1.88	-1.5	3.25
19	605673	608259	LANCL2	0.013	-	605673	608259	0	2	268,25,	0,2561	-1.89	-1.51	3.67
19	56288111	56288311	ATP2B2	0.013	-	56288111	56288311	0	1	200,	0	-1.9	-1.52	5.5
19	15470670	15470821	TRAK1	0.013	+	15470670	15470821	0	1	151,	0	-1.88	-1.5	5
19	11464045	11464395	GOLGA4	0.013	+	11464045	11464395	0	1	350,	0	-1.88	-1.5	4.5
18	67714270	67714690	TECPR2	0.013	+	67714270	67714690	0	2	249,150,	0,270	-1.9	-1.52	10.2
18	67712859	67713009	TECPR2	0.013	+	67712859	67713009	0	1	150,	0	-1.9	-1.52	1.33
18	59027404	59027555	OTUB2	0.013	+	59027404	59027555	0	1	151,	0	-1.9	-1.52	2.62
18	43866946	43867485	BAZ1A	0.013	-	43866946	43867485	0	2	137,13,	0,526	-1.88	-1.5	5.5
17	5075873	5076173	TRIM2	0.013	-	5075873	5076173	0	1	300,	0	-1.9	-1.52	3.5
16	23772700	23772801	MAP3K1	0.013	-	23772700	23772801	0	1	101,	0	-1.89	-1.51	1.14
15	33700830	33701879	POU2F3	0.013	+	33700830	33701879	0	2	59,40,	0,1009	-1.88	-1.5	4
14	69706549	69706741	NA	0.013	-	69706549	69706741	0	1	192,	0	-1.9	-0.954	2
12	76986546	76986694	NA	0.013	+	76986546	76986694	0	1	148,	0	-1.88	-1.5	2.73
11	7500110	7500868	WBP2	0.013	-	7500110	7500868	0	3	12,77,107,	0,131,651	-1.89	-1.51	1.56
11	43531407	43531554	TMEM199	0.013	-	43531407	43531554	0	1	147,	0	-1.87	-1.49	3
1	72177035	72216610	ZNF644	0.013	-	72177035	72216610	0	2	421,28,	0,39547	-1.87	-1.49	10
1	28915760	28916207	NA	0.013	-	28915760	28916207	0	1	447,	0	-1.88	-1.5	11
1	287050802	287053937	NA	0.013	+	287050802	287053937	0	2	116,84,	0,3051	-1.89	-1.51	2.33
1	218710764	218710912	ST6GAL1	0.013	-	218710764	218710912	0	1	148,	0	-1.9	-1.52	6
1	210998929	210999079	LSG1	0.013	+	210998929	210999079	0	1	150,	0	-1.89	-0.946	6
1	182123597	182123796	CEP97	0.013	+	182123597	182123796	0	1	199,	0	-1.9	-0.957	4
1	121043618	121045224	NA	0.013	+	121043618	121045224	0	2	114,85,	0,1521	-1.9	-0.958	10
X	141683292	141683443	XKRX	0.012	-	141683292	141683443	0	1	151,	0	-1.92	-1.54	2.4
7	9033162	9034690	AGGF1	0.012	+	9033162	9034690	0	2	36,258,	0,1270	-1.92	-1.54	5.5
5	9610768	9611165	DNAJB1	0.012	+	9610768	9611165	0	1	397,	0	-1.91	-1.53	3.5
5	63487187	63487382	PCYOX1L	0.012	+	63487187	63487382	0	1	195,	0	-1.92	-1.54	7
5	59604656	59605162	SH3RF2	0.012	+	59604656	59605162	0	2	51,347,	0,159	-1.91	-1.53	3.75
4	27373923	27374123	MEOX2	0.012	-	27373923	27374123	0	1	200,	0	-1.91	-1.53	6
3	240677899	240677999	MAPK11	0.012	-	240677899	240677999	0	1	100,	0	-1.92	-0.97	3
3	240677299	240677498	MAPK11	0.012	-	240677299	240677498	0	1	199,	0	-1.92	-0.97	6
3	196236430	196237178	RESF1	0.012	-	196236430	196237178	0	1	748,	0	-1.93	-1.55	13
25	13564750	13565149	NA	0.012	-	13564750	13565149	0	1	399,	0	-1.91	-1.53	4.22
22	11021729	11021980	PTEN	0.012	+	11021729	11021980	0	1	251,	0	-1.91	-1.53	4.17
2	235441031	235444296	NA	0.012	-	235441031	235444296	0	2	197,153,	0,3112	-1.93	-1.55	6
17	18667485	18668134	TBC1D9	0.012	+	18667485	18668134	0	1	649,	0	-1.91	-1.53	19
16	9852209	9852410	MAP1B	0.012	-	9852209	9852410	0	1	201,	0	-1.93	-1.55	5.25
15	56607897	56608047	C2CD3	0.012	-	56607897	56608047	0	1	150,	0	-1.91	-0.964	3.5
14	27062141	27062441	COQ9	0.012	+	27062141	27062441	0	1	300,	0	-1.92	-1.54	3.17
11	12795985	12796129	CYBC1	0.012	-	12795985	12796129	0	1	144,	0	-1.93	-1.55	6
10	23980881	23981631	THSD1	0.012	+	23980881	23981631	0	1	750,	0	-1.92	-1.54	11.8
1	299160740	299161035	SATB1	0.012	-	299160740	299161035	0	1	295,	0	-1.92	-1.54	2.62
1	208040053	208047021	OSBPL11	0.012	-	208040053	208047021	0	2	451,48,	0,6920	-1.93	-1.54	29
1	11563879	11564469	NA	0.012	+	11563879	11564469	0	3	16,77,252,	0,107,338	-1.93	-1.55	4.5
X	88503807	88504393	SLC10A3	0.011	+	88503807	88504393	0	2	307,192,	0,394	-1.97	-1.59	14.7
X	55225881	55226422	NA	0.011	-	55225881	55226422	0	1	541,	0	-1.97	-1.58	4.25
9	47703592	47704381	CSPP1	0.011	+	47703592	47704381	0	2	84,66,	0,723	-1.94	-1.56	3
8	53243304	53243649	BACH2	0.011	+	53243304	53243649	0	1	345,	0	-1.97	-1.02	4
8	53242861	53243207	BACH2	0.011	+	53242861	53243207	0	1	346,	0	-1.97	-1.59	19
7	86740640	86740790	SIPA1L1	0.011	+	86740640	86740790	0	1	150,	0	-1.97	-1.59	4.25
6	127576747	127576847	RGS12	0.011	-	127576747	127576847	0	1	100,	0	-1.95	-1.57	4.5
6	127576102	127576648	RGS12	0.011	-	127576102	127576648	0	1	546,	0	-1.95	-1.57	9
4	107103082	107114969	BPGM	0.011	+	107103082	107114969	0	2	28,171,	0,11716	-1.94	-1.56	8.5
3	105879956	105880201	IL1RL2	0.011	-	105879956	105880201	0	1	245,	0	-1.97	-1.59	4
25	45508908	45509058	ERCC6	0.011	-	45508908	45509058	0	1	150,	0	-1.96	-1.57	1.57
24	21730191	21730341	SCNN1B	0.011	+	21730191	21730341	0	1	150,	0	-1.94	-1.56	7
23	64120367	64120816	ZNF532	0.011	+	64120367	64120816	0	1	449,	0	-1.97	-1.59	8.43
21	42744819	42744919	NA	0.011	-	42744819	42744919	0	1	100,	0	-1.94	-1.56	1.52
21	42744120	42744670	NA	0.011	-	42744120	42744670	0	1	550,	0	-1.94	-1.56	3.12
20	12416282	12416482	PPIL1	0.011	-	12416282	12416482	0	1	200,	0	-1.95	-1.57	9
2	44833610	44833809	RHOBTB2	0.011	-	44833610	44833809	0	1	199,	0	-1.97	-1.59	9
2	255844618	255844868	GPN2	0.011	+	255844618	255844868	0	1	250,	0	-1.94	-1.56	7
2	236186676	236186976	SPEG	0.011	+	236186676	236186976	0	1	300,	0	-1.97	-1.59	2.67
2	236186028	236186179	SPEG	0.011	+	236186028	236186179	0	1	151,	0	-1.97	-1.03	3
19	53402062	53402312	PLXNB1	0.011	+	53402062	53402312	0	1	250,	0	-1.94	-1.55	10.7
18	57012932	57013280	TRIP11	0.011	-	57012932	57013280	0	1	348,	0	-1.97	-1.59	11.3
18	55224855	55225055	NA	0.011	+	55224855	55225055	0	1	200,	0	-1.97	-1.58	9
16	5127825	5128019	BNIP1	0.011	+	5127825	5128019	0	1	194,	0	-1.94	-1.56	5
14	53287108	53287308	NA	0.011	+	53287108	53287308	0	1	200,	0	-1.94	-1.56	3
14	48231111	48231212	NA	0.011	+	48231111	48231212	0	1	101,	0	-1.97	-1.02	2
14	48230562	48231012	NA	0.011	+	48230562	48231012	0	1	450,	0	-1.97	-1.02	7
14	28041343	28041493	SLC38A7	0.011	-	28041343	28041493	0	1	150,	0	-1.95	-1.01	9
13	82788335	82807256	NFATC2	0.011	-	82788335	82807256	0	2	438,58,	0,18863	-1.95	-1.57	9
13	61697424	61697522	TFAP2C	0.011	-	61697424	61697522	0	1	98,	0	-1.94	-1.56	3
13	61697132	61697327	TFAP2C	0.011	-	61697132	61697327	0	1	195,	0	-1.94	-1.56	3.75
12	41419960	41420309	GORAB	0.011	+	41419960	41420309	0	1	349,	0	-1.94	-1.56	5
10	2847639	2847740	TDRD3	0.011	-	2847639	2847740	0	1	101,	0	-1.97	-1.02	3
1	92218361	92218758	RBM15	0.011	+	92218361	92218758	0	1	397,	0	-1.95	-1.57	20
1	18547965	18548200	NA	0.011	+	18547965	18548200	0	1	235,	0	-1.96	-1.57	18
1	119737582	119737680	TOMM40L	0.011	+	119737582	119737680	0	1	98,	0	-1.97	-1.02	6
X	115621409	115621510	XIAP	0.01	+	115621409	115621510	0	1	101,	0	-1.98	-1.6	10
8	53298683	53298983	CASP8AP2	0.01	-	53298683	53298983	0	1	300,	0	-1.99	-1.61	5
7	37119763	37119863	MGA	0.01	+	37119763	37119863	0	1	100,	0	-2	-1.62	3.5
7	37115661	37115761	MGA	0.01	+	37115661	37115761	0	1	100,	0	-2	-1.62	2
7	36160984	36162973	RPUSD2	0.01	+	36160984	36162973	0	2	259,40,	0,1949	-2	-1.62	8
7	36160666	36160766	RPUSD2	0.01	+	36160666	36160766	0	1	100,	0	-2	-1.05	4
5	98900313	98900658	NR2F1	0.01	+	98900313	98900658	0	1	345,	0	-1.98	-1.6	11
5	72341515	72341614	CLINT1	0.01	-	72341515	72341614	0	1	99,	0	-1.99	-1.61	1.87
5	64042311	64042659	HMGXB3	0.01	+	64042311	64042659	0	1	348,	0	-1.99	-1.6	6.5
5	14157579	14157966	ZNF653	0.01	-	14157579	14157966	0	2	132,16,	0,371	-1.99	-1.04	3
5	14157335	14157483	ZNF653	0.01	-	14157335	14157483	0	1	148,	0	-1.99	-1.6	6
4	115530857	115531107	NA	0.01	+	115530857	115531107	0	1	250,	0	-1.98	-1.6	6
3	195356430	195356626	YARS2	0.01	+	195356430	195356626	0	1	196,	0	-2	-1.62	11
24	7765275	7765424	METTL22	0.01	+	7765275	7765424	0	1	149,	0	-2	-1.62	4.33
24	4000191	4000539	UBN1	0.01	+	4000191	4000539	0	1	348,	0	-1.99	-1.61	9
24	39779358	39780358	TNRC18	0.01	+	39779358	39780358	0	1	1000,	0	-2	-1.62	7.67
24	36441213	36441594	UFSP1	0.01	+	36441213	36441594	0	1	381,	0	-1.99	-1.61	7
23	35117293	35118084	KCTD1	0.01	+	35117293	35118084	0	1	791,	0	-2	-1.61	19.5
22	24446286	24446483	TWNK	0.01	+	24446286	24446483	0	1	197,	0	-1.99	-1.61	7
20	4790615	4790916	DST	0.01	+	4790615	4790916	0	1	301,	0	-1.98	-1.6	3
2	259859946	259860245	ZBTB40	0.01	-	259859946	259860245	0	1	299,	0	-1.98	-1.6	8
2	244362110	244362210	RHBDD1	0.01	+	244362110	244362210	0	1	100,	0	-1.98	-1.6	18
2	219320324	219320574	NBEAL1	0.01	+	219320324	219320574	0	1	250,	0	-2	-1.61	4.5
19	52955062	52955312	WDR6	0.01	-	52955062	52955312	0	1	250,	0	-1.98	-1.59	3.33
18	28338772	28343766	TBC1D2B	0.01	-	28338772	28343766	0	2	28,122,	0,4872	-2	-1.62	3
17	79556250	79557049	PRR14L	0.01	-	79556250	79557049	0	1	799,	0	-2	-1.61	10
15	88345520	88345720	ZFP91	0.01	+	88345520	88345720	0	1	200,	0	-1.98	-1.6	2.57
14	41057539	41062748	ZFHX3	0.01	+	41057539	41062748	0	2	29,321,	0,4888	-2	-1.61	4
14	41056042	41056941	ZFHX3	0.01	+	41056042	41056941	0	1	899,	0	-2	-1.61	10
14	14723628	14723728	PIEZO1	0.01	-	14723628	14723728	0	1	100,	0	-2	-1.61	1.5
14	12430470	12430719	EMC8	0.01	-	12430470	12430719	0	1	249,	0	-1.98	-1.6	6
12	76918191	76925728	UTP25	0.01	-	76918191	76925728	0	2	498,45,	0,7492	-2	-1.62	7.25
12	31208531	31224540	ENAH	0.01	-	31208531	31224540	0	2	203,47,	0,15962	-1.99	-1.61	2.61
11	27018538	27018782	MRPL27	0.01	-	27018538	27018782	0	1	244,	0	-1.98	-1.6	7
1	294132055	294132304	ERG	0.01	-	294132055	294132304	0	1	249,	0	-1.99	-1.61	11
1	135060044	135060544	BACH1	0.01	-	135060044	135060544	0	1	500,	0	-1.99	-1.61	9.67
1	135059595	135059695	BACH1	0.01	-	135059595	135059695	0	1	100,	0	-1.99	-1.61	6
1	135059395	135059496	BACH1	0.01	-	135059395	135059496	0	1	101,	0	-1.99	-1.61	2.5
7	92681488	92689899	SPTLC2	0.0098	-	92681488	92689899	0	2	226,74,	0,8337	-2.01	-1.63	4
7	7297444	7298225	GCNT4	0.0098	-	7297444	7298225	0	1	781,	0	-2.01	-1.63	14
3	89597881	89598179	SLC8A1	0.0098	+	89597881	89598179	0	1	298,	0	-2.01	-1.06	8
3	89235853	89236102	SLC8A1	0.0098	+	89235853	89236102	0	1	249,	0	-2.01	-1.63	6
3	89235407	89235706	SLC8A1	0.0098	+	89235407	89235706	0	1	299,	0	-2.01	-1.63	7.5
3	89235159	89235309	SLC8A1	0.0098	+	89235159	89235309	0	1	150,	0	-2.01	-1.63	3.5
17	33160811	33164469	HSPA4L	0.0098	-	33160811	33164469	0	2	164,86,	0,3572	-2.01	-1.63	14
15	32318335	32319790	BCL9L	0.0098	-	32318335	32319790	0	2	188,12,	0,1443	-2.01	-1.63	4.11
14	66573605	66573706	U2AF2	0.0098	-	66573605	66573706	0	1	101,	0	-2.01	-1.63	1.55
14	58727742	58728040	SPHK2	0.0098	+	58727742	58728040	0	1	298,	0	-2.01	-1.63	4.2
14	58727445	58727644	SPHK2	0.0098	+	58727445	58727644	0	1	199,	0	-2.01	-1.63	2.43
12	54967785	54968184	CPTP	0.0098	-	54967785	54968184	0	1	399,	0	-2.01	-1.62	19
12	50439924	50440322	PHF13	0.0098	-	50439924	50440322	0	1	398,	0	-2.01	-1.63	13
12	50439203	50439304	PHF13	0.0098	-	50439203	50439304	0	1	101,	0	-2.01	-1.06	5
11	28953557	28954101	SMCR8	0.0098	+	28953557	28954101	0	1	544,	0	-2.01	-1.63	10
1	58130060	58130465	ZZZ3	0.0098	-	58130060	58130465	0	2	143,8,	0,397	-2.01	-1.63	3
1	19919700	19919995	TMEM53	0.0098	-	19919700	19919995	0	1	295,	0	-2.01	-1.06	8
3	67314259	67314648	PEX13	0.0095	-	67314259	67314648	0	1	389,	0	-2.02	-1.64	12.5
3	196240960	196241260	RESF1	0.0095	-	196240960	196241260	0	1	300,	0	-2.02	-1.07	4
3	196240263	196240513	RESF1	0.0095	-	196240263	196240513	0	1	250,	0	-2.02	-1.63	12
3	196239666	196239965	RESF1	0.0095	-	196239666	196239965	0	1	299,	0	-2.02	-1.63	4
26	26721633	26721980	NA	0.0095	-	26721633	26721980	0	1	347,	0	-2.02	-1.63	18
2	235233521	235234505	CTDSP1	0.0095	+	235233521	235234505	0	2	5,290,	0,694	-2.02	-1.63	3.5
19	60201216	60201367	NA	0.0095	-	60201216	60201367	0	1	151,	0	-2.02	-1.63	5.5
13	12682284	12683292	ITIH5	0.0095	-	12682284	12683292	0	2	172,27,	0,981	-2.02	-1.63	22
12	12522466	12522614	RO60	0.0095	-	12522466	12522614	0	1	148,	0	-2.02	-1.63	4.75
11	7049235	7049435	SLC25A19	0.0095	-	7049235	7049435	0	1	200,	0	-2.02	-1.07	7
8	80445474	80445675	TAB2	0.0093	+	80445474	80445675	0	1	201,	0	-2.03	-1.64	3.25
8	80445224	80445325	TAB2	0.0093	+	80445224	80445325	0	1	101,	0	-2.03	-1.64	3.33
5	39270293	39273387	FAM193B	0.0093	-	39270293	39273387	0	2	500,43,	0,3051	-2.03	-1.65	11
4	76620923	76621320	NFE2L3	0.0093	-	76620923	76621320	0	1	397,	0	-2.03	-1.64	2.5
26	36108531	36109082	NA	0.0093	-	36108531	36109082	0	1	551,	0	-2.03	-1.64	5.4
20	8988318	8988591	NA	0.0093	+	8988318	8988591	0	2	25,247,	0,26	-2.03	-1.64	6
2	162271350	162271450	BAZ2B	0.0093	+	162271350	162271450	0	1	100,	0	-2.03	-1.65	4.75
2	162255419	162255569	BAZ2B	0.0093	+	162255419	162255569	0	1	150,	0	-2.03	-1.64	1.8
19	54450387	54450487	SETD2	0.0093	+	54450387	54450487	0	1	100,	0	-2.03	-1.64	3
19	54436135	54436434	SETD2	0.0093	+	54436135	54436434	0	1	299,	0	-2.03	-1.64	7.2
17	40707820	40721586	FGF2	0.0093	-	40707820	40721586	0	2	209,86,	0,13680	-2.03	-1.64	15
14	37953552	37958326	CTCF	0.0093	+	37953552	37958326	0	3	33,162,248,	0,3071,4526	-2.03	-1.64	3
13	56856679	56856880	NA	0.0093	+	56856679	56856880	0	2	192,8,	0,193	-2.03	-1.65	5
1	301084410	301084510	KAT2B	0.0093	+	301084410	301084510	0	1	100,	0	-2.03	-1.65	7
1	301082198	301084311	KAT2B	0.0093	+	301082198	301084311	0	2	72,29,	0,2084	-2.03	-1.65	4.5
6	125419424	125446385	TBC1D14	0.0091	+	125419424	125446385	0	2	175,23,	0,26938	-2.04	-1.65	1.5
6	125418979	125419128	TBC1D14	0.0091	+	125418979	125419128	0	1	149,	0	-2.04	-1.65	4.67
26	37076099	37076298	TM2D2	0.0091	-	37076099	37076298	0	1	199,	0	-2.04	-1.65	10
22	10927124	10927325	PTEN	0.0091	+	10927124	10927325	0	1	201,	0	-2.04	-1.65	1.94
2	81958115	81958265	PTPRD	0.0091	-	81958115	81958265	0	1	150,	0	-2.04	-1.66	4
17	73592459	73592610	SART3	0.0091	+	73592459	73592610	0	1	151,	0	-2.04	-1.65	3.9
17	67875897	67876986	MED13L	0.0091	+	67875897	67876986	0	2	8,143,	0,946	-2.04	-1.66	3.33
6	123129208	123129444	FGFBP1	0.0089	-	123129208	123129444	0	1	236,	0	-2.05	-1.66	12.8
3	61960685	61962995	POLR1A	0.0089	-	61960685	61962995	0	3	25,111,15,	0,630,2295	-2.05	-1.66	1.67
3	101413435	101413535	NA	0.0089	-	101413435	101413535	0	1	100,	0	-2.05	-1.66	2.33
3	101412594	101413336	NA	0.0089	-	101412594	101413336	0	2	525,122,	0,620	-2.05	-1.66	5
3	101403363	101403811	NA	0.0089	-	101403363	101403811	0	1	448,	0	-2.05	-1.66	20
26	36931262	36933057	NA	0.0089	+	36931262	36933057	0	2	66,233,	0,1562	-2.05	-1.66	22
26	28068785	28069032	DUSP4	0.0089	-	28068785	28069032	0	1	247,	0	-2.05	-1.66	10
20	14631387	14631837	KCNK5	0.0089	-	14631387	14631837	0	1	450,	0	-2.05	-1.66	34
19	61149079	61151213	RAB7A	0.0089	-	61149079	61151213	0	2	236,14,	0,2120	-2.05	-1.67	3.32
11	18871153	18871253	GPATCH8	0.0089	+	18871153	18871253	0	1	100,	0	-2.05	-1.66	2.6
10	83614212	83614311	NA	0.0089	+	83614212	83614311	0	1	99,	0	-2.05	-1.66	2.25
1	182036341	182036639	ZBTB11	0.0089	-	182036341	182036639	0	1	298,	0	-2.05	-1.66	9
6	119935137	119935437	BOD1L1	0.0087	-	119935137	119935437	0	1	300,	0	-2.06	-1.67	14
5	14952141	14952538	EVI5L	0.0087	+	14952141	14952538	0	1	397,	0	-2.06	-1.1	7
4	81939066	81939215	STEAP2	0.0087	+	81939066	81939215	0	1	149,	0	-2.06	-1.67	2
4	81936164	81936264	STEAP2	0.0087	+	81936164	81936264	0	1	100,	0	-2.06	-1.11	4
4	62398267	62404341	TMEM168	0.0087	+	62398267	62404341	0	2	177,514,	0,5560	-2.06	-1.67	26
3	65381782	65382079	ST6GAL2	0.0087	-	65381782	65382079	0	1	297,	0	-2.06	-1.68	12
3	174947095	174949601	NABP2	0.0087	-	174947095	174949601	0	3	71,64,11,	0,2337,2495	-2.06	-1.67	2.33
22	24443424	24443572	TWNK	0.0087	+	24443424	24443572	0	1	148,	0	-2.06	-1.68	3.5
22	24442789	24443132	TWNK	0.0087	+	24442789	24443132	0	1	343,	0	-2.06	-1.11	10
20	34100134	34100485	ABT1	0.0087	-	34100134	34100485	0	1	351,	0	-2.06	-1.67	18
2	35821490	35821590	AGTPBP1	0.0087	+	35821490	35821590	0	1	100,	0	-2.06	-1.11	3.5
8	31864672	31965155	FOXO3	0.0085	-	31864672	31965155	0	2	578,18,	0,100465	-2.07	-1.68	3.27
8	31863878	31864574	FOXO3	0.0085	-	31863878	31864574	0	1	696,	0	-2.07	-1.68	10.7
6	21744441	21744637	DKK2	0.0085	+	21744441	21744637	0	1	196,	0	-2.07	-1.68	24
4	33653610	33653760	SP4	0.0085	+	33653610	33653760	0	1	150,	0	-2.07	-1.11	5
4	33653164	33653264	SP4	0.0085	+	33653164	33653264	0	1	100,	0	-2.07	-1.11	4
4	101346649	101349236	RBM28	0.0085	-	101346649	101349236	0	2	137,13,	0,2574	-2.07	-1.12	9
3	215552817	215559108	ATF7IP	0.0085	-	215552817	215559108	0	3	370,113,13,	0,4385,6278	-2.07	-1.68	13.3
2	37588135	37588331	RMI1	0.0085	-	37588135	37588331	0	1	196,	0	-2.07	-1.12	4
2	37587550	37587795	RMI1	0.0085	-	37587550	37587795	0	1	245,	0	-2.07	-1.69	6.5
2	37587008	37587253	RMI1	0.0085	-	37587008	37587253	0	1	245,	0	-2.07	-1.12	7
2	257076654	257076998	MACO1	0.0085	-	257076654	257076998	0	1	344,	0	-2.07	-1.68	3.33
2	255871665	255872011	ZDHHC18	0.0085	-	255871665	255872011	0	1	346,	0	-2.07	-1.68	13
2	235430383	235431082	NA	0.0085	-	235430383	235431082	0	1	699,	0	-2.07	-1.68	31
2	235429286	235429935	NA	0.0085	-	235429286	235429935	0	1	649,	0	-2.07	-1.68	5
2	235428488	235429038	NA	0.0085	-	235428488	235429038	0	1	550,	0	-2.07	-1.68	22
15	69385273	69385568	CD59	0.0085	-	69385273	69385568	0	1	295,	0	-2.07	-1.68	5.33
10	97194263	97195051	CHAMP1	0.0085	+	97194263	97195051	0	1	788,	0	-2.07	-1.68	15
X	108394743	108394841	ZNF75D	0.0083	-	108394743	108394841	0	1	98,	0	-2.08	-1.69	2.38
7	46839536	46839683	CSNK1G1	0.0083	+	46839536	46839683	0	1	147,	0	-2.08	-1.69	13
26	45426207	45426308	THRB	0.0083	+	45426207	45426308	0	1	101,	0	-2.08	-1.12	3
23	55980201	55980300	SMAD4	0.0083	+	55980201	55980300	0	1	99,	0	-2.08	-1.69	3.57
2	111424365	111424515	EXTL3	0.0083	+	111424365	111424515	0	1	150,	0	-2.08	-1.7	6
18	41364166	41364315	ARHGAP5	0.0083	+	41364166	41364315	0	1	149,	0	-2.08	-1.69	6.75
1	207757929	207758477	ZNF148	0.0083	-	207757929	207758477	0	1	548,	0	-2.08	-1.69	13
9	49386718	49387673	STARD13	0.0081	-	49386718	49387673	0	2	192,56,	0,899	-2.09	-1.7	6.67
3	24243394	24243493	LRATD1	0.0081	+	24243394	24243493	0	1	99,	0	-2.09	-1.7	4.33
2	234747583	234747832	TNS1	0.0081	-	234747583	234747832	0	1	249,	0	-2.09	-1.7	3.5
2	190696290	190696541	NA	0.0081	+	190696290	190696541	0	1	251,	0	-2.09	-1.7	9
2	190695741	190695842	NA	0.0081	+	190695741	190695842	0	1	101,	0	-2.09	-1.7	2.33
2	190694993	190695543	NA	0.0081	+	190694993	190695543	0	1	550,	0	-2.09	-1.7	9
2	190694394	190694594	NA	0.0081	+	190694394	190694594	0	1	200,	0	-2.09	-1.13	9
16	74034844	74035044	ICE1	0.0081	-	74034844	74035044	0	1	200,	0	-2.09	-1.14	6
16	68539489	68539680	DAP	0.0081	+	68539489	68539680	0	1	191,	0	-2.09	-1.7	2.88
13	64050880	64051027	POFUT1	0.0081	+	64050880	64051027	0	1	147,	0	-2.09	-1.7	12
11	29853941	29855887	NCOR1	0.0081	-	29853941	29855887	0	2	326,72,	0,1874	-2.09	-1.7	5.62
X	16731828	16732423	NHS	0.0079	+	16731828	16732423	0	1	595,	0	-2.1	-1.71	15
X	16731233	16731631	NHS	0.0079	+	16731233	16731631	0	1	398,	0	-2.1	-1.71	7.5
5	39491423	39491614	NHP2	0.0079	-	39491423	39491614	0	1	191,	0	-2.1	-1.71	5
5	106215288	106258707	ST8SIA4	0.0079	-	106215288	106258707	0	2	529,59,	0,43360	-2.1	-1.71	18
14	47776228	47776524	WTIP	0.0079	+	47776228	47776524	0	1	296,	0	-2.1	-1.71	12
14	38172972	38173418	PSKH1	0.0079	+	38172972	38173418	0	1	446,	0	-2.1	-1.71	7
13	54147578	54147679	FASTKD5	0.0079	+	54147578	54147679	0	1	101,	0	-2.1	-1.14	6
13	17447014	17447111	CAMK1D	0.0079	+	17447014	17447111	0	1	97,	0	-2.1	-1.71	6
9	90901476	90901577	VIRMA	0.0078	+	90901476	90901577	0	1	101,	0	-2.11	-1.72	2.25
9	90897714	90897815	VIRMA	0.0078	+	90897714	90897815	0	1	101,	0	-2.11	-1.72	2
3	143535935	143536035	KRT84	0.0078	+	143535935	143536035	0	1	100,	0	-2.11	-1.72	3.67
24	27494123	27494223	RNF40	0.0078	+	27494123	27494223	0	1	100,	0	-2.11	-1.72	2.75
20	40695600	40697306	E2F3	0.0078	-	40695600	40697306	0	2	213,135,	0,1571	-2.11	-1.72	14
15	25153303	25153547	NA	0.0078	-	25153303	25153547	0	1	244,	0	-2.11	-1.72	3.5
14	42241411	42241754	NA	0.0078	-	42241411	42241754	0	1	343,	0	-2.11	-1.72	14
13	30707158	30707354	SUV39H2	0.0078	+	30707158	30707354	0	1	196,	0	-2.11	-1.72	13
11	29219908	29220009	MAPK7	0.0078	+	29219908	29220009	0	1	101,	0	-2.11	-1.72	3
11	29219029	29219528	MAPK7	0.0078	+	29219029	29219528	0	1	499,	0	-2.11	-1.72	14
11	29218730	29218831	MAPK7	0.0078	+	29218730	29218831	0	1	101,	0	-2.11	-1.15	7
11	27141488	27142843	EPN3	0.0078	+	27141488	27142843	0	2	389,8,	0,1347	-2.11	-1.72	4.67
1	96123756	96124254	OLFML3	0.0078	+	96123756	96124254	0	1	498,	0	-2.11	-1.72	11.8
1	96123203	96123658	OLFML3	0.0078	+	96123203	96123658	0	2	124,26,	0,429	-2.11	-1.72	9.5
X	107591807	107592307	NA	0.0076	+	107591807	107592307	0	1	500,	0	-2.12	-1.73	19
7	88901071	88901368	MIDEAS	0.0076	-	88901071	88901368	0	1	297,	0	-2.12	-1.73	4.4
4	111612190	111612488	NA	0.0076	-	111612190	111612488	0	1	298,	0	-2.12	-1.73	9
21	19108610	19112651	TENM4	0.0076	+	19108610	19112651	0	2	146,453,	0,3588	-2.12	-1.73	6.33
2	184341966	184342167	SPOPL	0.0076	-	184341966	184342167	0	1	201,	0	-2.12	-1.73	10
15	82101258	82101500	SLC35C1	0.0076	+	82101258	82101500	0	1	242,	0	-2.12	-1.73	8
9	15280908	15281008	FAM83H	0.0074	+	15280908	15281008	0	1	100,	0	-2.13	-1.74	4.86
5	15333410	15333559	ANGPTL4	0.0074	+	15333410	15333559	0	1	149,	0	-2.13	-1.74	11
3	39968912	39969253	PCBP1	0.0074	-	39968912	39969253	0	1	341,	0	-2.13	-1.74	3.16
3	174152379	174152823	NAB2	0.0074	-	174152379	174152823	0	1	444,	0	-2.13	-1.74	6.43
3	135082847	135084473	DUSP6	0.0074	-	135082847	135084473	0	2	274,315,	0,1311	-2.13	-1.74	13
3	135082454	135082651	DUSP6	0.0074	-	135082454	135082651	0	1	197,	0	-2.13	-1.74	13
3	110307752	110308148	CIAO1	0.0074	-	110307752	110308148	0	1	396,	0	-2.13	-1.74	11.5
25	3663518	3664063	EXOC8	0.0074	-	3663518	3664063	0	1	545,	0	-2.13	-1.74	18
X	23792918	23793115	ZFX	0.0072	+	23792918	23793115	0	1	197,	0	-2.14	-1.75	5
9	14962037	14962326	EXOSC4	0.0072	-	14962037	14962326	0	1	289,	0	-2.14	-1.75	5
7	89775196	89775446	YLPM1	0.0072	+	89775196	89775446	0	1	250,	0	-2.14	-1.75	5
5	11060806	11061004	KLF1	0.0072	+	11060806	11061004	0	1	198,	0	-2.14	-1.18	6
3	11290624	11292270	ARPC5L	0.0072	-	11290624	11292270	0	2	332,152,	0,1494	-2.14	-1.75	6.17
23	46327888	46338745	MTCL1	0.0072	+	46327888	46338745	0	3	113,845,133,	0,157,10724	-2.14	-1.75	10
22	46059097	46059787	IKZF5	0.0072	-	46059097	46059787	0	1	690,	0	-2.14	-1.75	25
17	61140096	61140293	RILPL1	0.0072	+	61140096	61140293	0	1	197,	0	-2.14	-1.75	15
12	79659858	79659959	ZBTB41	0.0072	-	79659858	79659959	0	1	101,	0	-2.14	-1.18	3
6	20783157	20783257	SGMS2	0.0071	-	20783157	20783257	0	1	100,	0	-2.15	-1.76	5
6	108061900	108062051	LIN54	0.0071	-	108061900	108062051	0	1	151,	0	-2.15	-1.76	7
3	228245407	228246002	B4GALNT3	0.0071	+	228245407	228246002	0	3	30,17,545,	0,31,50	-2.15	-1.76	5.5
3	11352491	11352990	OLFML2A	0.0071	-	11352491	11352990	0	1	499,	0	-2.15	-1.76	15.5
17	52347222	52348048	GOLGA3	0.0071	+	52347222	52348048	0	2	85,165,	0,661	-2.15	-1.76	5.5
14	38323082	38323330	NFATC3	0.0071	+	38323082	38323330	0	1	248,	0	-2.15	-1.19	8
14	38322686	38322835	NFATC3	0.0071	+	38322686	38322835	0	1	149,	0	-2.15	-1.76	15
11	36404526	36405064	PHF23	0.0071	+	36404526	36405064	0	2	8,430,	0,108	-2.15	-1.76	13
11	36403894	36404429	PHF23	0.0071	+	36403894	36404429	0	1	535,	0	-2.15	-1.76	8.33
10	38231778	38232220	ZMYM5	0.0071	+	38231778	38232220	0	1	442,	0	-2.15	-1.76	7.33
1	21855760	21855860	ATPAF1	0.0071	-	21855760	21855860	0	1	100,	0	-2.15	-1.19	9
1	105785457	105786219	SF3B4	0.0071	-	105785457	105786219	0	2	15,428,	0,334	-2.15	-1.76	9
6	95328944	95329534	UTP3	0.0069	+	95328944	95329534	0	1	590,	0	-2.16	-1.76	10.5
25	3272641	3282394	ARV1	0.0069	+	3272641	3282394	0	2	78,71,	0,9682	-2.16	-1.76	4
19	30248709	30249105	SHQ1	0.0069	+	30248709	30249105	0	1	396,	0	-2.16	-1.77	11
17	81133148	81134489	SPECC1L	0.0069	-	81133148	81134489	0	2	47,350,	0,991	-2.16	-1.77	8.67
12	3062999	3064004	SLC45A3	0.0069	-	3062999	3064004	0	2	100,49,	0,956	-2.16	-1.2	3
12	3062654	3062753	SLC45A3	0.0069	-	3062654	3062753	0	1	99,	0	-2.16	-1.2	8
12	3062358	3062556	SLC45A3	0.0069	-	3062358	3062556	0	1	198,	0	-2.16	-1.2	3
12	3059296	3061209	SLC45A3	0.0069	-	3059296	3061209	0	2	87,13,	0,1900	-2.16	-1.2	3
11	28348087	28348188	NA	0.0069	+	28348087	28348188	0	1	101,	0	-2.16	-1.2	4.5
11	28347688	28347988	NA	0.0069	+	28347688	28347988	0	1	300,	0	-2.16	-1.77	10
11	28347240	28347490	NA	0.0069	+	28347240	28347490	0	1	250,	0	-2.16	-1.77	5
11	28346492	28346992	NA	0.0069	+	28346492	28346992	0	1	500,	0	-2.16	-1.77	6.67
11	28345745	28346394	NA	0.0069	+	28345745	28346394	0	1	649,	0	-2.16	-1.77	43
11	28341509	28341709	NA	0.0069	+	28341509	28341709	0	1	200,	0	-2.16	-1.77	1.68
10	88926315	88926563	NA	0.0069	+	88926315	88926563	0	1	248,	0	-2.16	-1.76	4
1	111344235	111344531	SHC1	0.0069	-	111344235	111344531	0	1	296,	0	-2.16	-1.77	10
9	68097047	68097247	TRPS1	0.0068	+	68097047	68097247	0	1	200,	0	-2.17	-1.78	3.9
5	44771143	44771490	SH3BP5L	0.0068	-	44771143	44771490	0	1	347,	0	-2.17	-1.78	16.5
4	70725528	70725677	KBTBD2	0.0068	+	70725528	70725677	0	1	149,	0	-2.17	-1.78	5.5
3	240289804	240289954	BRD1	0.0068	-	240289804	240289954	0	1	150,	0	-2.17	-1.78	5.5
22	47145073	47145585	CHST15	0.0068	-	47145073	47145585	0	2	144,203,	0,309	-2.17	-1.77	12
2	265385304	265385810	CPLANE2	0.0068	+	265385304	265385810	0	3	58,233,8,	0,264,498	-2.17	-1.78	17
2	255843494	255843987	GPATCH3	0.0068	+	255843494	255843987	0	1	493,	0	-2.17	-1.78	12
2	1973663	1973810	RNASEH1	0.0068	-	1973663	1973810	0	1	147,	0	-2.17	-1.78	4.33
18	28603072	28608951	DNAJA4	0.0068	+	28603072	28608951	0	2	70,30,	0,5849	-2.17	-1.21	6
14	55707914	55708063	ZNF235	0.0068	-	55707914	55708063	0	1	149,	0	-2.17	-1.21	7
14	55707518	55707816	ZNF235	0.0068	-	55707518	55707816	0	1	298,	0	-2.17	-1.77	11
13	84311186	84311581	TSHZ2	0.0068	+	84311186	84311581	0	1	395,	0	-2.17	-1.78	28
13	46159737	46159936	KLF6	0.0068	+	46159737	46159936	0	1	199,	0	-2.17	-1.78	4.83
12	54279258	54327572	SKI	0.0068	-	54279258	54327572	0	2	77,571,	0,47743	-2.17	-1.78	6
12	54278444	54278594	SKI	0.0068	-	54278444	54278594	0	1	150,	0	-2.17	-1.78	2.64
12	47631611	47631811	H6PD	0.0068	-	47631611	47631811	0	1	200,	0	-2.17	-1.78	6
6	42158477	42158577	LCORL	0.0066	-	42158477	42158577	0	1	100,	0	-2.18	-1.22	4
6	42158177	42158328	LCORL	0.0066	-	42158177	42158328	0	1	151,	0	-2.18	-1.79	6
6	42157779	42158029	LCORL	0.0066	-	42157779	42158029	0	1	250,	0	-2.18	-1.79	6
3	234112585	234112986	TCF20	0.0066	-	234112585	234112986	0	1	401,	0	-2.18	-1.78	11.3
24	27880888	27880989	SETD1A	0.0066	+	27880888	27880989	0	1	101,	0	-2.18	-1.22	3
24	27880689	27880790	SETD1A	0.0066	+	27880689	27880790	0	1	101,	0	-2.18	-1.78	5
24	27880190	27880390	SETD1A	0.0066	+	27880190	27880390	0	1	200,	0	-2.18	-1.78	2.5
24	27872510	27880091	SETD1A	0.0066	+	27872510	27880091	0	2	26,125,	0,7456	-2.18	-1.22	4
22	25442898	25443497	PPRC1	0.0066	+	25442898	25443497	0	1	599,	0	-2.18	-1.79	34
2	235387626	235387726	CNOT9	0.0066	+	235387626	235387726	0	1	100,	0	-2.18	-1.79	3
19	50372698	50376358	NISCH	0.0066	-	50372698	50376358	0	2	88,12,	0,3648	-2.18	-1.79	4
19	50346377	50346825	NISCH	0.0066	-	50346377	50346825	0	1	448,	0	-2.18	-1.79	9.5
18	70106492	70107496	CLBA1	0.0066	+	70106492	70107496	0	2	31,162,	0,842	-2.18	-1.22	3
18	14206583	14210462	CHD2	0.0066	-	14206583	14210462	0	2	35,66,	0,3813	-2.18	-1.79	1.44
17	36037948	36038048	FAT4	0.0066	-	36037948	36038048	0	1	100,	0	-2.18	-1.79	8
11	22608605	22629437	RARA	0.0066	-	22608605	22629437	0	3	138,205,50,	0,243,20782	-2.18	-1.78	7.33
11	11800119	11800269	BAHCC1	0.0066	+	11800119	11800269	0	1	150,	0	-2.18	-1.22	3
11	11795980	11796130	BAHCC1	0.0066	+	11795980	11796130	0	1	150,	0	-2.18	-1.22	9
11	11794058	11795881	BAHCC1	0.0066	+	11794058	11795881	0	2	250,546,	0,1277	-2.18	-1.79	29
22	20752165	20752814	LCOR	0.0065	+	20752165	20752814	0	1	649,	0	-2.19	-1.8	10
20	9154706	9155151	B3GALT4	0.0065	+	9154706	9155151	0	1	445,	0	-2.19	-1.79	15.5
20	11802457	11802657	BRPF3	0.0065	+	11802457	11802657	0	1	200,	0	-2.19	-1.8	3.75
20	11799747	11802260	BRPF3	0.0065	+	11799747	11802260	0	2	90,109,	0,2404	-2.19	-1.8	5.5
20	11798585	11798734	BRPF3	0.0065	+	11798585	11798734	0	1	149,	0	-2.19	-1.23	2.33
19	53165071	53167400	IP6K2	0.0065	+	53165071	53167400	0	5	276,5,24,15,179,	0,819,826,854,2150	-2.19	-1.8	4.86
11	14998804	14998953	MAP3K3	0.0065	-	14998804	14998953	0	1	149,	0	-2.19	-1.79	4
1	110500645	110500794	SLC39A1	0.0065	-	110500645	110500794	0	1	149,	0	-2.19	-1.79	3.8
1	105008843	105009739	NA	0.0065	+	105008843	105009739	0	3	42,114,39,	0,171,857	-2.19	-1.8	7.67
9	46425930	46426078	ARMC1	0.0063	-	46425930	46426078	0	1	148,	0	-2.2	-1.8	18
9	14554878	14555522	ZNF7	0.0063	+	14554878	14555522	0	1	644,	0	-2.2	-1.8	13
9	14552983	14554780	ZNF7	0.0063	+	14552983	14554780	0	2	49,497,	0,1300	-2.2	-1.8	10
5	52173277	52173427	KDM3B	0.0063	+	52173277	52173427	0	1	150,	0	-2.2	-1.81	8
5	4769894	4773950	ELL	0.0063	+	4769894	4773950	0	2	382,65,	0,3991	-2.2	-1.8	7.5
5	29413049	29413393	CSNK1G3	0.0063	-	29413049	29413393	0	1	344,	0	-2.2	-1.81	5
5	21322207	21322356	FNIP1	0.0063	+	21322207	21322356	0	1	149,	0	-2.2	-1.81	4
3	6855661	6855957	TOR1A	0.0063	+	6855661	6855957	0	1	296,	0	-2.2	-1.81	7
3	6779375	6779624	FNBP1	0.0063	+	6779375	6779624	0	1	249,	0	-2.2	-1.8	5
3	174676880	174677179	BAZ2A	0.0063	+	174676880	174677179	0	1	299,	0	-2.2	-1.8	2.71
24	27394063	27394369	FBRS	0.0063	+	27394063	27394369	0	2	8,93,	0,213	-2.2	-1.8	2.11
24	27392404	27393965	FBRS	0.0063	+	27392404	27393965	0	2	5,196,	0,1365	-2.2	-1.8	2.83
11	40544607	40544756	SERPINF2	0.0063	-	40544607	40544756	0	1	149,	0	-2.2	-1.23	9
4	11537082	11547535	FAM133B	0.0062	-	11537082	11547535	0	4	38,93,51,62,	0,4273,9326,10391	-2.21	-1.82	4.43
4	11510558	11510856	RBM48	0.0062	+	11510558	11510856	0	1	298,	0	-2.21	-1.82	7
3	175202216	175202461	IKZF4	0.0062	-	175202216	175202461	0	1	245,	0	-2.21	-1.24	6
21	9708617	9709060	PRSS23	0.0062	-	9708617	9709060	0	1	443,	0	-2.21	-1.82	10
20	40775420	40775669	E2F3	0.0062	-	40775420	40775669	0	1	249,	0	-2.21	-1.25	2
20	40705473	40707805	E2F3	0.0062	-	40705473	40707805	0	2	61,39,	0,2293	-2.21	-1.81	2.5
2	244299284	244299984	IRS1	0.0062	-	244299284	244299984	0	1	700,	0	-2.21	-1.82	20.5
2	129447575	129447724	NA	0.0062	-	129447575	129447724	0	1	149,	0	-2.21	-1.82	2.25
2	129447031	129447477	NA	0.0062	-	129447031	129447477	0	1	446,	0	-2.21	-1.82	10
19	15720842	15721141	ZBTB47	0.0062	+	15720842	15721141	0	1	299,	0	-2.21	-1.82	10
19	11463047	11463397	GOLGA4	0.0062	+	11463047	11463397	0	1	350,	0	-2.21	-1.81	3.75
1	594842	595042	NA	0.0062	+	594842	595042	0	1	200,	0	-2.21	-1.82	8
1	594342	594543	NA	0.0062	+	594342	594543	0	1	201,	0	-2.21	-1.25	4
1	217162021	217162271	LPP	0.0062	-	217162021	217162271	0	1	250,	0	-2.21	-1.82	5.2
5	74600744	74601243	PWWP2A	0.006	-	74600744	74601243	0	1	499,	0	-2.22	-1.82	8
5	74591011	74600496	PWWP2A	0.006	-	74591011	74600496	0	2	34,116,	0,9369	-2.22	-1.25	4
4	104024387	104024538	MKLN1	0.006	+	104024387	104024538	0	1	151,	0	-2.22	-1.82	8.5
3	163194582	163195428	DYRK2	0.006	-	163194582	163195428	0	1	846,	0	-2.22	-1.83	16.5
24	27967777	27967876	VKORC1	0.006	-	27967777	27967876	0	1	99,	0	-2.22	-1.82	2.8
20	9090954	9091484	SLC39A7	0.006	+	9090954	9091484	0	2	406,35,	0,495	-2.22	-1.82	4.25
2	217275520	217277888	ORC2	0.006	-	217275520	217277888	0	2	335,13,	0,2355	-2.22	-1.82	4.33
17	79569246	79569496	PRR14L	0.006	-	79569246	79569496	0	1	250,	0	-2.22	-1.82	5
17	79559142	79569147	PRR14L	0.006	-	79559142	79569147	0	3	351,73,25,	0,3035,9980	-2.22	-1.82	7.25
17	52926077	52926328	EP400	0.006	-	52926077	52926328	0	1	251,	0	-2.22	-1.82	6.6
14	61554953	61555278	SPACA6	0.006	+	61554953	61555278	0	2	20,78,	0,247	-2.22	-1.26	9
1	10875595	10876045	KIAA0319L	0.006	-	10875595	10876045	0	1	450,	0	-2.22	-1.82	9.33
1	104954425	104954775	PEX11B	0.006	-	104954425	104954775	0	1	350,	0	-2.22	-1.83	10
8	42867503	42867604	FBXL4	0.0059	+	42867503	42867604	0	1	101,	0	-2.23	-1.83	11
3	185466392	185467828	TDG	0.0059	+	185466392	185467828	0	3	139,126,128,	0,551,1308	-2.23	-1.83	5.5
3	101806056	101806407	ALMS1	0.0059	+	101806056	101806407	0	1	351,	0	-2.23	-1.83	19
3	101773607	101774107	ALMS1	0.0059	+	101773607	101774107	0	1	500,	0	-2.23	-1.83	5
3	101773157	101773408	ALMS1	0.0059	+	101773157	101773408	0	1	251,	0	-2.23	-1.83	5
3	101772307	101772408	ALMS1	0.0059	+	101772307	101772408	0	1	101,	0	-2.23	-1.26	4
3	101771907	101772208	ALMS1	0.0059	+	101771907	101772208	0	1	301,	0	-2.23	-1.83	4
26	26757969	26759256	NA	0.0059	-	26757969	26759256	0	1	1287,	0	-2.23	-1.83	26
2	2675638	2678527	TRAF1	0.0059	+	2675638	2678527	0	2	43,352,	0,2537	-2.23	-1.84	13
19	53847754	53848634	NA	0.0059	+	53847754	53848634	0	2	79,21,	0,859	-2.23	-1.83	1.33
16	61698426	61698997	MYO10	0.0059	+	61698426	61698997	0	2	64,37,	0,534	-2.23	-1.83	4.67
14	43043645	43043887	POP4	0.0059	+	43043645	43043887	0	1	242,	0	-2.23	-1.84	18
13	46154106	46157403	KLF6	0.0059	+	46154106	46157403	0	2	48,449,	0,2848	-2.23	-1.83	5.83
11	40688639	40688738	SLC43A2	0.0059	+	40688639	40688738	0	1	99,	0	-2.23	-1.83	5
10	18327145	18351851	ZC3H13	0.0059	-	18327145	18351851	0	6	805,104,556,192,465,71,	0,1164,4415,9419,21656,24635	-2.23	-1.83	7.71
4	76650416	76650763	NFE2L3	0.0058	-	76650416	76650763	0	1	347,	0	-2.24	-1.84	7
3	969940	970085	TRAF2	0.0058	-	969940	970085	0	3	17,18,65,	0,24,80	-2.24	-1.84	2
3	967677	968158	TRAF2	0.0058	-	967677	968158	0	2	67,33,	0,448	-2.24	-1.27	3
3	966955	967204	TRAF2	0.0058	-	966955	967204	0	1	249,	0	-2.24	-1.84	20
3	173494465	173494763	TSFM	0.0058	-	173494465	173494763	0	1	298,	0	-2.24	-1.84	9.25
2	97290909	97291508	KLHL9	0.0058	-	97290909	97291508	0	1	599,	0	-2.24	-1.84	28
2	254984893	254985291	THEMIS2	0.0058	-	254984893	254985291	0	1	398,	0	-2.24	-1.27	8
17	61915486	61916746	RSRC2	0.0058	+	61915486	61916746	0	2	125,120,	0,1140	-2.24	-1.84	2.19
11	43546845	43547089	TNFAIP1	0.0058	-	43546845	43547089	0	1	244,	0	-2.24	-1.84	4
8	42822424	42822674	FBXL4	0.0056	+	42822424	42822674	0	1	250,	0	-2.25	-1.85	10
8	33232609	33232708	PDSS2	0.0056	+	33232609	33232708	0	1	99,	0	-2.25	-1.85	5
4	122063933	122067100	ZNF746	0.0056	-	122063933	122067100	0	2	174,24,	0,3143	-2.25	-1.86	3
3	1186107	1186500	NA	0.0056	-	1186107	1186500	0	1	393,	0	-2.25	-1.85	5.4
25	41183613	41183863	CCSER2	0.0056	+	41183613	41183863	0	1	250,	0	-2.25	-1.86	2.75
24	20692914	20693453	NA	0.0056	-	20692914	20693453	0	1	539,	0	-2.25	-1.85	12
19	60903124	60903472	NA	0.0056	+	60903124	60903472	0	1	348,	0	-2.25	-1.85	6
19	50340083	50340531	NISCH	0.0056	-	50340083	50340531	0	1	448,	0	-2.25	-1.85	10.3
13	56867569	56868464	NA	0.0056	+	56867569	56868464	0	2	302,48,	0,847	-2.25	-1.85	5.5
13	55961881	55966102	PCMTD2	0.0056	-	55961881	55966102	0	2	111,87,	0,4134	-2.25	-1.85	3.38
6	95328256	95328699	UTP3	0.0055	+	95328256	95328699	0	1	443,	0	-2.26	-1.86	5.55
5	39353200	39353398	TMED9	0.0055	+	39353200	39353398	0	1	198,	0	-2.26	-1.86	4
5	15211764	15218703	CERS4	0.0055	+	15211764	15218703	0	2	32,67,	0,6872	-2.26	-1.86	11.5
24	3801941	3802368	UBALD1	0.0055	-	3801941	3802368	0	1	427,	0	-2.26	-1.86	25
21	45124569	45124720	ZNHIT2	0.0055	-	45124569	45124720	0	1	151,	0	-2.26	-1.29	5
21	45124070	45124471	ZNHIT2	0.0055	-	45124070	45124471	0	1	401,	0	-2.26	-1.29	9
20	17589154	17589853	NA	0.0055	-	17589154	17589853	0	1	699,	0	-2.26	-1.86	4.57
20	17588007	17588756	NA	0.0055	-	17588007	17588756	0	1	749,	0	-2.26	-1.86	3.67
20	17587059	17587908	NA	0.0055	-	17587059	17587908	0	1	849,	0	-2.26	-1.86	4.17
2	143453557	143481957	NFE2L2	0.0055	+	143453557	143481957	0	2	121,29,	0,28371	-2.26	-1.86	4.5
11	28958218	28958515	SMCR8	0.0055	+	28958218	28958515	0	1	297,	0	-2.26	-1.86	23
11	28955681	28958120	SMCR8	0.0055	+	28955681	28958120	0	2	140,59,	0,2380	-2.26	-1.86	4
11	28955088	28955583	SMCR8	0.0055	+	28955088	28955583	0	1	495,	0	-2.26	-1.86	14
11	28954644	28954842	SMCR8	0.0055	+	28954644	28954842	0	1	198,	0	-2.26	-1.86	7.67
11	13897878	13898277	BPTF	0.0055	+	13897878	13898277	0	1	399,	0	-2.26	-1.87	3.4
10	33274724	33274824	SLC46A3	0.0055	+	33274724	33274824	0	1	100,	0	-2.26	-1.86	24
10	33274476	33274626	SLC46A3	0.0055	+	33274476	33274626	0	1	150,	0	-2.26	-1.86	9
1	66809754	66809854	SYDE2	0.0055	-	66809754	66809854	0	1	100,	0	-2.26	-1.29	4
1	66809157	66809506	SYDE2	0.0055	-	66809157	66809506	0	1	349,	0	-2.26	-1.29	6
1	66808908	66809009	SYDE2	0.0055	-	66808908	66809009	0	1	101,	0	-2.26	-1.86	5.5
1	299112384	299112680	SATB1	0.0055	-	299112384	299112680	0	1	296,	0	-2.26	-1.86	13
3	142922308	142922857	TNS2	0.0054	-	142922308	142922857	0	1	549,	0	-2.27	-1.87	6
3	142920986	142921136	TNS2	0.0054	-	142920986	142921136	0	1	150,	0	-2.27	-1.87	2.33
3	101270393	101270593	SFXN5	0.0054	-	101270393	101270593	0	1	200,	0	-2.27	-1.88	3.86
2	82171603	82171853	PTPRD	0.0054	-	82171603	82171853	0	1	250,	0	-2.27	-1.87	6
2	255790623	255790769	KDF1	0.0054	+	255790623	255790769	0	1	146,	0	-2.27	-1.87	13
2	255789943	255790527	KDF1	0.0054	+	255789943	255790527	0	1	584,	0	-2.27	-1.87	12
19	11460505	11460904	GOLGA4	0.0054	+	11460505	11460904	0	1	399,	0	-2.27	-1.87	3.14
1	255995748	255996237	P2RY1	0.0054	-	255995748	255996237	0	1	489,	0	-2.27	-1.87	14
8	82532742	82532992	AKAP12	0.0052	+	82532742	82532992	0	1	250,	0	-2.28	-1.88	5.75
7	83136709	83136958	ZFYVE26	0.0052	-	83136709	83136958	0	1	249,	0	-2.28	-1.88	3
7	16006318	16006613	PIAS1	0.0052	+	16006318	16006613	0	1	295,	0	-2.28	-1.88	10.7
6	7587788	7587889	NA	0.0052	-	7587788	7587889	0	1	101,	0	-2.28	-1.31	9
3	106279457	106282767	MAP4K4	0.0052	-	106279457	106282767	0	3	17,192,91,	0,2060,3219	-2.28	-1.88	3
25	12773656	12774051	ZNF25	0.0052	+	12773656	12774051	0	1	395,	0	-2.28	-1.88	12
22	40428637	40428835	SHTN1	0.0052	-	40428637	40428835	0	1	198,	0	-2.28	-1.88	4.2
22	23690763	23693415	ERLIN1	0.0052	-	23690763	23693415	0	3	172,80,48,	0,1641,2604	-2.28	-1.88	25
20	44163405	44165328	ATXN1	0.0052	+	44163405	44165328	0	2	395,254,	0,1669	-2.28	-1.88	12.3
19	50032224	50032509	MUSTN1	0.0052	+	50032224	50032509	0	1	285,	0	-2.28	-1.88	3.5
17	81798640	81798839	THAP7	0.0052	-	81798640	81798839	0	1	199,	0	-2.28	-1.88	8
15	53591785	53591933	TRIM68	0.0052	+	53591785	53591933	0	1	148,	0	-2.28	-1.88	7
14	69594465	69600945	NA	0.0052	+	69594465	69600945	0	2	71,429,	0,6051	-2.28	-1.88	7
10	23891529	23892206	CKAP2	0.0052	-	23891529	23892206	0	2	192,57,	0,620	-2.28	-1.88	8
1	236160110	236161613	SKIL	0.0052	-	236160110	236161613	0	3	163,225,158,	0,831,1345	-2.28	-1.88	9.8
1	111349752	111349950	SHC1	0.0052	-	111349752	111349950	0	1	198,	0	-2.28	-1.88	5.67
8	33450023	33450569	CD24	0.0051	+	33450023	33450569	0	1	546,	0	-2.29	-1.89	4
23	999151	999452	NFATC1	0.0051	-	999151	999452	0	1	301,	0	-2.29	-1.89	7
18	477635	477785	MAGEL2	0.0051	-	477635	477785	0	1	150,	0	-2.29	-1.32	8
18	477188	477338	MAGEL2	0.0051	-	477188	477338	0	1	150,	0	-2.29	-1.32	3
15	60818774	60818925	MUC15	0.0051	-	60818774	60818925	0	1	151,	0	-2.29	-1.89	4.75
14	39078610	39078759	TANGO6	0.0051	+	39078610	39078759	0	1	149,	0	-2.29	-1.89	11
13	67813987	67814186	PHF20	0.0051	+	67813987	67814186	0	1	199,	0	-2.29	-1.89	3.33
10	21165603	21165853	CDADC1	0.0051	+	21165603	21165853	0	1	250,	0	-2.29	-1.32	10
1	111803145	111803346	ASH1L	0.0051	-	111803145	111803346	0	1	201,	0	-2.29	-1.89	6
1	111802595	111802896	ASH1L	0.0051	-	111802595	111802896	0	1	301,	0	-2.29	-1.89	2
5	45632394	45632628	TMEM259	0.005	-	45632394	45632628	0	2	103,46,	0,188	-2.3	-1.9	3.83
20	11789831	11790129	BRPF3	0.005	+	11789831	11790129	0	1	298,	0	-2.3	-1.9	13
13	63943155	63943356	HCK	0.005	+	63943155	63943356	0	1	201,	0	-2.3	-1.33	4
11	11791225	11791971	BAHCC1	0.005	+	11791225	11791971	0	1	746,	0	-2.3	-1.9	17
11	11790976	11791126	BAHCC1	0.005	+	11790976	11791126	0	1	150,	0	-2.3	-1.33	7
10	97195688	97196181	CHAMP1	0.005	+	97195688	97196181	0	1	493,	0	-2.3	-1.9	14
7	67863230	67865246	DDHD1	0.0049	-	67863230	67865246	0	2	174,74,	0,1942	-2.31	-1.91	4
6	129634496	129635474	SLC49A3	0.0049	+	129634496	129635474	0	2	266,82,	0,896	-2.31	-1.91	28
4	111203194	111203294	TRIM24	0.0049	+	111203194	111203294	0	1	100,	0	-2.31	-1.34	5
4	111202897	111203047	TRIM24	0.0049	+	111202897	111203047	0	1	150,	0	-2.31	-1.91	7
22	51157700	51157851	NA	0.0049	-	51157700	51157851	0	1	151,	0	-2.31	-1.91	2.75
22	51157500	51157601	NA	0.0049	-	51157500	51157601	0	1	101,	0	-2.31	-1.91	8.5
22	46017491	46017639	NA	0.0049	-	46017491	46017639	0	1	148,	0	-2.31	-1.9	5.5
22	46011450	46011598	NA	0.0049	-	46011450	46011598	0	1	148,	0	-2.31	-1.9	10
22	23362949	23364400	CUTC	0.0049	+	23362949	23364400	0	2	4,242,	0,1209	-2.31	-1.91	6
20	18371586	18371835	KLHDC3	0.0049	+	18371586	18371835	0	1	249,	0	-2.31	-1.91	3.25
18	7404783	7405481	SYNM	0.0049	-	7404783	7405481	0	1	698,	0	-2.31	-1.91	4.5
18	40400834	40401134	COCH	0.0049	+	40400834	40401134	0	1	300,	0	-2.31	-1.91	5
17	71592507	71592657	BICDL1	0.0049	+	71592507	71592657	0	1	150,	0	-2.31	-1.9	7
14	65038669	65038918	ZNF331	0.0049	-	65038669	65038918	0	1	249,	0	-2.31	-1.34	10
14	65038174	65038571	ZNF331	0.0049	-	65038174	65038571	0	1	397,	0	-2.31	-1.91	20
12	50467482	50467870	ZBTB48	0.0049	-	50467482	50467870	0	2	248,49,	0,339	-2.31	-1.91	4
11	41812228	41815390	GOSR1	0.0049	-	41812228	41815390	0	2	165,35,	0,3127	-2.31	-1.91	5
11	39776280	39776578	CLUH	0.0049	+	39776280	39776578	0	1	298,	0	-2.31	-1.91	7
1	295893147	295893730	SH3BP5	0.0049	-	295893147	295893730	0	4	51,3,92,49,	0,55,60,534	-2.31	-1.91	3.2
7	22034966	22035315	KHNYN	0.0048	-	22034966	22035315	0	1	349,	0	-2.32	-1.92	4.5
25	45774970	45775120	PARG	0.0048	-	45774970	45775120	0	1	150,	0	-2.32	-1.92	6
24	561796	561996	WDR24	0.0048	-	561796	561996	0	1	200,	0	-2.32	-1.92	6
24	559601	560537	WDR24	0.0048	-	559601	560537	0	2	631,163,	0,773	-2.32	-1.92	14
24	38956920	38957657	CYTH3	0.0048	-	38956920	38957657	0	4	47,155,72,72,	0,278,511,665	-2.32	-1.91	5.83
24	10627976	10628376	TXNDC11	0.0048	-	10627976	10628376	0	1	400,	0	-2.32	-1.92	8.67
16	71345463	71348361	MTRR	0.0048	-	71345463	71348361	0	2	183,112,	0,2786	-2.32	-1.92	6.33
11	19051795	19051941	ATXN7L3	0.0048	+	19051795	19051941	0	1	146,	0	-2.32	-1.92	4.67
6	126822910	126823256	CPZ	0.0047	+	126822910	126823256	0	1	346,	0	-2.33	-1.93	4.42
24	29035836	29036085	TMEM248	0.0047	+	29035836	29036085	0	1	249,	0	-2.33	-1.93	2.83
23	691004	691153	TXNL4A	0.0047	+	691004	691153	0	1	149,	0	-2.33	-1.93	3.25
21	10827001	10827151	SYTL2	0.0047	+	10827001	10827151	0	1	150,	0	-2.33	-1.93	7
21	10797772	10798319	SYTL2	0.0047	+	10797772	10798319	0	1	547,	0	-2.33	-1.92	8.67
21	10797127	10797277	SYTL2	0.0047	+	10797127	10797277	0	1	150,	0	-2.33	-1.92	2
2	219548423	219556810	ABI2	0.0047	+	219548423	219556810	0	2	73,176,	0,8211	-2.33	-1.36	8
19	17426883	17427082	ZNF197	0.0047	+	17426883	17427082	0	1	199,	0	-2.33	-1.93	4
18	55017712	55043425	KLHL28	0.0047	-	55017712	55043425	0	2	887,8,	0,25705	-2.33	-1.92	15
18	55012868	55015211	KLHL28	0.0047	-	55012868	55015211	0	2	41,258,	0,2085	-2.33	-1.92	8.5
15	88372957	88374824	ZFP91	0.0047	+	88372957	88374824	0	4	55,135,51,59,	0,572,1341,1808	-2.33	-1.93	2.5
15	6697757	6705264	BIRC2	0.0047	-	6697757	6705264	0	2	191,5,	0,7502	-2.33	-1.93	5
14	18184728	18185304	NA	0.0047	-	18184728	18185304	0	1	576,	0	-2.33	-1.93	21
11	34770850	34785606	NTN1	0.0047	-	34770850	34785606	0	2	280,64,	0,14692	-2.33	-1.92	9.5
9	14053340	14057190	PHF3	0.0046	-	14053340	14057190	0	2	42,59,	0,3791	-2.34	-1.94	12
9	14052643	14053242	PHF3	0.0046	-	14052643	14053242	0	1	599,	0	-2.34	-1.94	6
3	230598703	230601695	SOX10	0.0046	-	230598703	230601695	0	2	461,74,	0,2918	-2.34	-1.94	7
17	21893776	21903240	PCDH18	0.0046	+	21893776	21903240	0	2	5,692,	0,8772	-2.34	-1.94	14
15	49571043	49571483	MRPL17	0.0046	+	49571043	49571483	0	1	440,	0	-2.34	-1.94	8
14	53069504	53069803	AKT2	0.0046	+	53069504	53069803	0	1	299,	0	-2.34	-1.94	5.67
14	49415659	49416008	CLIP3	0.0046	-	49415659	49416008	0	1	349,	0	-2.34	-1.37	2
14	38960907	38961106	TANGO6	0.0046	+	38960907	38961106	0	1	199,	0	-2.34	-1.37	5
13	67682181	67682426	NFS1	0.0046	-	67682181	67682426	0	1	245,	0	-2.34	-1.93	15
11	36877076	36877845	CHRNE	0.0046	-	36877076	36877845	0	4	104,107,187,96,	0,220,411,673	-2.34	-1.94	10
1	15687924	15688167	EXO5	0.0046	+	15687924	15688167	0	1	243,	0	-2.34	-1.94	9
19	55355113	55355213	FYCO1	0.0045	+	55355113	55355213	0	1	100,	0	-2.35	-1.95	4
19	55354615	55355014	FYCO1	0.0045	+	55354615	55355014	0	1	399,	0	-2.35	-1.95	4
19	55354067	55354516	FYCO1	0.0045	+	55354067	55354516	0	1	449,	0	-2.35	-1.95	9
18	17884467	17884767	NA	0.0045	-	17884467	17884767	0	1	300,	0	-2.35	-1.95	22
17	79557995	79558893	PRR14L	0.0045	-	79557995	79558893	0	1	898,	0	-2.35	-1.94	12.5
11	28380639	28380739	FLCN	0.0045	-	28380639	28380739	0	1	100,	0	-2.35	-1.38	8
1	288361131	288361632	ADARB1	0.0045	+	288361131	288361632	0	1	501,	0	-2.35	-1.95	8.75
1	175271789	175271889	WIZ	0.0045	+	175271789	175271889	0	1	100,	0	-2.35	-1.95	2.75
1	175269871	175270121	WIZ	0.0045	+	175269871	175270121	0	1	250,	0	-2.35	-1.95	4
3	240339011	240339506	NA	0.0044	+	240339011	240339506	0	1	495,	0	-2.36	-1.96	17
3	227697007	227697492	RHNO1	0.0044	-	227697007	227697492	0	1	485,	0	-2.36	-1.95	19
3	105973046	105973341	NA	0.0044	-	105973046	105973341	0	1	295,	0	-2.36	-1.96	8
26	41590741	41591041	CSGALNACT1	0.0044	+	41590741	41591041	0	1	300,	0	-2.36	-1.96	24
24	39730874	39738558	TNRC18	0.0044	+	39730874	39738558	0	2	358,42,	0,7642	-2.36	-1.96	6
24	39726454	39730775	TNRC18	0.0044	+	39726454	39730775	0	3	43,126,1280,	0,2465,3041	-2.36	-1.96	8.5
X	143170621	143170818	SRPX2	0.0043	-	143170621	143170818	0	1	197,	0	-2.37	-1.96	12
X	124819328	124819575	WDR44	0.0043	-	124819328	124819575	0	1	247,	0	-2.37	-1.96	8
8	31965254	31965751	FOXO3	0.0043	-	31965254	31965751	0	1	497,	0	-2.37	-1.97	5
4	123780491	123780691	AGAP3	0.0043	+	123780491	123780691	0	1	200,	0	-2.37	-1.96	11
24	25830847	25831296	NA	0.0043	+	25830847	25831296	0	1	449,	0	-2.37	-1.97	5
24	25815138	25815239	NA	0.0043	+	25815138	25815239	0	1	101,	0	-2.37	-1.97	3.5
19	17321056	17321505	ZNF445	0.0043	-	17321056	17321505	0	1	449,	0	-2.37	-1.96	21
18	70102849	70103042	CLBA1	0.0043	+	70102849	70103042	0	1	193,	0	-2.37	-1.4	4
18	14144070	14145011	CHD2	0.0043	-	14144070	14145011	0	2	64,86,	0,855	-2.37	-1.96	2.38
18	14120406	14127978	CHD2	0.0043	-	14120406	14127978	0	2	392,206,	0,7366	-2.37	-1.96	10
17	15818211	15818458	GAB1	0.0043	-	15818211	15818458	0	1	247,	0	-2.37	-1.96	9
14	15389372	15389672	ZNF276	0.0043	+	15389372	15389672	0	1	300,	0	-2.37	-1.96	6.5
14	15389173	15389274	ZNF276	0.0043	+	15389173	15389274	0	1	101,	0	-2.37	-1.96	2.5
13	78001595	78001842	ZSWIM3	0.0043	+	78001595	78001842	0	1	247,	0	-2.37	-1.4	8
1	3703115	3705263	COL6A3	0.0043	+	3703115	3705263	0	2	78,23,	0,2125	-2.37	-1.97	1.91
1	3702616	3703016	COL6A3	0.0043	+	3702616	3703016	0	1	400,	0	-2.37	-1.97	3.56
1	3698536	3701760	COL6A3	0.0043	+	3698536	3701760	0	2	201,50,	0,3174	-2.37	-1.97	9
1	3698224	3698438	COL6A3	0.0043	+	3698224	3698438	0	2	54,147,	0,67	-2.37	-1.97	8.5
1	269440476	269444060	GK5	0.0043	+	269440476	269444060	0	3	45,104,101,	0,3271,3483	-2.37	-1.96	10.3
1	135048190	135048691	BACH1	0.0043	-	135048190	135048691	0	1	501,	0	-2.37	-1.96	10
1	135047941	135048091	BACH1	0.0043	-	135047941	135048091	0	1	150,	0	-2.37	-1.96	3.67
9	14658153	14658400	PPP1R16A	0.0042	-	14658153	14658400	0	1	247,	0	-2.38	-1.97	4.5
3	48789361	48789561	USP34	0.0042	+	48789361	48789561	0	1	200,	0	-2.38	-1.98	8
3	102288642	102288838	MOB1A	0.0042	-	102288642	102288838	0	1	196,	0	-2.38	-1.98	4
23	49707444	49975901	SETBP1	0.0042	+	49707444	49975901	0	3	596,54,143,	0,184728,268314	-2.38	-1.97	12.5
18	65670211	65670407	YY1	0.0042	+	65670211	65670407	0	1	196,	0	-2.38	-1.97	1.73
17	77708044	77709494	KREMEN1	0.0042	+	77708044	77709494	0	2	29,169,	0,1281	-2.38	-1.97	4.67
15	49527923	49528073	NA	0.0042	+	49527923	49528073	0	1	150,	0	-2.38	-1.97	11
15	49527126	49527625	NA	0.0042	+	49527126	49527625	0	1	499,	0	-2.38	-1.97	9
15	49526428	49526678	NA	0.0042	+	49526428	49526678	0	1	250,	0	-2.38	-1.97	8
15	49525432	49526130	NA	0.0042	+	49525432	49526130	0	1	698,	0	-2.38	-1.97	7
15	48163881	48165087	PPFIBP2	0.0042	-	48163881	48165087	0	2	264,35,	0,1171	-2.38	-1.97	9.5
15	48160421	48160720	PPFIBP2	0.0042	-	48160421	48160720	0	1	299,	0	-2.38	-1.97	18
14	25641360	25641607	OGFOD1	0.0042	-	25641360	25641607	0	1	247,	0	-2.38	-1.97	4.5
13	39725504	39725704	KAT14	0.0042	+	39725504	39725704	0	1	200,	0	-2.38	-1.98	10
11	7533710	7534050	TRIM65	0.0042	-	7533710	7534050	0	1	340,	0	-2.38	-1.98	7.17
11	13875732	13876081	BPTF	0.0042	+	13875732	13876081	0	1	349,	0	-2.38	-1.97	5.67
1	112598946	112603181	MEF2D	0.0042	-	112598946	112603181	0	3	24,220,4,	0,477,4231	-2.38	-1.98	2.14
9	66962815	66964148	UTP23	0.0041	-	66962815	66964148	0	2	337,134,	0,1199	-2.39	-1.98	9
4	32281124	32281225	MACC1	0.0041	-	32281124	32281225	0	1	101,	0	-2.39	-1.41	2
4	32280325	32280626	MACC1	0.0041	-	32280325	32280626	0	1	301,	0	-2.39	-1.98	12
4	32257564	32276374	MACC1	0.0041	-	32257564	32276374	0	2	180,71,	0,18739	-2.39	-1.98	11
3	142043088	142043283	Hoxc8	0.0041	-	142043088	142043283	0	1	195,	0	-2.39	-1.98	16
24	34191531	34192262	CLDN4	0.0041	-	34191531	34192262	0	1	731,	0	-2.39	-1.98	7.67
24	27958017	27958817	ZNF646	0.0041	+	27958017	27958817	0	1	800,	0	-2.39	-1.99	25
20	54334893	54335043	WRNIP1	0.0041	-	54334893	54335043	0	1	150,	0	-2.39	-1.98	4.25
19	17322101	17323046	ZNF445	0.0041	-	17322101	17323046	0	1	945,	0	-2.39	-1.98	12.5
18	55601623	55602023	MAP1A	0.0041	+	55601623	55602023	0	1	400,	0	-2.39	-1.98	9
15	56628147	56632705	C2CD3	0.0041	-	56628147	56632705	0	2	244,6,	0,4552	-2.39	-1.99	4
13	83234063	83236656	ZFP64	0.0041	-	83234063	83236656	0	2	146,54,	0,2539	-2.39	-1.41	4
13	83233666	83233866	ZFP64	0.0041	-	83233666	83233866	0	1	200,	0	-2.39	-1.41	4.5
12	50738472	50740642	GPR153	0.0041	+	50738472	50740642	0	2	207,40,	0,2130	-2.39	-1.98	2.67
11	29496964	29497991	ULK2	0.0041	-	29496964	29497991	0	2	59,90,	0,937	-2.39	-1.98	6
1	287471582	287471782	PWP2	0.0041	+	287471582	287471782	0	1	200,	0	-2.39	-1.98	10
5	18677017	18677266	MRPL54	0.004	-	18677017	18677266	0	2	17,181,	0,68	-2.4	-1.99	10.7
26	36106092	36106743	NA	0.004	-	36106092	36106743	0	1	651,	0	-2.4	-1.99	12.5
23	40048213	40049010	COLEC12	0.004	-	40048213	40049010	0	1	797,	0	-2.4	-1.99	13
23	40035705	40035805	COLEC12	0.004	-	40035705	40035805	0	1	100,	0	-2.4	-1.99	3
23	40023085	40033462	COLEC12	0.004	-	40023085	40033462	0	3	208,146,94,	0,1779,10283	-2.4	-1.99	5
2	256459259	256459457	ZNF593	0.004	-	256459259	256459457	0	1	198,	0	-2.4	-2	4
17	73624621	73628280	SART3	0.004	+	73624621	73628280	0	6	25,77,169,56,15,9,	0,936,1638,3573,3633,3650	-2.4	-1.99	2.5
15	34519071	34519268	TBCEL	0.004	+	34519071	34519268	0	1	197,	0	-2.4	-1.43	8
15	15223572	15224164	JRKL	0.004	-	15223572	15224164	0	1	592,	0	-2.4	-2	18
14	70959800	70960246	NA	0.004	-	70959800	70960246	0	1	446,	0	-2.4	-2	11
14	70959503	70959603	NA	0.004	-	70959503	70959603	0	1	100,	0	-2.4	-1.43	8
14	57461955	57462805	ARHGAP35	0.004	+	57461955	57462805	0	1	850,	0	-2.4	-1.99	5
14	52645389	52645585	EGLN2	0.004	-	52645389	52645585	0	1	196,	0	-2.4	-1.43	6
1	210128150	210128442	APOD	0.004	+	210128150	210128442	0	1	292,	0	-2.4	-1.99	2.67
9	14473747	14474041	ZNF16	0.0039	-	14473747	14474041	0	1	294,	0	-2.41	-1.43	6
9	14473406	14473602	ZNF16	0.0039	-	14473406	14473602	0	1	196,	0	-2.41	-2	6
7	69208910	69209198	CGRRF1	0.0039	+	69208910	69209198	0	1	288,	0	-2.41	-2.01	17
7	62690861	62691108	GALK2	0.0039	-	62690861	62691108	0	1	247,	0	-2.41	-2	7
5	44569823	44569974	TOX4	0.0039	+	44569823	44569974	0	1	151,	0	-2.41	-2	2.62
19	40958293	40958799	PTPRG	0.0039	-	40958293	40958799	0	3	17,11,472,	0,21,34	-2.41	-2	16
11	50991461	50992336	MRM1	0.0039	-	50991461	50992336	0	2	352,37,	0,838	-2.41	-2.01	12
1	74877762	74878159	BCAR3	0.0039	-	74877762	74878159	0	1	397,	0	-2.41	-2	15
6	34933083	34934738	SMARCAD1	0.0038	-	34933083	34934738	0	2	229,68,	0,1587	-2.42	-2.02	13
5	64598536	64598685	NDST1	0.0038	+	64598536	64598685	0	1	149,	0	-2.42	-2.01	3.75
3	226943559	226943756	PARP11	0.0038	+	226943559	226943756	0	1	197,	0	-2.42	-2.01	5
23	4461441	4461684	CYB5A	0.0038	+	4461441	4461684	0	1	243,	0	-2.42	-2.01	8
20	47828598	47829048	NA	0.0038	-	47828598	47829048	0	1	450,	0	-2.42	-2.02	6.5
20	47827999	47828299	NA	0.0038	-	47827999	47828299	0	1	300,	0	-2.42	-2.02	13
20	47827450	47827551	NA	0.0038	-	47827450	47827551	0	1	101,	0	-2.42	-1.45	3
20	47827050	47827151	NA	0.0038	-	47827050	47827151	0	1	101,	0	-2.42	-2.02	4
20	47826751	47826852	NA	0.0038	-	47826751	47826852	0	1	101,	0	-2.42	-2.02	4.25
20	47826501	47826652	NA	0.0038	-	47826501	47826652	0	1	151,	0	-2.42	-2.02	6
20	47826102	47826203	NA	0.0038	-	47826102	47826203	0	1	101,	0	-2.42	-1.45	3
20	47825553	47825704	NA	0.0038	-	47825553	47825704	0	1	151,	0	-2.42	-2.02	5
20	16777726	16777825	NFYA	0.0038	+	16777726	16777825	0	1	99,	0	-2.42	-2.01	7.5
2	250499680	250499931	KIAA1522	0.0038	-	250499680	250499931	0	1	251,	0	-2.42	-2.01	2.67
2	250499330	250499431	KIAA1522	0.0038	-	250499330	250499431	0	1	101,	0	-2.42	-2.01	3.67
2	250498881	250499232	KIAA1522	0.0038	-	250498881	250499232	0	1	351,	0	-2.42	-2.01	3.4
2	250498631	250498732	KIAA1522	0.0038	-	250498631	250498732	0	1	101,	0	-2.42	-2.01	2.44
10	38456919	38457120	NA	0.0038	+	38456919	38457120	0	1	201,	0	-2.42	-2.02	5.5
1	85797615	85797765	NA	0.0038	+	85797615	85797765	0	1	150,	0	-2.42	-2.01	12
1	3692645	3693045	COL6A3	0.0038	+	3692645	3693045	0	1	400,	0	-2.42	-2.01	6
1	287553735	287555846	ICOSLG	0.0038	-	287553735	287555846	0	3	189,36,124,	0,1035,1987	-2.42	-2.01	6
8	29297419	29301492	REV3L	0.0037	+	29297419	29301492	0	2	51,199,	0,3874	-2.43	-2.02	3
5	68722936	68762965	LARP1	0.0037	+	68722936	68762965	0	2	209,42,	0,39987	-2.43	-2.02	3.6
5	64015595	64016036	SLC26A2	0.0037	+	64015595	64016036	0	1	441,	0	-2.43	-1.45	8
4	59842254	59875342	MDFIC	0.0037	-	59842254	59875342	0	2	199,2,	0,33086	-2.43	-2.02	8.14
3	47486327	47486677	EHBP1	0.0037	-	47486327	47486677	0	1	350,	0	-2.43	-2.02	15
22	27420086	27420431	ITPRIP	0.0037	-	27420086	27420431	0	1	345,	0	-2.43	-2.02	5.25
21	46912413	46912663	KDM2A	0.0037	+	46912413	46912663	0	1	250,	0	-2.43	-2.02	7.33
2	187567204	187568914	R3HDM1	0.0037	-	187567204	187568914	0	3	55,165,30,	0,761,1680	-2.43	-2.02	2.52
2	187557801	187557901	R3HDM1	0.0037	-	187557801	187557901	0	1	100,	0	-2.43	-2.02	4
16	13971384	13976473	ERBIN	0.0037	-	13971384	13976473	0	2	213,37,	0,5052	-2.43	-2.02	4.25
15	49524037	49525134	NA	0.0037	+	49524037	49525134	0	1	1097,	0	-2.43	-2.02	12
11	20408787	20408937	PLEKHH3	0.0037	+	20408787	20408937	0	1	150,	0	-2.43	-2.02	5.5
1	3339012	3347840	NA	0.0037	-	3339012	3347840	0	2	36,64,	0,8764	-2.43	-2.02	1.43
1	3335159	3336939	NA	0.0037	-	3335159	3336939	0	2	49,51,	0,1729	-2.43	-2.02	1.85
1	28711210	28726294	COA7	0.0037	-	28711210	28726294	0	2	402,21,	0,15063	-2.43	-2.02	11
5	63891167	63891616	PPARGC1B	0.0036	+	63891167	63891616	0	1	449,	0	-2.44	-2.03	8.5
21	42490601	42490951	INCENP	0.0036	+	42490601	42490951	0	1	350,	0	-2.44	-2.03	5
21	42490353	42490453	INCENP	0.0036	+	42490353	42490453	0	1	100,	0	-2.44	-1.46	2.5
21	42488846	42488946	INCENP	0.0036	+	42488846	42488946	0	1	100,	0	-2.44	-1.46	2
20	12512572	12512817	PI16	0.0036	+	12512572	12512817	0	1	245,	0	-2.44	-2.03	5.43
2	52367226	52372315	NA	0.0036	-	52367226	52372315	0	4	18,76,125,30,	0,956,2285,5059	-2.44	-2.03	1.62
2	110288082	110297861	SCARA3	0.0036	+	110288082	110297861	0	2	771,472,	0,9307	-2.44	-2.03	15
2	110287883	110287984	SCARA3	0.0036	+	110287883	110287984	0	1	101,	0	-2.44	-1.46	2.67
19	52940828	52940978	QRICH1	0.0036	+	52940828	52940978	0	1	150,	0	-2.44	-2.03	5
19	18131766	18132064	SETD5	0.0036	-	18131766	18132064	0	1	298,	0	-2.44	-2.03	5.57
17	56610359	56610508	TMEM132C	0.0036	-	56610359	56610508	0	1	149,	0	-2.44	-2.03	6
11	12086243	12086602	ARHGDIA	0.0036	-	12086243	12086602	0	2	215,29,	0,330	-2.44	-2.03	3
1	785104	785301	MAB21L4	0.0036	+	785104	785301	0	1	197,	0	-2.44	-1.46	1.5
1	112428291	112428489	SMG5	0.0036	-	112428291	112428489	0	1	198,	0	-2.44	-2.03	5
9	14921458	14921605	HGH1	0.0035	-	14921458	14921605	0	1	147,	0	-2.46	-1.48	4.5
8	86225182	86225283	TIAM2	0.0035	+	86225182	86225283	0	1	101,	0	-2.46	-1.48	2
8	22474084	22476688	NUS1	0.0035	-	22474084	22476688	0	2	140,8,	0,2596	-2.45	-1.47	2.67
7	88890891	88894607	MIDEAS	0.0035	-	88890891	88894607	0	4	79,197,213,55,	0,488,2169,3661	-2.45	-2.04	5
5	48420723	48420922	TXNDC15	0.0035	+	48420723	48420922	0	1	199,	0	-2.45	-2.04	11
3	19336197	19336297	ASAP2	0.0035	+	19336197	19336297	0	1	100,	0	-2.45	-1.47	3.5
3	147119499	147119732	KMT2D	0.0035	+	147119499	147119732	0	2	8,93,	0,140	-2.45	-2.04	4
3	109874818	109876972	SEMA4C	0.0035	+	109874818	109876972	0	2	197,2,	0,2152	-2.46	-2.05	9
25	3293351	3293549	ARV1	0.0035	+	3293351	3293549	0	1	198,	0	-2.45	-2.04	3.43
22	20727296	20728095	LCOR	0.0035	+	20727296	20728095	0	1	799,	0	-2.46	-2.05	10.7
20	47823956	47824057	NA	0.0035	-	47823956	47824057	0	1	101,	0	-2.45	-1.47	7
20	47823656	47823757	NA	0.0035	-	47823656	47823757	0	1	101,	0	-2.45	-2.04	1.8
2	52719731	52719880	TSTD2	0.0035	+	52719731	52719880	0	1	149,	0	-2.46	-2.05	5.5
2	258677505	258678621	NA	0.0035	-	258677505	258678621	0	2	106,92,	0,1024	-2.45	-2.04	5
2	16704222	16704323	ZNF462	0.0035	-	16704222	16704323	0	1	101,	0	-2.46	-2.05	2.33
2	16703625	16703725	ZNF462	0.0035	-	16703625	16703725	0	1	100,	0	-2.46	-2.05	3
2	16703077	16703477	ZNF462	0.0035	-	16703077	16703477	0	1	400,	0	-2.46	-2.05	3
2	16702580	16702680	ZNF462	0.0035	-	16702580	16702680	0	1	100,	0	-2.46	-2.05	1.75
2	16702231	16702481	ZNF462	0.0035	-	16702231	16702481	0	1	250,	0	-2.46	-2.05	5
2	16701584	16701934	ZNF462	0.0035	-	16701584	16701934	0	1	350,	0	-2.46	-2.05	4
2	16701186	16701336	ZNF462	0.0035	-	16701186	16701336	0	1	150,	0	-2.46	-1.48	1.5
18	69959303	69959402	ZBTB42	0.0035	+	69959303	69959402	0	1	99,	0	-2.45	-2.04	8
18	69958421	69958912	ZBTB42	0.0035	+	69958421	69958912	0	1	491,	0	-2.45	-2.04	27
17	79280169	79281542	LIMK2	0.0035	+	79280169	79281542	0	2	53,145,	0,1228	-2.45	-2.04	3.8
15	49614553	49614954	DCHS1	0.0035	+	49614553	49614954	0	1	401,	0	-2.46	-2.05	8
14	59685703	59686497	NUP62	0.0035	-	59685703	59686497	0	1	794,	0	-2.46	-2.05	34
14	59450202	59451241	PRR12	0.0035	+	59450202	59451241	0	2	505,43,	0,996	-2.46	-2.05	5
14	59449606	59450104	PRR12	0.0035	+	59449606	59450104	0	1	498,	0	-2.46	-2.05	19.5
14	59449258	59449508	PRR12	0.0035	+	59449258	59449508	0	1	250,	0	-2.46	-2.05	3.8
14	59448811	59449160	PRR12	0.0035	+	59448811	59449160	0	1	349,	0	-2.46	-2.05	8.6
14	59448315	59448465	PRR12	0.0035	+	59448315	59448465	0	1	150,	0	-2.46	-2.05	12
14	38505690	38505889	SMPD3	0.0035	-	38505690	38505889	0	1	199,	0	-2.46	-2.05	1.92
14	38505045	38505592	SMPD3	0.0035	-	38505045	38505592	0	1	547,	0	-2.46	-2.05	3.57
14	38504797	38504947	SMPD3	0.0035	-	38504797	38504947	0	1	150,	0	-2.46	-2.05	3
11	33779771	33780169	ADPRM	0.0035	-	33779771	33780169	0	1	398,	0	-2.46	-2.05	12
1	14551602	14551803	MACF1	0.0035	+	14551602	14551803	0	1	201,	0	-2.45	-2.04	4
1	125621222	125713437	FAM78B	0.0035	-	125621222	125713437	0	2	474,18,	0,92197	-2.45	-2.04	18
1	112348504	112348605	SEMA4A	0.0035	+	112348504	112348605	0	1	101,	0	-2.45	-2.04	7
3	4358601	4358801	GTF3C4	0.0034	-	4358601	4358801	0	1	200,	0	-2.47	-2.06	6.33
22	23257832	23257929	SLC25A28	0.0034	-	23257832	23257929	0	1	97,	0	-2.47	-2.06	2
21	42751293	42751842	NA	0.0034	-	42751293	42751842	0	1	549,	0	-2.47	-2.05	3
20	18655902	18656301	ZNF318	0.0034	-	18655902	18656301	0	1	399,	0	-2.47	-2.06	11
20	18654261	18654462	ZNF318	0.0034	-	18654261	18654462	0	1	201,	0	-2.47	-2.06	3.25
20	18653962	18654063	ZNF318	0.0034	-	18653962	18654063	0	1	101,	0	-2.47	-1.49	7
20	18653364	18653565	ZNF318	0.0034	-	18653364	18653565	0	1	201,	0	-2.47	-1.49	5
20	18649001	18651462	ZNF318	0.0034	-	18649001	18651462	0	2	47,53,	0,2408	-2.47	-2.06	5
20	18641985	18642185	ZNF318	0.0034	-	18641985	18642185	0	1	200,	0	-2.47	-2.06	2.5
20	18641636	18641736	ZNF318	0.0034	-	18641636	18641736	0	1	100,	0	-2.47	-1.49	6
20	18640240	18640839	ZNF318	0.0034	-	18640240	18640839	0	1	599,	0	-2.47	-2.06	11
20	18639792	18640142	ZNF318	0.0034	-	18639792	18640142	0	1	350,	0	-2.47	-1.49	10
20	18639294	18639494	ZNF318	0.0034	-	18639294	18639494	0	1	200,	0	-2.47	-2.06	20
2	234780450	234780650	TNS1	0.0034	-	234780450	234780650	0	1	200,	0	-2.47	-2.06	3.17
2	234780003	234780352	TNS1	0.0034	-	234780003	234780352	0	1	349,	0	-2.47	-2.06	14.7
17	19356187	19356287	MAML3	0.0034	+	19356187	19356287	0	1	100,	0	-2.47	-1.49	2
17	19355740	19356088	MAML3	0.0034	+	19355740	19356088	0	1	348,	0	-2.47	-2.06	6
17	19355393	19355543	MAML3	0.0034	+	19355393	19355543	0	1	150,	0	-2.47	-2.06	1.75
17	19355096	19355295	MAML3	0.0034	+	19355096	19355295	0	1	199,	0	-2.47	-2.06	3
17	19086841	19087090	MAML3	0.0034	+	19086841	19087090	0	1	249,	0	-2.47	-2.06	7
14	14793636	14793831	APRT	0.0034	-	14793636	14793831	0	1	195,	0	-2.47	-2.05	7
12	50430327	50431294	THAP3	0.0034	-	50430327	50431294	0	3	243,105,44,	0,465,923	-2.47	-2.06	4
10	32168288	32169588	NA	0.0034	+	32168288	32169588	0	3	80,3,162,	0,987,1138	-2.47	-2.06	1.36
10	27664409	27664606	SPART	0.0034	+	27664409	27664606	0	1	197,	0	-2.47	-2.06	10
26	36906198	36906298	NA	0.0033	+	36906198	36906298	0	1	100,	0	-2.48	-2.07	1.67
20	7033953	7035090	FAM83B	0.0033	-	7033953	7035090	0	1	1137,	0	-2.48	-2.07	11
2	22603488	22605252	RNF20	0.0033	-	22603488	22605252	0	3	2,371,24,	0,1245,1740	-2.48	-2.07	8.33
19	30047207	30052273	GXYLT2	0.0033	-	30047207	30052273	0	2	190,9,	0,5057	-2.48	-2.07	3.6
16	64199318	64199569	TRIO	0.0033	-	64199318	64199569	0	1	251,	0	-2.48	-2.06	5.5
16	10845487	10845587	NA	0.0033	+	10845487	10845587	0	1	100,	0	-2.48	-2.06	7
14	47623148	47623596	GARRE1	0.0033	+	47623148	47623596	0	1	448,	0	-2.48	-2.06	8.67
13	68697921	68698221	SOGA1	0.0033	-	68697921	68698221	0	1	300,	0	-2.48	-1.5	3
13	68697621	68697822	SOGA1	0.0033	-	68697621	68697822	0	1	201,	0	-2.48	-1.5	7
11	43096150	43096496	PHF12	0.0033	+	43096150	43096496	0	1	346,	0	-2.48	-2.07	7
10	38466154	38466554	NA	0.0033	+	38466154	38466554	0	1	400,	0	-2.48	-2.06	18
1	205059076	205059225	NA	0.0033	+	205059076	205059225	0	1	149,	0	-2.48	-1.5	8
1	205058632	205058732	NA	0.0033	+	205058632	205058732	0	1	100,	0	-2.48	-1.5	5
8	21780180	21780576	CEP85L	0.0032	+	21780180	21780576	0	1	396,	0	-2.49	-2.08	14
7	69668346	69669375	SOCS4	0.0032	+	69668346	69669375	0	1	1029,	0	-2.5	-2.09	16.5
6	74457035	74462512	SGCB	0.0032	-	74457035	74462512	0	2	309,30,	0,5447	-2.5	-2.08	15
5	18786691	18787037	CACTIN	0.0032	+	18786691	18787037	0	1	346,	0	-2.5	-2.08	6
3	9183170	9187868	RALGPS1	0.0032	-	9183170	9187868	0	2	331,19,	0,4679	-2.5	-1.52	7
24	15949064	15949165	XYLT1	0.0032	+	15949064	15949165	0	1	101,	0	-2.5	-1.52	5
24	15948814	15948965	XYLT1	0.0032	+	15948814	15948965	0	1	151,	0	-2.5	-2.09	3
2	89273092	89277176	NFIB	0.0032	-	89273092	89277176	0	2	131,67,	0,4017	-2.5	-2.09	2.64
2	254989808	254990057	THEMIS2	0.0032	-	254989808	254990057	0	1	249,	0	-2.5	-2.09	11.5
2	254989460	254989710	THEMIS2	0.0032	-	254989460	254989710	0	1	250,	0	-2.5	-2.09	5
2	22798754	22799002	ZNF189	0.0032	-	22798754	22799002	0	1	248,	0	-2.49	-2.08	5
2	22798061	22798458	ZNF189	0.0032	-	22798061	22798458	0	1	397,	0	-2.49	-2.08	7
2	22797467	22797815	ZNF189	0.0032	-	22797467	22797815	0	1	348,	0	-2.49	-2.08	4.33
19	50607617	50607912	PPM1M	0.0032	-	50607617	50607912	0	1	295,	0	-2.5	-2.09	11
19	47569890	47570233	WNT5A	0.0032	+	47569890	47570233	0	1	343,	0	-2.5	-2.09	11
18	44777479	44777579	RALGAPA1	0.0032	-	44777479	44777579	0	1	100,	0	-2.49	-2.08	5
16	43853827	43854370	GOLPH3	0.0032	+	43853827	43854370	0	1	543,	0	-2.5	-2.09	9.5
14	54148153	54148454	CIC	0.0032	-	54148153	54148454	0	1	301,	0	-2.5	-2.08	15.5
14	13813516	13813815	ZCCHC14	0.0032	-	13813516	13813815	0	1	299,	0	-2.5	-2.09	13
14	13813268	13813368	ZCCHC14	0.0032	-	13813268	13813368	0	1	100,	0	-2.5	-1.52	5
11	42494163	42494462	SSH2	0.0032	+	42494163	42494462	0	1	299,	0	-2.5	-2.08	6.5
11	12476996	12478465	CSNK1D	0.0032	-	12476996	12478465	0	2	343,4,	0,1465	-2.5	-2.08	8.4
10	88943618	88943916	NA	0.0032	+	88943618	88943916	0	1	298,	0	-2.49	-2.07	8.5
1	221019738	221020224	MAGEF1	0.0032	+	221019738	221020224	0	1	486,	0	-2.49	-2.08	4.75
1	20974683	20974833	TMEM69	0.0032	+	20974683	20974833	0	1	150,	0	-2.5	-2.09	3
6	20751076	20752061	CYP2U1	0.0031	-	20751076	20752061	0	2	228,21,	0,964	-2.51	-2.09	9
6	128663022	128663419	NSD2	0.0031	-	128663022	128663419	0	1	397,	0	-2.51	-2.1	13
5	53388048	53388594	NRG2	0.0031	-	53388048	53388594	0	1	546,	0	-2.51	-2.1	12.3
4	70758430	70758630	AVL9	0.0031	-	70758430	70758630	0	1	200,	0	-2.51	-2.09	13
3	229892341	229892690	NA	0.0031	+	229892341	229892690	0	1	349,	0	-2.51	-1.52	4
3	229892092	229892242	NA	0.0031	+	229892092	229892242	0	1	150,	0	-2.51	-2.09	18
3	229891645	229891795	NA	0.0031	+	229891645	229891795	0	1	150,	0	-2.51	-1.52	6
3	229887865	229888164	NA	0.0031	+	229887865	229888164	0	1	299,	0	-2.51	-2.09	8
24	26485277	26485708	SH2B1	0.0031	-	26485277	26485708	0	2	211,37,	0,394	-2.51	-2.09	5
21	44804985	44805233	SF1	0.0031	-	44804985	44805233	0	1	248,	0	-2.51	-2.1	5.67
20	30728007	30729263	NA	0.0031	+	30728007	30729263	0	2	12,720,	0,536	-2.51	-2.1	12.5
17	37719135	37719384	RPS6KC1	0.0031	-	37719135	37719384	0	1	249,	0	-2.51	-2.1	2
17	37718290	37718987	RPS6KC1	0.0031	-	37718290	37718987	0	1	697,	0	-2.51	-2.1	20
17	37682061	37682161	RPS6KC1	0.0031	-	37682061	37682161	0	1	100,	0	-2.51	-1.53	4
14	55741559	55742006	ZNF112	0.0031	-	55741559	55742006	0	1	447,	0	-2.51	-2.1	13
14	55740964	55741163	ZNF112	0.0031	-	55740964	55741163	0	1	199,	0	-2.51	-1.53	2
11	6280713	6281113	GPRC5C	0.0031	+	6280713	6281113	0	1	400,	0	-2.51	-2.09	5
11	6280262	6280463	GPRC5C	0.0031	+	6280262	6280463	0	1	201,	0	-2.51	-1.52	5
10	94739990	94740535	IRS2	0.0031	-	94739990	94740535	0	1	545,	0	-2.51	-2.1	10
10	36204124	36204571	NA	0.0031	+	36204124	36204571	0	1	447,	0	-2.51	-2.1	19
10	36203876	36204025	NA	0.0031	+	36203876	36204025	0	1	149,	0	-2.51	-1.53	7
10	36203430	36203629	NA	0.0031	+	36203430	36203629	0	1	199,	0	-2.51	-1.53	8
10	36203231	36203331	NA	0.0031	+	36203231	36203331	0	1	100,	0	-2.51	-1.53	4
X	54020860	54020961	WNK3	0.003	+	54020860	54020961	0	1	101,	0	-2.52	-2.1	10
X	54020512	54020762	WNK3	0.003	+	54020512	54020762	0	1	250,	0	-2.52	-2.1	5
X	142103866	142104217	HNRNPH2	0.003	+	142103866	142104217	0	1	351,	0	-2.52	-2.11	5.33
8	14294162	14294308	HEY2	0.003	-	14294162	14294308	0	1	146,	0	-2.53	-1.54	7
7	19157385	19157777	LARP6	0.003	-	19157385	19157777	0	1	392,	0	-2.53	-2.11	5
7	19156944	19157288	LARP6	0.003	-	19156944	19157288	0	1	344,	0	-2.53	-2.11	23
5	5968237	5968563	MRPL34	0.003	-	5968237	5968563	0	1	326,	0	-2.53	-2.11	8.14
5	5550821	5551017	COLGALT1	0.003	-	5550821	5551017	0	1	196,	0	-2.52	-2.1	2.5
5	55290171	55294511	PCDH1	0.003	-	55290171	55294511	0	2	693,654,	0,3686	-2.53	-2.11	8.2
5	55289772	55290072	PCDH1	0.003	-	55289772	55290072	0	1	300,	0	-2.53	-2.11	9.33
5	55288725	55289673	PCDH1	0.003	-	55288725	55289673	0	1	948,	0	-2.53	-2.11	8
5	5234328	5234471	CCDC124	0.003	-	5234328	5234471	0	1	143,	0	-2.52	-2.1	1.46
3	61757829	61757979	ST3GAL5	0.003	-	61757829	61757979	0	1	150,	0	-2.52	-1.54	10
3	43556509	43556708	MEIS1	0.003	-	43556509	43556708	0	1	199,	0	-2.53	-1.54	10
3	217817251	217872352	LRP6	0.003	+	217817251	217872352	0	2	390,158,	0,54943	-2.53	-2.11	8.33
25	27300611	27301901	SAR1A	0.003	-	27300611	27301901	0	2	212,30,	0,1260	-2.53	-2.11	11
22	45253789	45254139	NA	0.003	+	45253789	45254139	0	1	350,	0	-2.52	-2.1	4.57
2	222314770	222315217	INO80D	0.003	-	222314770	222315217	0	1	447,	0	-2.52	-2.11	8
2	124312956	124313356	NA	0.003	+	124312956	124313356	0	1	400,	0	-2.53	-2.11	10
19	53827656	53827857	NA	0.003	+	53827656	53827857	0	1	201,	0	-2.53	-2.11	8
19	53827257	53827358	NA	0.003	+	53827257	53827358	0	1	101,	0	-2.53	-1.54	2
19	53823181	53823732	NA	0.003	+	53823181	53823732	0	1	551,	0	-2.53	-2.11	5.38
18	70027095	70027691	CEP170B	0.003	+	70027095	70027691	0	1	596,	0	-2.53	-2.11	11.5
18	58253429	58253828	BTBD7	0.003	-	58253429	58253828	0	1	399,	0	-2.53	-2.11	13.5
18	57024888	57025088	TRIP11	0.003	-	57024888	57025088	0	1	200,	0	-2.52	-2.11	4.57
18	57016503	57016604	TRIP11	0.003	-	57016503	57016604	0	1	101,	0	-2.52	-2.11	1.5
18	57015464	57015813	TRIP11	0.003	-	57015464	57015813	0	1	349,	0	-2.52	-2.11	7
18	57014918	57015217	TRIP11	0.003	-	57014918	57015217	0	1	299,	0	-2.52	-2.11	6.33
14	66700218	66700417	SSC5D	0.003	-	66700218	66700417	0	1	199,	0	-2.53	-1.54	6
14	66688300	66694605	SSC5D	0.003	-	66688300	66694605	0	2	78,22,	0,6283	-2.53	-1.54	2
14	66686732	66687991	SSC5D	0.003	-	66686732	66687991	0	3	139,150,109,	0,346,1150	-2.53	-1.54	7
14	66686534	66686634	SSC5D	0.003	-	66686534	66686634	0	1	100,	0	-2.53	-1.54	3.5
14	53281530	53282438	NA	0.003	+	53281530	53282438	0	2	554,44,	0,864	-2.52	-2.1	4.33
14	38252653	38253391	DDX28	0.003	-	38252653	38253391	0	1	738,	0	-2.53	-2.11	15
11	6948749	6949144	ARMC7	0.003	+	6948749	6949144	0	1	395,	0	-2.53	-2.11	11.5
11	38340046	38340479	MYBBP1A	0.003	+	38340046	38340479	0	3	81,156,14,	0,159,419	-2.52	-2.1	2.33
11	10556050	10557347	CBX4	0.003	-	10556050	10557347	0	1	1297,	0	-2.53	-2.11	10.5
10	501238	501487	MANEA	0.003	-	501238	501487	0	1	249,	0	-2.53	-2.11	5.5
10	23961191	23961591	THSD1	0.003	+	23961191	23961591	0	1	400,	0	-2.53	-2.11	32
1	29210541	29211860	PODN	0.003	+	29210541	29211860	0	3	65,87,94,	0,1137,1225	-2.53	-2.11	2.67
1	209438545	209440899	SENP5	0.003	+	209438545	209440899	0	3	12,51,37,	0,1394,2317	-2.52	-1.54	4
6	20755979	20756327	CYP2U1	0.0029	-	20755979	20756327	0	1	348,	0	-2.54	-2.12	27
24	3709897	3710335	HMOX2	0.0029	+	3709897	3710335	0	1	438,	0	-2.54	-2.12	6.63
19	52899326	52909031	QRICH1	0.0029	+	52899326	52909031	0	2	95,253,	0,9452	-2.54	-2.12	3
18	64790605	64804157	BCL11B	0.0029	-	64790605	64804157	0	2	143,58,	0,13494	-2.54	-2.12	5
17	51918731	51920003	ZNF605	0.0029	-	51918731	51920003	0	1	1272,	0	-2.54	-2.12	25
13	39711902	39719893	KAT14	0.0029	+	39711902	39719893	0	3	246,569,33,	0,358,7958	-2.54	-2.12	8
13	39710001	39711804	KAT14	0.0029	+	39710001	39711804	0	2	75,76,	0,1727	-2.54	-2.12	2
12	78656177	78662160	PLXNA2	0.0029	+	78656177	78662160	0	2	65,36,	0,5947	-2.54	-2.12	5
12	78655978	78656078	PLXNA2	0.0029	+	78655978	78656078	0	1	100,	0	-2.54	-2.12	2.5
12	78655579	78655879	PLXNA2	0.0029	+	78655579	78655879	0	1	300,	0	-2.54	-2.12	5
12	23882608	23882805	TGFB2	0.0029	+	23882608	23882805	0	1	197,	0	-2.54	-2.12	8.75
12	23882314	23882413	TGFB2	0.0029	+	23882314	23882413	0	1	99,	0	-2.54	-1.55	2.33
12	12839668	12840005	RGS2	0.0029	-	12839668	12840005	0	1	337,	0	-2.54	-2.12	7.67
7	92315372	92315664	CIPC	0.0028	+	92315372	92315664	0	1	292,	0	-2.55	-2.13	20
7	23077333	23077524	C14orf119	0.0028	-	23077333	23077524	0	1	191,	0	-2.56	-2.14	8
7	107401068	107401313	EIF3J	0.0028	+	107401068	107401313	0	1	245,	0	-2.55	-2.13	2.75
6	93255570	93257716	YTHDC1	0.0028	+	93255570	93257716	0	2	15,282,	0,1864	-2.56	-2.14	4
6	18464494	18464787	ELOVL6	0.0028	+	18464494	18464787	0	1	293,	0	-2.55	-2.13	6.5
6	18452278	18464349	ELOVL6	0.0028	+	18452278	18464349	0	2	7,237,	0,11834	-2.55	-2.13	12.5
5	53239778	53240556	CXXC5	0.0028	+	53239778	53240556	0	1	778,	0	-2.55	-2.13	36
5	3416608	3436617	SNAP47	0.0028	-	3416608	3436617	0	2	464,36,	0,19973	-2.56	-2.14	8
4	50116265	50116885	DNAJC2	0.0028	-	50116265	50116885	0	3	6,122,20,	0,401,600	-2.55	-2.13	4.5
3	33070593	33074520	ATAD2B	0.0028	-	33070593	33074520	0	2	404,46,	0,3881	-2.55	-2.13	17.3
3	25977799	25977948	FAM49A	0.0028	-	25977799	25977948	0	1	149,	0	-2.56	-2.14	7.5
3	167153867	167154017	RXYLT1	0.0028	-	167153867	167154017	0	1	150,	0	-2.55	-1.56	9
23	54021832	54022129	SMAD7	0.0028	-	54021832	54022129	0	1	297,	0	-2.56	-2.14	7
22	42163382	42163575	CACUL1	0.0028	-	42163382	42163575	0	1	193,	0	-2.56	-2.14	2.5
2	38403847	38404096	FRMD3	0.0028	+	38403847	38404096	0	1	249,	0	-2.55	-2.13	7.8
2	37676077	37676227	KIF27	0.0028	+	37676077	37676227	0	1	150,	0	-2.55	-2.13	7
2	37675481	37675879	KIF27	0.0028	+	37675481	37675879	0	1	398,	0	-2.55	-2.13	5
17	71988100	71988246	NA	0.0028	+	71988100	71988246	0	1	146,	0	-2.55	-2.13	3.62
14	9044672	9045017	SDR42E1	0.0028	-	9044672	9045017	0	1	345,	0	-2.55	-2.13	9
14	41205376	41205826	ZFHX3	0.0028	+	41205376	41205826	0	1	450,	0	-2.56	-2.14	8
12	46343617	46343867	NA	0.0028	+	46343617	46343867	0	1	250,	0	-2.56	-2.14	3
11	40795256	40803223	YWHAE	0.0028	+	40795256	40803223	0	2	150,385,	0,7582	-2.56	-2.14	4.73
11	40319514	40319610	OVCA2	0.0028	-	40319514	40319610	0	1	96,	0	-2.56	-2.14	2.67
11	14301061	14308679	PECAM1	0.0028	+	14301061	14308679	0	2	18,282,	0,7336	-2.55	-2.13	4
11	12129427	12129576	SIRT7	0.0028	-	12129427	12129576	0	1	149,	0	-2.56	-2.14	3
1	570726	577098	NA	0.0028	-	570726	577098	0	3	45,129,20,	0,2851,6352	-2.56	-2.14	2.88
9	14474382	14484574	ZNF16	0.0027	-	14474382	14484574	0	2	439,50,	0,10142	-2.57	-2.15	15
7	105387848	105388242	FOXN3	0.0027	-	105387848	105388242	0	1	394,	0	-2.57	-2.15	6.75
5	53969401	53997169	ANKHD1	0.0027	+	53969401	53997169	0	2	241,10,	0,27758	-2.57	-2.15	9.67
3	14081168	14081311	RBM18	0.0027	+	14081168	14081311	0	1	143,	0	-2.57	-1.58	5
22	45255779	45256029	NA	0.0027	+	45255779	45256029	0	1	250,	0	-2.57	-2.15	5.5
22	45255381	45255681	NA	0.0027	+	45255381	45255681	0	1	300,	0	-2.57	-2.15	7.67
22	45255033	45255283	NA	0.0027	+	45255033	45255283	0	1	250,	0	-2.57	-2.15	3
2	254900082	254900580	EYA3	0.0027	+	254900082	254900580	0	1	498,	0	-2.57	-2.15	8
2	11589483	11589928	PTBP3	0.0027	+	11589483	11589928	0	1	445,	0	-2.57	-2.15	23
2	11589237	11589386	PTBP3	0.0027	+	11589237	11589386	0	1	149,	0	-2.57	-2.15	1.5
18	18486353	18486752	KIF7	0.0027	-	18486353	18486752	0	1	399,	0	-2.57	-2.15	32
15	30131477	30133514	BUD13	0.0027	-	30131477	30133514	0	2	17,380,	0,1657	-2.57	-2.15	12
13	80621077	80622233	STAU1	0.0027	-	80621077	80622233	0	2	173,75,	0,1081	-2.57	-2.15	6.5
9	87338722	87338922	MTDH	0.0026	-	87338722	87338922	0	1	200,	0	-2.58	-2.16	6.14
8	82546154	82546354	ZBTB2	0.0026	-	82546154	82546354	0	1	200,	0	-2.59	-2.16	13
8	82545307	82546005	ZBTB2	0.0026	-	82545307	82546005	0	1	698,	0	-2.59	-2.16	26
8	69220167	69220712	TNFAIP3	0.0026	+	69220167	69220712	0	1	545,	0	-2.58	-2.16	12.5
8	69217501	69217700	TNFAIP3	0.0026	+	69217501	69217700	0	1	199,	0	-2.58	-2.16	9
8	69217303	69217403	TNFAIP3	0.0026	+	69217303	69217403	0	1	100,	0	-2.58	-1.59	4
8	69217105	69217205	TNFAIP3	0.0026	+	69217105	69217205	0	1	100,	0	-2.58	-1.59	3
6	107588383	107588577	TMEM150C	0.0026	-	107588383	107588577	0	1	194,	0	-2.58	-2.16	5
5	50702905	50703584	SPOCK1	0.0026	-	50702905	50703584	0	2	142,103,	0,576	-2.58	-2.16	21
5	44521911	44522460	CHD8	0.0026	-	44521911	44522460	0	1	549,	0	-2.59	-2.16	22
5	44519188	44519288	CHD8	0.0026	-	44519188	44519288	0	1	100,	0	-2.59	-2.16	1.75
5	17497507	17498858	PTPRS	0.0026	+	17497507	17498858	0	2	89,112,	0,1239	-2.59	-2.16	2.83
5	10936612	10936962	NFIX	0.0026	-	10936612	10936962	0	1	350,	0	-2.59	-2.17	3.94
5	10870879	10871330	NFIX	0.0026	-	10870879	10871330	0	1	451,	0	-2.59	-2.17	4.87
3	5371075	5371324	RAPGEF1	0.0026	+	5371075	5371324	0	1	249,	0	-2.59	-2.17	14
25	45883052	45883350	PARG	0.0026	-	45883052	45883350	0	1	298,	0	-2.59	-2.17	3.64
24	2807729	2808513	NA	0.0026	+	2807729	2808513	0	2	50,549,	0,235	-2.58	-2.16	7
21	42500643	42510288	INCENP	0.0026	+	42500643	42510288	0	6	56,110,140,123,217,52,	0,5991,6171,6610,7679,9593	-2.59	-2.16	4.14
20	30242341	30242733	TRIM39	0.0026	-	30242341	30242733	0	1	392,	0	-2.59	-2.17	20
2	188786986	188787435	MGAT5	0.0026	-	188786986	188787435	0	1	449,	0	-2.58	-2.16	20
18	24733020	24734701	MESD	0.0026	-	24733020	24734701	0	2	355,28,	0,1653	-2.58	-2.16	7.5
17	79541393	79541942	PRR14L	0.0026	-	79541393	79541942	0	1	549,	0	-2.58	-2.16	39
14	39251661	39252008	COG8	0.0026	-	39251661	39252008	0	1	347,	0	-2.59	-2.17	30
12	31186518	31196593	ENAH	0.0026	-	31186518	31196593	0	4	211,58,79,2,	0,775,6854,10073	-2.58	-2.16	4.71
12	12383543	12384563	CDC73	0.0026	-	12383543	12384563	0	2	119,31,	0,989	-2.58	-2.16	4.5
1	92088025	92088125	SLC6A17	0.0026	+	92088025	92088125	0	1	100,	0	-2.58	-1.59	3
1	12822461	12822861	SNIP1	0.0026	-	12822461	12822861	0	1	400,	0	-2.59	-2.16	7
1	12820889	12821090	SNIP1	0.0026	-	12820889	12821090	0	1	201,	0	-2.59	-2.16	13
7	85999638	85999788	MAP3K9	0.0025	-	85999638	85999788	0	1	150,	0	-2.6	-1.61	8
7	85991775	85991973	MAP3K9	0.0025	-	85991775	85991973	0	1	198,	0	-2.6	-2.18	7
7	82741384	82741535	MPP5	0.0025	+	82741384	82741535	0	1	151,	0	-2.6	-2.18	13
7	36382155	36382307	SPINT1	0.0025	+	36382155	36382307	0	2	129,21,	0,131	-2.6	-2.18	3.25
6	42168638	42170322	LCORL	0.0025	-	42168638	42170322	0	2	369,31,	0,1653	-2.61	-2.18	9
6	42168239	42168490	LCORL	0.0025	-	42168239	42168490	0	1	251,	0	-2.61	-2.18	22
5	1479205	1479553	MAML1	0.0025	-	1479205	1479553	0	1	348,	0	-2.61	-2.18	19
4	101370917	101371018	RBM28	0.0025	-	101370917	101371018	0	1	101,	0	-2.61	-2.18	2
3	224567280	224567479	LPAR5	0.0025	+	224567280	224567479	0	1	199,	0	-2.61	-1.61	8
3	188788454	188788854	PRDM4	0.0025	-	188788454	188788854	0	1	400,	0	-2.61	-2.19	10
24	37676201	37679325	PDAP1	0.0025	+	37676201	37679325	0	4	56,15,111,106,	0,1246,1266,3018	-2.61	-2.18	1.5
23	639743	641142	NA	0.0025	-	639743	641142	0	2	279,12,	0,1387	-2.6	-2.18	9
21	41783064	41787979	CPSF7	0.0025	-	41783064	41787979	0	2	141,153,	0,4762	-2.61	-2.19	10.3
2	79716979	79717801	NA	0.0025	-	79716979	79717801	0	1	822,	0	-2.6	-2.18	10
2	55029229	55029476	GNE	0.0025	+	55029229	55029476	0	1	247,	0	-2.6	-2.18	11
2	14536091	14536191	EPB41L4B	0.0025	+	14536091	14536191	0	1	100,	0	-2.61	-2.19	2.5
19	52017091	52017391	HYAL1	0.0025	+	52017091	52017391	0	1	300,	0	-2.6	-2.17	11.3
19	13061935	13062278	CSRNP1	0.0025	-	13061935	13062278	0	1	343,	0	-2.61	-2.18	12
19	13061690	13061838	CSRNP1	0.0025	-	13061690	13061838	0	1	148,	0	-2.61	-1.61	5
17	67831298	67831449	MED13L	0.0025	+	67831298	67831449	0	1	151,	0	-2.61	-2.18	6.33
17	67830948	67831199	MED13L	0.0025	+	67830948	67831199	0	1	251,	0	-2.61	-2.18	3.25
17	16057666	16060671	USP38	0.0025	-	16057666	16060671	0	2	66,84,	0,2921	-2.6	-2.18	2.71
13	78168135	78179916	NCOA5	0.0025	-	78168135	78179916	0	3	1,327,66,	0,2960,11715	-2.61	-2.18	5.1
10	23899135	23910802	CKAP2	0.0025	-	23899135	23910802	0	3	313,79,6,	0,434,11661	-2.6	-2.17	9
10	23898590	23898888	CKAP2	0.0025	-	23898590	23898888	0	1	298,	0	-2.6	-2.17	8
1	98787957	98788555	IGSF3	0.0025	-	98787957	98788555	0	1	598,	0	-2.61	-2.19	11
1	3729290	3730528	COL6A3	0.0025	+	3729290	3730528	0	4	37,72,67,74,	0,468,565,1164	-2.61	-2.19	1.5
X	330311	330610	NA	0.0024	-	330311	330610	0	1	299,	0	-2.62	-2.19	4.14
X	14686483	14686935	ZRSR2	0.0024	+	14686483	14686935	0	2	422,27,	0,425	-2.62	-2.19	5.67
9	49409958	49410650	STARD13	0.0024	-	49409958	49410650	0	1	692,	0	-2.62	-2.19	9
5	39365672	39365819	B4GALT7	0.0024	+	39365672	39365819	0	1	147,	0	-2.62	-2.19	12
4	49098088	49127239	NA	0.0024	-	49098088	49127239	0	3	515,117,67,	0,7841,29084	-2.62	-2.2	9.5
4	122048488	122050852	ZNF746	0.0024	-	122048488	122050852	0	3	15,126,57,	0,1390,2307	-2.62	-2.2	4
4	122047846	122048390	ZNF746	0.0024	-	122047846	122048390	0	1	544,	0	-2.62	-2.2	12
4	122047500	122047748	ZNF746	0.0024	-	122047500	122047748	0	1	248,	0	-2.62	-2.2	11
3	3267337	3267854	SNAPC4	0.0024	+	3267337	3267854	0	2	18,132,	0,385	-2.62	-2.2	4.75
3	3265477	3266073	SNAPC4	0.0024	+	3265477	3266073	0	1	596,	0	-2.62	-2.2	12
3	3265080	3265280	SNAPC4	0.0024	+	3265080	3265280	0	1	200,	0	-2.62	-2.2	5
3	231295441	231296118	CBX6	0.0024	-	231295441	231296118	0	1	677,	0	-2.62	-2.2	11
3	227708312	227709033	FOXM1	0.0024	+	227708312	227709033	0	2	56,44,	0,677	-2.62	-1.63	2
3	227708064	227708214	FOXM1	0.0024	+	227708064	227708214	0	1	150,	0	-2.62	-1.63	3
24	21970137	21970732	NA	0.0024	-	21970137	21970732	0	1	595,	0	-2.62	-2.19	9
24	21966096	21966542	NA	0.0024	-	21966096	21966542	0	1	446,	0	-2.62	-2.19	12
2	79440015	79442322	RIC1	0.0024	+	79440015	79442322	0	2	199,2,	0,2305	-2.62	-2.19	4
15	32099485	32103607	PHLDB1	0.0024	+	32099485	32103607	0	4	264,141,138,7,	0,680,929,4115	-2.62	-2.19	2
15	32096220	32096870	PHLDB1	0.0024	+	32096220	32096870	0	1	650,	0	-2.62	-2.19	28
11	53066500	53067557	RPS6KB1	0.0024	-	53066500	53067557	0	2	219,28,	0,1029	-2.62	-2.2	5.5
10	27664947	27665046	SPART	0.0024	+	27664947	27665046	0	1	99,	0	-2.62	-2.2	4.5
X	55030398	55030796	IQSEC2	0.0023	+	55030398	55030796	0	1	398,	0	-2.63	-2.21	6
8	23866803	23867052	DSE	0.0023	-	23866803	23867052	0	1	249,	0	-2.63	-2.21	4.5
7	29802520	29921369	NA	0.0023	-	29802520	29921369	0	2	53,48,	0,118801	-2.63	-1.64	1.5
3	89234366	89234664	SLC8A1	0.0023	+	89234366	89234664	0	1	298,	0	-2.63	-2.21	7.5
3	168249965	168250210	PPM1H	0.0023	+	168249965	168250210	0	1	245,	0	-2.64	-2.21	5.5
3	119212982	119213182	PHLDA1	0.0023	-	119212982	119213182	0	1	200,	0	-2.63	-2.2	2.5
26	17420271	17420472	FAT1	0.0023	-	17420271	17420472	0	1	201,	0	-2.64	-2.21	6.33
24	3005367	3005765	SLX4	0.0023	-	3005367	3005765	0	1	398,	0	-2.64	-2.22	4
24	3004971	3005269	SLX4	0.0023	-	3004971	3005269	0	1	298,	0	-2.64	-2.22	3
24	3003980	3004476	SLX4	0.0023	-	3003980	3004476	0	1	496,	0	-2.64	-2.22	9
24	3001540	3002253	SLX4	0.0023	-	3001540	3002253	0	2	140,10,	0,703	-2.64	-1.65	5
23	38080247	38080347	CABLES1	0.0023	-	38080247	38080347	0	1	100,	0	-2.63	-1.64	2.5
21	45608236	45608515	PCNX3	0.0023	+	45608236	45608515	0	2	6,195,	0,84	-2.63	-2.21	13
21	42758507	42758907	NA	0.0023	-	42758507	42758907	0	1	400,	0	-2.63	-2.2	2.78
21	37458144	37458540	ZBTB44	0.0023	-	37458144	37458540	0	1	396,	0	-2.63	-2.2	19
20	9286265	9286762	KIFC1	0.0023	+	9286265	9286762	0	1	497,	0	-2.63	-2.21	15
2	16640070	16640170	ZNF462	0.0023	-	16640070	16640170	0	1	100,	0	-2.63	-1.63	2
2	16611781	16613568	ZNF462	0.0023	-	16611781	16613568	0	2	362,87,	0,1700	-2.63	-2.2	5.5
2	16611283	16611683	ZNF462	0.0023	-	16611283	16611683	0	1	400,	0	-2.63	-2.2	9
2	128539805	128540249	MFSD6	0.0023	-	128539805	128540249	0	1	444,	0	-2.64	-2.21	8.5
17	66904804	66912445	FBXO21	0.0023	+	66904804	66912445	0	3	58,123,68,	0,6969,7573	-2.63	-2.21	4.29
15	71341019	71341606	TRIM44	0.0023	+	71341019	71341606	0	1	587,	0	-2.64	-2.21	6.5
15	58124158	58125220	NA	0.0023	+	58124158	58125220	0	2	72,27,	0,1035	-2.64	-2.21	4
15	48319993	48320675	OLFML1	0.0023	-	48319993	48320675	0	1	682,	0	-2.64	-2.21	14.5
15	42321691	42321789	BTBD10	0.0023	+	42321691	42321789	0	1	98,	0	-2.64	-1.64	3.5
15	42318115	42321595	BTBD10	0.0023	+	42318115	42321595	0	2	31,68,	0,3412	-2.64	-1.64	5
14	58498012	58498210	EMP3	0.0023	+	58498012	58498210	0	1	198,	0	-2.64	-2.21	12.7
12	54739857	54739955	SLC35E2B	0.0023	+	54739857	54739955	0	1	98,	0	-2.64	-2.21	6
11	54617408	54617850	RNF43	0.0023	+	54617408	54617850	0	1	442,	0	-2.64	-2.21	10
1	34908621	34909249	TACSTD2	0.0023	-	34908621	34909249	0	1	628,	0	-2.63	-2.2	2.73
1	209077960	209078748	RNF168	0.0023	-	209077960	209078748	0	1	788,	0	-2.63	-2.2	26
1	105662630	105662824	FCGR1A	0.0023	+	105662630	105662824	0	1	194,	0	-2.63	-1.63	8
X	73595792	73597085	NA	0.0022	+	73595792	73597085	0	2	59,191,	0,1102	-2.65	-2.22	2.5
X	142090168	142090813	GLA	0.0022	-	142090168	142090813	0	2	208,86,	0,559	-2.65	-2.22	17
9	47282585	47283330	VCPIP1	0.0022	-	47282585	47283330	0	1	745,	0	-2.66	-2.23	13.5
5	9691474	9691769	DDX39A	0.0022	+	9691474	9691769	0	1	295,	0	-2.65	-2.22	5.67
5	40285657	40286301	ZFP62	0.0022	-	40285657	40286301	0	1	644,	0	-2.65	-2.22	11
5	40285312	40285461	ZFP62	0.0022	-	40285312	40285461	0	1	149,	0	-2.65	-1.65	4
5	40284867	40285164	ZFP62	0.0022	-	40284867	40285164	0	1	297,	0	-2.65	-2.22	14
24	1693471	1693669	MLST8	0.0022	+	1693471	1693669	0	1	198,	0	-2.65	-2.22	13
21	42754474	42754824	NA	0.0022	-	42754474	42754824	0	1	350,	0	-2.65	-2.22	2.33
21	42753188	42754176	NA	0.0022	-	42753188	42754176	0	2	661,189,	0,799	-2.65	-2.22	3.04
21	37437787	37438299	ZBTB44	0.0022	-	37437787	37438299	0	2	230,68,	0,444	-2.65	-2.22	11.5
21	37437590	37437690	ZBTB44	0.0022	-	37437590	37437690	0	1	100,	0	-2.65	-1.65	4.5
21	14134078	14134328	PCF11	0.0022	-	14134078	14134328	0	1	250,	0	-2.65	-2.23	7.25
2	2736220	2736467	PHF19	0.0022	+	2736220	2736467	0	1	247,	0	-2.66	-2.23	9
19	54412542	54412891	SETD2	0.0022	+	54412542	54412891	0	1	349,	0	-2.65	-2.22	3.64
19	54412193	54412443	SETD2	0.0022	+	54412193	54412443	0	1	250,	0	-2.65	-2.22	3
19	54411745	54411845	SETD2	0.0022	+	54411745	54411845	0	1	100,	0	-2.65	-2.22	1.67
19	54411197	54411646	SETD2	0.0022	+	54411197	54411646	0	1	449,	0	-2.65	-2.22	3.38
17	62744425	62744576	KDM2B	0.0022	+	62744425	62744576	0	1	151,	0	-2.65	-2.23	6
17	47629354	47631123	ETFDH	0.0022	-	47629354	47631123	0	2	220,30,	0,1739	-2.65	-2.22	8
15	68962302	68962500	HIPK3	0.0022	+	68962302	68962500	0	1	198,	0	-2.66	-2.23	2
15	68961808	68961957	HIPK3	0.0022	+	68961808	68961957	0	1	149,	0	-2.66	-2.23	3.5
15	56579177	56579526	C2CD3	0.0022	-	56579177	56579526	0	1	349,	0	-2.65	-2.22	6.75
15	56578729	56578829	C2CD3	0.0022	-	56578729	56578829	0	1	100,	0	-2.65	-1.65	4
15	56558288	56572698	C2CD3	0.0022	-	56558288	56572698	0	2	391,8,	0,14402	-2.65	-1.65	7
14	11788048	11788447	ZDHHC7	0.0022	-	11788048	11788447	0	1	399,	0	-2.66	-2.23	11.3
1	72174600	72174999	ZNF644	0.0022	-	72174600	72174999	0	1	399,	0	-2.65	-2.22	7
1	72173772	72174121	ZNF644	0.0022	-	72173772	72174121	0	1	349,	0	-2.65	-2.22	8.67
9	27507980	27508371	MYC	0.0021	-	27507980	27508371	0	1	391,	0	-2.68	-2.25	5.25
9	27505841	27506624	MYC	0.0021	-	27505841	27506624	0	1	783,	0	-2.68	-2.25	7.5
9	16962286	16962387	NA	0.0021	+	16962286	16962387	0	1	101,	0	-2.67	-2.24	2
9	15261998	15262321	NA	0.0021	-	15261998	15262321	0	2	60,187,	0,136	-2.68	-2.25	7
7	80492803	80493041	GPX2	0.0021	-	80492803	80493041	0	1	238,	0	-2.68	-2.25	1.92
7	52617998	52618596	RNF111	0.0021	-	52617998	52618596	0	1	598,	0	-2.68	-2.25	8.83
6	125528858	125529155	NA	0.0021	-	125528858	125529155	0	1	297,	0	-2.68	-1.68	10
6	125528661	125528760	NA	0.0021	-	125528661	125528760	0	1	99,	0	-2.68	-1.68	6
5	46562927	46563127	AFF4	0.0021	-	46562927	46563127	0	1	200,	0	-2.67	-2.24	13
4	70775799	70775900	AVL9	0.0021	-	70775799	70775900	0	1	101,	0	-2.68	-2.25	10
4	106742889	106743087	SLC35B4	0.0021	-	106742889	106743087	0	1	198,	0	-2.67	-2.24	6.5
3	45236225	45236522	SLC1A4	0.0021	-	45236225	45236522	0	1	297,	0	-2.67	-2.24	16.5
23	53964470	53964818	CTIF	0.0021	+	53964470	53964818	0	1	348,	0	-2.68	-2.25	9
23	53963974	53964372	CTIF	0.0021	+	53963974	53964372	0	1	398,	0	-2.68	-2.25	8.5
21	42742623	42743672	NA	0.0021	-	42742623	42743672	0	1	1049,	0	-2.67	-2.24	2.64
21	42742075	42742475	NA	0.0021	-	42742075	42742475	0	1	400,	0	-2.67	-2.24	1.87
20	4801928	4802029	DST	0.0021	+	4801928	4802029	0	1	101,	0	-2.68	-2.25	1.75
20	47795047	47795348	NA	0.0021	-	47795047	47795348	0	1	301,	0	-2.68	-1.68	6
20	47792450	47793399	NA	0.0021	-	47792450	47793399	0	1	949,	0	-2.68	-2.25	20
2	236275176	236276011	CHPF	0.0021	-	236275176	236276011	0	2	417,30,	0,805	-2.67	-2.24	6
2	236274432	236275028	CHPF	0.0021	-	236274432	236275028	0	1	596,	0	-2.67	-2.24	13.5
18	56524315	56524465	PPP4R3A	0.0021	-	56524315	56524465	0	1	150,	0	-2.68	-2.25	4.33
17	33317054	33330810	INTU	0.0021	-	33317054	33330810	0	2	298,48,	0,13708	-2.67	-2.24	8
16	11840112	11840361	PIK3R1	0.0021	-	11840112	11840361	0	1	249,	0	-2.68	-2.25	6.67
15	59235660	59239865	EMSY	0.0021	+	59235660	59239865	0	2	4,195,	0,4010	-2.67	-2.24	19
15	58855086	58855237	UVRAG	0.0021	+	58855086	58855237	0	1	151,	0	-2.68	-1.68	10
14	53264533	53264882	NA	0.0021	+	53264533	53264882	0	1	349,	0	-2.67	-2.24	9.33
14	41215580	41216230	ZFHX3	0.0021	+	41215580	41216230	0	1	650,	0	-2.67	-2.24	5.5
14	41215181	41215482	ZFHX3	0.0021	+	41215181	41215482	0	1	301,	0	-2.67	-2.24	4.5
14	41214882	41214983	ZFHX3	0.0021	+	41214882	41214983	0	1	101,	0	-2.67	-2.24	1.8
14	41214632	41214783	ZFHX3	0.0021	+	41214632	41214783	0	1	151,	0	-2.67	-1.67	6
14	41209868	41210418	ZFHX3	0.0021	+	41209868	41210418	0	1	550,	0	-2.67	-2.24	5.5
14	41208920	41209520	ZFHX3	0.0021	+	41208920	41209520	0	1	600,	0	-2.67	-2.24	12
14	41207723	41207973	ZFHX3	0.0021	+	41207723	41207973	0	1	250,	0	-2.67	-2.24	11
14	41206673	41206973	ZFHX3	0.0021	+	41206673	41206973	0	1	300,	0	-2.67	-2.24	12
13	72890485	72892914	CHD6	0.0021	-	72890485	72892914	0	2	69,432,	0,1997	-2.67	-2.24	6
12	59193939	59194236	KLHL20	0.0021	+	59193939	59194236	0	1	297,	0	-2.68	-2.25	10
11	9469795	9469943	PGS1	0.0021	+	9469795	9469943	0	1	148,	0	-2.68	-1.68	3
1	92113355	92113603	KCNC4	0.0021	+	92113355	92113603	0	1	248,	0	-2.68	-2.25	6
1	92112910	92113059	KCNC4	0.0021	+	92112910	92113059	0	1	149,	0	-2.68	-2.25	5.5
1	106284887	106285036	ECM1	0.0021	+	106284887	106285036	0	1	149,	0	-2.67	-2.24	3
1	106284325	106284790	ECM1	0.0021	+	106284325	106284790	0	2	176,23,	0,442	-2.67	-2.24	2.33
X	12438575	12438858	RAB9A	0.002	+	12438575	12438858	0	1	283,	0	-2.7	-2.27	14
7	91445634	91460969	GPATCH2L	0.002	+	91445634	91460969	0	2	137,60,	0,15275	-2.69	-2.26	2
7	91445144	91445488	GPATCH2L	0.002	+	91445144	91445488	0	1	344,	0	-2.69	-2.26	4.75
7	47436065	47440583	USP3	0.002	-	47436065	47440583	0	3	256,68,22,	0,4293,4496	-2.69	-2.26	8
5	45763442	45771282	STK11	0.002	+	45763442	45771282	0	2	300,48,	0,7792	-2.69	-2.26	6.67
3	9504886	9505823	ZBTB34	0.002	-	9504886	9505823	0	1	937,	0	-2.69	-2.26	17
3	82679034	82679277	NA	0.002	+	82679034	82679277	0	1	243,	0	-2.7	-2.26	7
3	81333340	81333640	FOXN2	0.002	-	81333340	81333640	0	1	300,	0	-2.69	-2.26	11
3	224156480	224156678	C1R	0.002	+	224156480	224156678	0	1	198,	0	-2.69	-2.26	3
3	217899498	217899798	LRP6	0.002	+	217899498	217899798	0	1	300,	0	-2.69	-2.26	5.67
3	185565021	185565219	HCFC2	0.002	+	185565021	185565219	0	1	198,	0	-2.7	-2.26	6
23	64059572	64059772	ZNF532	0.002	+	64059572	64059772	0	1	200,	0	-2.69	-2.26	4.2
23	64057780	64058129	ZNF532	0.002	+	64057780	64058129	0	1	349,	0	-2.69	-2.26	4.09
20	11789187	11789534	BRPF3	0.002	+	11789187	11789534	0	1	347,	0	-2.69	-2.25	6
2	31066093	31066442	NA	0.002	+	31066093	31066442	0	1	349,	0	-2.69	-1.69	7
2	221535992	221688355	PARD3B	0.002	+	221535992	221688355	0	3	155,111,32,	0,108996,152331	-2.7	-2.27	7.33
19	52010698	52011046	HYAL2	0.002	+	52010698	52011046	0	1	348,	0	-2.69	-2.25	8
19	52010401	52010600	HYAL2	0.002	+	52010401	52010600	0	1	199,	0	-2.69	-2.25	14
16	23700317	23700666	MAP3K1	0.002	-	23700317	23700666	0	1	349,	0	-2.7	-2.27	12.7
15	31969512	31969762	KMT2A	0.002	+	31969512	31969762	0	1	250,	0	-2.69	-2.26	2.33
15	31964467	31964568	KMT2A	0.002	+	31964467	31964568	0	1	101,	0	-2.69	-2.26	14
15	31963969	31964368	KMT2A	0.002	+	31963969	31964368	0	1	399,	0	-2.69	-2.26	7
15	31963271	31963372	KMT2A	0.002	+	31963271	31963372	0	1	101,	0	-2.69	-2.26	3
15	31962474	31962625	KMT2A	0.002	+	31962474	31962625	0	1	151,	0	-2.69	-2.26	3.5
15	31962076	31962276	KMT2A	0.002	+	31962076	31962276	0	1	200,	0	-2.69	-2.26	4.25
15	15222785	15223229	JRKL	0.002	-	15222785	15223229	0	1	444,	0	-2.7	-2.27	18
14	54210462	54210909	ZNF526	0.002	-	54210462	54210909	0	1	447,	0	-2.7	-2.27	12
14	38680037	38680187	ZFP90	0.002	+	38680037	38680187	0	1	150,	0	-2.7	-1.7	2.67
14	38679690	38679790	ZFP90	0.002	+	38679690	38679790	0	1	100,	0	-2.7	-1.7	3
11	59627227	59629305	TRIM25	0.002	+	59627227	59629305	0	2	35,313,	0,1765	-2.69	-2.26	10.5
1	258049343	258049691	GPR87	0.002	+	258049343	258049691	0	1	348,	0	-2.69	-2.26	7
1	258048799	258049047	GPR87	0.002	+	258048799	258049047	0	1	248,	0	-2.69	-2.26	13
1	236698926	236699127	MYNN	0.002	-	236698926	236699127	0	1	201,	0	-2.7	-2.27	12
X	74294288	74294626	PBDC1	0.0019	-	74294288	74294626	0	1	338,	0	-2.71	-2.28	10.3
X	24555558	24555857	POLA1	0.0019	+	24555558	24555857	0	1	299,	0	-2.71	-2.28	4
8	85581366	85581565	CNKSR3	0.0019	-	85581366	85581565	0	1	199,	0	-2.73	-2.3	6.67
6	25899012	25899161	MANBA	0.0019	+	25899012	25899161	0	1	149,	0	-2.71	-2.28	17
5	6812264	6812414	EPS15L1	0.0019	+	6812264	6812414	0	1	150,	0	-2.73	-1.73	6
5	1479800	1480446	MAML1	0.0019	-	1479800	1480446	0	1	646,	0	-2.71	-2.28	13.5
5	11166173	11168896	TRIR	0.0019	+	11166173	11168896	0	3	154,78,318,	0,2042,2405	-2.73	-2.29	5.5
4	27299644	27318561	MEOX2	0.0019	-	27299644	27318561	0	2	128,172,	0,18745	-2.71	-2.28	8
3	62372017	62372216	KDM3A	0.0019	+	62372017	62372216	0	1	199,	0	-2.73	-2.3	3
3	62371818	62371918	KDM3A	0.0019	+	62371818	62371918	0	1	100,	0	-2.73	-1.73	2.5
3	4357206	4357556	GTF3C4	0.0019	-	4357206	4357556	0	1	350,	0	-2.73	-2.3	11.3
25	45567178	45567429	ERCC6	0.0019	-	45567178	45567429	0	1	251,	0	-2.73	-2.3	10
25	45558049	45558649	ERCC6	0.0019	-	45558049	45558649	0	1	600,	0	-2.73	-2.3	29
24	38747521	38747971	PMS2	0.0019	-	38747521	38747971	0	1	450,	0	-2.71	-2.27	11.5
24	1032355	1033183	TSR3	0.0019	-	1032355	1033183	0	3	331,64,40,	0,569,788	-2.71	-2.28	9
23	48704220	48704520	NA	0.0019	+	48704220	48704520	0	1	300,	0	-2.72	-2.29	5
22	27421412	27421512	ITPRIP	0.0019	-	27421412	27421512	0	1	100,	0	-2.73	-1.72	9
22	27420872	27421315	ITPRIP	0.0019	-	27420872	27421315	0	1	443,	0	-2.73	-2.29	8
22	12809421	12810002	IFIT5	0.0019	+	12809421	12810002	0	1	581,	0	-2.72	-2.29	13
20	55722556	55722947	IRF4	0.0019	-	55722556	55722947	0	1	391,	0	-2.73	-2.29	11
18	8534766	8535016	ARRDC4	0.0019	-	8534766	8535016	0	1	250,	0	-2.72	-2.29	3.7
18	57943039	57943234	ITPK1	0.0019	-	57943039	57943234	0	1	195,	0	-2.72	-2.29	11
18	41364463	41365158	ARHGAP5	0.0019	+	41364463	41365158	0	1	695,	0	-2.73	-2.29	5.78
17	66024889	66026407	NA	0.0019	+	66024889	66026407	0	2	19,132,	0,1386	-2.73	-2.29	10
15	68630871	68634360	QSER1	0.0019	+	68630871	68634360	0	2	52,546,	0,2943	-2.71	-2.28	20
14	50748156	50753103	SIPA1L3	0.0019	+	50748156	50753103	0	2	545,2,	0,4945	-2.72	-2.28	11.5
14	43088097	43088394	PLEKHF1	0.0019	+	43088097	43088394	0	1	297,	0	-2.73	-2.29	10.5
14	43087899	43087999	PLEKHF1	0.0019	+	43087899	43087999	0	1	100,	0	-2.73	-1.73	4
14	28031425	28032075	SLC38A7	0.0019	-	28031425	28032075	0	1	650,	0	-2.72	-2.28	14
14	25095468	25095618	IRX6	0.0019	+	25095468	25095618	0	1	150,	0	-2.72	-1.72	2.5
14	25094211	25095370	IRX6	0.0019	+	25094211	25095370	0	2	126,272,	0,887	-2.72	-2.29	11
14	20418646	20418747	NKD1	0.0019	+	20418646	20418747	0	1	101,	0	-2.73	-1.73	6
14	20418196	20418547	NKD1	0.0019	+	20418196	20418547	0	1	351,	0	-2.73	-2.29	7.5
14	20417947	20418047	NKD1	0.0019	+	20417947	20418047	0	1	100,	0	-2.73	-2.29	2.2
14	13772174	13772522	ZCCHC14	0.0019	-	13772174	13772522	0	1	348,	0	-2.73	-2.29	7.6
14	13771727	13772075	ZCCHC14	0.0019	-	13771727	13772075	0	1	348,	0	-2.73	-2.29	7.33
14	13769912	13771330	ZCCHC14	0.0019	-	13769912	13771330	0	2	176,222,	0,1196	-2.73	-2.29	10
12	28910456	28910855	DISP1	0.0019	+	28910456	28910855	0	1	399,	0	-2.72	-2.29	12
12	28909859	28910159	DISP1	0.0019	+	28909859	28910159	0	1	300,	0	-2.72	-1.72	5
12	28909262	28909462	DISP1	0.0019	+	28909262	28909462	0	1	200,	0	-2.72	-1.72	4
12	28908714	28909064	DISP1	0.0019	+	28908714	28909064	0	1	350,	0	-2.72	-2.29	7
11	28649977	28650823	RAI1	0.0019	+	28649977	28650823	0	1	846,	0	-2.73	-2.29	18
10	92402722	92411201	ARGLU1	0.0019	-	92402722	92411201	0	2	94,54,	0,8425	-2.72	-2.29	2.32
10	92386238	92402626	ARGLU1	0.0019	-	92386238	92402626	0	3	272,84,36,	0,13977,16352	-2.72	-2.29	12.3
1	97835424	97840348	VANGL1	0.0019	+	97835424	97840348	0	2	89,461,	0,4463	-2.72	-2.29	15.5
1	34877041	34877339	OMA1	0.0019	-	34877041	34877339	0	1	298,	0	-2.73	-2.29	13
X	16737164	16737512	NHS	0.0018	+	16737164	16737512	0	1	348,	0	-2.75	-2.31	13
9	43130780	43131131	ASPH	0.0018	-	43130780	43131131	0	1	351,	0	-2.74	-2.3	10.3
8	81988240	81988640	PLEKHG1	0.0018	+	81988240	81988640	0	1	400,	0	-2.74	-2.3	4.67
6	101723866	101729826	SEPTIN11	0.0018	+	101723866	101729826	0	3	56,188,51,	0,2220,5909	-2.74	-2.31	3
5	65444431	65444915	FAT2	0.0018	-	65444431	65444915	0	2	309,140,	0,344	-2.75	-2.31	13
5	65436964	65442721	FAT2	0.0018	-	65436964	65442721	0	2	241,9,	0,5748	-2.75	-2.31	8
3	65405710	65406106	ST6GAL2	0.0018	-	65405710	65406106	0	1	396,	0	-2.74	-1.73	10
3	3239945	3240728	ENTR1	0.0018	+	3239945	3240728	0	2	177,67,	0,716	-2.75	-2.31	4.5
3	3239481	3239849	ENTR1	0.0018	+	3239481	3239849	0	2	12,135,	0,233	-2.75	-2.31	3.75
3	113890030	113890180	ZFC3H1	0.0018	-	113890030	113890180	0	1	150,	0	-2.75	-1.75	5
25	16359316	16359617	RHOBTB1	0.0018	-	16359316	16359617	0	1	301,	0	-2.75	-2.31	5.5
24	27157930	27161839	TBC1D10B	0.0018	-	27157930	27161839	0	2	3,785,	0,3124	-2.75	-2.31	12.5
23	56081340	56082188	MEX3C	0.0018	-	56081340	56082188	0	1	848,	0	-2.74	-2.3	19
21	42756696	42757859	NA	0.0018	-	42756696	42757859	0	3	614,12,273,	0,695,890	-2.75	-2.31	2.07
21	10791763	10791913	SYTL2	0.0018	+	10791763	10791913	0	1	150,	0	-2.74	-2.3	3.8
21	10706699	10762072	SYTL2	0.0018	+	10706699	10762072	0	2	56,440,	0,54933	-2.74	-2.3	8.5
20	32942188	32942338	ZKSCAN8	0.0018	-	32942188	32942338	0	1	150,	0	-2.75	-2.31	4.33
20	32941542	32942089	ZKSCAN8	0.0018	-	32941542	32942089	0	1	547,	0	-2.75	-2.31	13
20	17692613	17692812	TRERF1	0.0018	-	17692613	17692812	0	1	199,	0	-2.74	-1.74	6
20	15491733	15492287	DAAM2	0.0018	+	15491733	15492287	0	2	26,374,	0,180	-2.75	-2.31	13
2	82135593	82140797	PTPRD	0.0018	-	82135593	82140797	0	2	97,54,	0,5150	-2.75	-1.75	2
2	82135145	82135395	PTPRD	0.0018	-	82135145	82135395	0	1	250,	0	-2.75	-1.75	7
2	11642098	11642246	PTBP3	0.0018	+	11642098	11642246	0	1	148,	0	-2.74	-2.3	6
2	110239125	110239373	NA	0.0018	-	110239125	110239373	0	1	248,	0	-2.75	-2.31	2.46
19	11461701	11462101	GOLGA4	0.0018	+	11461701	11462101	0	1	400,	0	-2.74	-2.3	3.12
19	11461452	11461602	GOLGA4	0.0018	+	11461452	11461602	0	1	150,	0	-2.74	-2.3	3.3
18	28333789	28334189	TBC1D2B	0.0018	-	28333789	28334189	0	1	400,	0	-2.74	-2.3	9
15	82930546	82931186	ZNF408	0.0018	+	82930546	82931186	0	1	640,	0	-2.75	-2.31	22
14	54192326	54193463	ERF	0.0018	+	54192326	54193463	0	1	1137,	0	-2.75	-2.31	11
13	60047349	60047549	STX16	0.0018	-	60047349	60047549	0	1	200,	0	-2.74	-2.31	2.33
13	43453612	43455353	GZF1	0.0018	+	43453612	43455353	0	2	302,49,	0,1692	-2.74	-2.3	13
11	43242940	43243332	PROCA1	0.0018	+	43242940	43243332	0	1	392,	0	-2.74	-2.3	9.5
1	236707243	236707793	MYNN	0.0018	-	236707243	236707793	0	1	550,	0	-2.75	-2.31	13.5
1	10786009	10786160	ZMYM4	0.0018	+	10786009	10786160	0	1	151,	0	-2.75	-2.31	6.67
1	104401344	104401545	BCL9	0.0018	+	104401344	104401545	0	1	201,	0	-2.74	-2.3	25
1	104400844	104401245	BCL9	0.0018	+	104400844	104401245	0	1	401,	0	-2.74	-2.3	6.5
1	104397233	104397334	BCL9	0.0018	+	104397233	104397334	0	1	101,	0	-2.74	-1.73	2
1	104396733	104396834	BCL9	0.0018	+	104396733	104396834	0	1	101,	0	-2.74	-1.73	5
1	104395432	104396185	BCL9	0.0018	+	104395432	104396185	0	2	295,456,	0,297	-2.74	-2.3	19
1	104388951	104390470	BCL9	0.0018	+	104388951	104390470	0	2	42,59,	0,1460	-2.74	-1.73	2
9	21835785	21836948	ZFAT	0.0017	+	21835785	21836948	0	2	342,8,	0,1155	-2.76	-2.32	6
9	21835287	21835487	ZFAT	0.0017	+	21835287	21835487	0	1	200,	0	-2.76	-1.75	8
8	2911962	2912311	SENP6	0.0017	+	2911962	2912311	0	1	349,	0	-2.77	-2.33	4
7	107366957	107367157	CTDSPL2	0.0017	+	107366957	107367157	0	1	200,	0	-2.76	-2.32	4.33
5	87331284	87331385	VCAN	0.0017	+	87331284	87331385	0	1	101,	0	-2.76	-2.32	2.25
4	122019262	122024310	ZNF777	0.0017	-	122019262	122024310	0	2	628,18,	0,5030	-2.77	-2.33	14
3	6936251	6936494	PTGES	0.0017	+	6936251	6936494	0	1	243,	0	-2.77	-2.33	13
3	222939473	222939574	CD163	0.0017	+	222939473	222939574	0	1	101,	0	-2.76	-1.75	4
3	222939221	222939371	CD163	0.0017	+	222939221	222939371	0	1	150,	0	-2.76	-2.32	3.4
3	222922795	222926654	CD163	0.0017	+	222922795	222926654	0	3	175,321,300,	0,2812,3559	-2.76	-2.32	15
3	222920260	222920410	CD163	0.0017	+	222920260	222920410	0	1	150,	0	-2.76	-2.32	8
26	45594589	45596480	NR1D2	0.0017	-	45594589	45596480	0	2	61,440,	0,1451	-2.76	-2.32	5.67
26	41507286	41507587	CSGALNACT1	0.0017	+	41507286	41507587	0	1	301,	0	-2.76	-2.32	5.5
25	19198188	19198796	JMJD1C	0.0017	-	19198188	19198796	0	2	384,114,	0,494	-2.78	-2.34	5
25	19197095	19197394	JMJD1C	0.0017	-	19197095	19197394	0	1	299,	0	-2.78	-2.34	10.5
25	19193013	19193163	JMJD1C	0.0017	-	19193013	19193163	0	1	150,	0	-2.78	-2.34	2.75
24	39372053	39372304	RBAK	0.0017	+	39372053	39372304	0	1	251,	0	-2.76	-2.32	11
24	39371554	39371905	RBAK	0.0017	+	39371554	39371905	0	1	351,	0	-2.76	-2.32	9
24	28392810	28393057	ZNF713	0.0017	+	28392810	28393057	0	1	247,	0	-2.76	-2.32	10
24	28392564	28392663	ZNF713	0.0017	+	28392564	28392663	0	1	99,	0	-2.76	-1.76	4
24	28387691	28392417	ZNF713	0.0017	+	28387691	28392417	0	3	14,93,287,	0,617,4439	-2.76	-2.32	8
23	48711114	48711314	NA	0.0017	+	48711114	48711314	0	1	200,	0	-2.78	-2.34	7
22	23473135	23474867	DNMBP	0.0017	-	23473135	23474867	0	2	50,450,	0,1282	-2.78	-2.34	6.67
22	23472737	23472937	DNMBP	0.0017	-	23472737	23472937	0	1	200,	0	-2.78	-1.77	6
21	14132982	14133282	PCF11	0.0017	-	14132982	14133282	0	1	300,	0	-2.78	-2.34	9.5
20	22431403	22433753	NA	0.0017	+	22431403	22433753	0	2	18,866,	0,1484	-2.76	-2.32	7
20	18224210	18224310	BICRAL	0.0017	+	18224210	18224310	0	1	100,	0	-2.78	-2.34	1.5
20	18223762	18224012	BICRAL	0.0017	+	18223762	18224012	0	1	250,	0	-2.78	-2.34	19
20	18223315	18223415	BICRAL	0.0017	+	18223315	18223415	0	1	100,	0	-2.78	-1.77	4
20	18223066	18223216	BICRAL	0.0017	+	18223066	18223216	0	1	150,	0	-2.78	-2.34	4.33
20	16748548	16748695	OARD1	0.0017	-	16748548	16748695	0	1	147,	0	-2.76	-2.32	8.67
2	53698915	53699065	EXOSC3	0.0017	+	53698915	53699065	0	2	144,3,	0,147	-2.77	-2.33	6
2	261668994	261669286	MUL1	0.0017	+	261668994	261669286	0	1	292,	0	-2.76	-2.32	6
2	244467050	244467150	RHBDD1	0.0017	+	244467050	244467150	0	1	100,	0	-2.77	-1.76	8
2	146679796	146680142	SP3	0.0017	+	146679796	146680142	0	1	346,	0	-2.77	-2.33	8.6
2	128350022	128351825	NAB1	0.0017	-	128350022	128351825	0	2	229,18,	0,1785	-2.76	-2.32	10
2	109832570	109834973	DDX58	0.0017	-	109832570	109834973	0	2	289,59,	0,2344	-2.76	-2.32	14
19	54463075	54463620	SETD2	0.0017	+	54463075	54463620	0	2	12,188,	0,357	-2.77	-2.33	4.5
19	2972402	2974967	AZI2	0.0017	-	2972402	2974967	0	2	504,35,	0,2530	-2.78	-2.34	7.33
18	60376726	60380934	CLMN	0.0017	-	60376726	60380934	0	2	25,422,	0,3786	-2.78	-2.34	12
17	47471666	47471766	NA	0.0017	-	47471666	47471766	0	1	100,	0	-2.78	-2.34	2.33
17	47470968	47471517	NA	0.0017	-	47470968	47471517	0	1	549,	0	-2.78	-2.34	17
15	82213983	82216064	PHF21A	0.0017	-	82213983	82216064	0	2	503,45,	0,2036	-2.78	-2.34	15
14	70772525	70772861	NA	0.0017	+	70772525	70772861	0	1	336,	0	-2.77	-1.76	9
14	69707075	69707363	NA	0.0017	-	69707075	69707363	0	1	288,	0	-2.76	-2.32	5
14	55743095	55743195	ZNF112	0.0017	-	55743095	55743195	0	1	100,	0	-2.76	-1.76	5
14	55742897	55742997	ZNF112	0.0017	-	55742897	55742997	0	1	100,	0	-2.76	-1.76	7
14	55742600	55742799	ZNF112	0.0017	-	55742600	55742799	0	1	199,	0	-2.76	-2.32	5
14	54231134	54231285	DEDD2	0.0017	+	54231134	54231285	0	1	151,	0	-2.78	-2.34	13
14	16271504	16271651	NETO2	0.0017	-	16271504	16271651	0	1	147,	0	-2.76	-1.76	8
12	84147544	84148055	SHISA4	0.0017	-	84147544	84148055	0	2	246,151,	0,360	-2.78	-2.34	19
12	66425584	66426279	KIAA1614	0.0017	+	66425584	66426279	0	1	695,	0	-2.76	-2.32	11
11	7924435	7924683	UBE2O	0.0017	-	7924435	7924683	0	1	248,	0	-2.77	-2.33	4
11	19056125	19056374	TMUB2	0.0017	-	19056125	19056374	0	1	249,	0	-2.78	-2.34	5
11	19055767	19056026	TMUB2	0.0017	-	19055767	19056026	0	2	7,93,	0,166	-2.78	-1.77	4.5
1	58294389	58294589	USP33	0.0017	-	58294389	58294589	0	1	200,	0	-2.76	-2.32	9
1	29361425	29362556	CZIB	0.0017	-	29361425	29362556	0	2	197,1,	0,1130	-2.78	-1.77	6
1	211268071	211268560	LRRC15	0.0017	+	211268071	211268560	0	1	489,	0	-2.76	-2.33	2.08
7	5701018	5701895	LVRN	0.0016	+	5701018	5701895	0	2	21,276,	0,601	-2.8	-2.36	11
6	101074954	101075337	STBD1	0.0016	+	101074954	101075337	0	1	383,	0	-2.8	-2.36	22
4	111091099	111144040	TRIM24	0.0016	+	111091099	111144040	0	2	315,33,	0,52908	-2.79	-2.35	2.75
25	15486855	15490782	ANK3	0.0016	-	15486855	15490782	0	3	251,144,6,	0,2880,3921	-2.8	-2.36	8
25	15468673	15483788	ANK3	0.0016	-	15468673	15483788	0	2	22,279,	0,14836	-2.8	-2.36	2.67
23	594127	594626	ADNP2	0.0016	-	594127	594626	0	1	499,	0	-2.8	-2.36	15
23	593381	594029	ADNP2	0.0016	-	593381	594029	0	1	648,	0	-2.8	-2.36	6
22	26566759	26566860	PDCD11	0.0016	+	26566759	26566860	0	1	101,	0	-2.8	-2.36	2.57
22	26553233	26553582	PDCD11	0.0016	+	26553233	26553582	0	1	349,	0	-2.79	-2.35	9.5
21	46623354	46623504	PC	0.0016	-	46623354	46623504	0	1	150,	0	-2.8	-1.79	3.5
21	42751991	42752840	NA	0.0016	-	42751991	42752840	0	1	849,	0	-2.79	-2.35	3.05
2	516146	516339	TMEM18	0.0016	-	516146	516339	0	1	193,	0	-2.8	-1.79	4
18	6664771	6686067	MEF2A	0.0016	-	6664771	6686067	0	2	121,27,	0,21269	-2.79	-1.78	4
16	61440115	61440415	MYO10	0.0016	+	61440115	61440415	0	1	300,	0	-2.79	-2.35	3.5
14	56896672	56896916	NA	0.0016	-	56896672	56896916	0	1	244,	0	-2.8	-2.36	8
14	56896234	56896576	NA	0.0016	-	56896234	56896576	0	1	342,	0	-2.8	-2.36	28
14	56895551	56895797	NA	0.0016	-	56895551	56895797	0	2	58,186,	0,60	-2.8	-2.36	10
14	56895308	56895455	NA	0.0016	-	56895308	56895455	0	1	147,	0	-2.8	-2.36	2.25
13	80754272	80758590	ZNFX1	0.0016	-	80754272	80758590	0	2	490,7,	0,4311	-2.8	-2.36	14
13	80753826	80753926	ZNFX1	0.0016	-	80753826	80753926	0	1	100,	0	-2.8	-2.36	2.5
13	80753429	80753530	ZNFX1	0.0016	-	80753429	80753530	0	1	101,	0	-2.8	-1.79	4
13	68485004	68485290	TGIF2	0.0016	+	68485004	68485290	0	1	286,	0	-2.79	-2.35	21
12	48329228	48329478	RERE	0.0016	+	48329228	48329478	0	1	250,	0	-2.8	-2.36	2.43
12	35355481	35355576	DESI2	0.0016	-	35355481	35355576	0	1	95,	0	-2.8	-2.36	14.5
1	92217368	92217915	RBM15	0.0016	+	92217368	92217915	0	1	547,	0	-2.8	-2.36	12.3
1	54166778	54167221	FPGT	0.0016	+	54166778	54167221	0	1	443,	0	-2.79	-2.35	6
1	292278388	292280479	NA	0.0016	-	292278388	292280479	0	2	333,15,	0,2076	-2.8	-2.36	11.5
1	269853591	269853923	RNF7	0.0016	-	269853591	269853923	0	1	332,	0	-2.8	-2.36	7
1	119588630	119589374	NA	0.0016	-	119588630	119589374	0	1	744,	0	-2.79	-2.35	7.6
1	119588234	119588334	NA	0.0016	-	119588234	119588334	0	1	100,	0	-2.79	-1.78	2.5
1	106324039	106324337	ADAMTSL4	0.0016	+	106324039	106324337	0	1	298,	0	-2.79	-2.35	3.5
X	17655744	17655895	CDKL5	0.0015	+	17655744	17655895	0	1	151,	0	-2.83	-2.39	4
X	17653524	17655645	CDKL5	0.0015	+	17653524	17655645	0	2	14,87,	0,2034	-2.83	-1.82	4
8	73887869	73888318	HIVEP2	0.0015	-	73887869	73888318	0	1	449,	0	-2.81	-2.37	27
8	73886475	73886974	HIVEP2	0.0015	-	73886475	73886974	0	1	499,	0	-2.81	-2.37	7
8	73885977	73886077	HIVEP2	0.0015	-	73885977	73886077	0	1	100,	0	-2.81	-2.37	2.5
8	73885628	73885779	HIVEP2	0.0015	-	73885628	73885779	0	1	151,	0	-2.81	-1.8	6
8	69752053	69752602	NHSL1	0.0015	-	69752053	69752602	0	1	549,	0	-2.82	-2.38	5
7	48257998	48263316	TLN2	0.0015	-	48257998	48263316	0	3	149,126,24,	0,2109,5294	-2.82	-2.38	10
7	105139235	105158943	FOXN3	0.0015	-	105139235	105158943	0	2	483,9,	0,19699	-2.82	-2.38	7
6	6373978	6374175	NA	0.0015	-	6373978	6374175	0	1	197,	0	-2.81	-2.37	6
6	16284805	16285104	NA	0.0015	-	16284805	16285104	0	1	299,	0	-2.83	-2.38	7
6	16284308	16284409	NA	0.0015	-	16284308	16284409	0	1	101,	0	-2.83	-1.81	5
6	16283762	16283912	NA	0.0015	-	16283762	16283912	0	1	150,	0	-2.83	-1.81	3.5
6	16283463	16283613	NA	0.0015	-	16283463	16283613	0	1	150,	0	-2.83	-1.81	10
5	9608557	9610224	DNAJB1	0.0015	+	9608557	9610224	0	2	27,518,	0,1149	-2.82	-2.37	3.78
4	55816416	55816614	PNPLA8	0.0015	-	55816416	55816614	0	1	198,	0	-2.81	-2.37	21
4	55816169	55816318	PNPLA8	0.0015	-	55816169	55816318	0	1	149,	0	-2.81	-2.37	2.14
3	90657633	90657782	NA	0.0015	+	90657633	90657782	0	1	149,	0	-2.83	-1.81	8
3	90656644	90657535	NA	0.0015	+	90656644	90657535	0	2	17,83,	0,808	-2.83	-2.38	4
3	63809210	63809706	NA	0.0015	-	63809210	63809706	0	1	496,	0	-2.83	-2.38	8
3	63808815	63809113	NA	0.0015	-	63808815	63809113	0	1	298,	0	-2.83	-2.38	13
3	200569516	200569860	KLHL42	0.0015	-	200569516	200569860	0	1	344,	0	-2.83	-2.39	10.7
3	200569074	200569419	KLHL42	0.0015	-	200569074	200569419	0	1	345,	0	-2.83	-2.39	8
3	147101623	147101873	KMT2D	0.0015	+	147101623	147101873	0	1	250,	0	-2.83	-2.38	4.5
25	7070793	7070990	IRF2BP2	0.0015	-	7070793	7070990	0	1	197,	0	-2.83	-2.38	2.62
25	7069408	7070696	IRF2BP2	0.0015	-	7069408	7070696	0	2	667,21,	0,1267	-2.83	-2.38	7.83
25	30748013	30749749	FUT11	0.0015	+	30748013	30749749	0	2	199,148,	0,1588	-2.82	-2.38	8
25	30747767	30747916	FUT11	0.0015	+	30747767	30747916	0	1	149,	0	-2.82	-2.38	6
24	448101	448250	CAPN15	0.0015	+	448101	448250	0	1	149,	0	-2.83	-1.82	5
24	447459	447806	CAPN15	0.0015	+	447459	447806	0	1	347,	0	-2.83	-2.39	4
24	447213	447362	CAPN15	0.0015	+	447213	447362	0	1	149,	0	-2.83	-2.39	9
23	592387	592736	ADNP2	0.0015	-	592387	592736	0	1	349,	0	-2.81	-2.37	4
23	591790	592288	ADNP2	0.0015	-	591790	592288	0	1	498,	0	-2.81	-2.37	33
23	591591	591691	ADNP2	0.0015	-	591591	591691	0	1	100,	0	-2.81	-2.37	6.5
21	42749346	42749644	NA	0.0015	-	42749346	42749644	0	2	219,31,	0,267	-2.81	-2.37	1.59
21	42747363	42749247	NA	0.0015	-	42747363	42749247	0	2	1773,74,	0,1810	-2.81	-2.37	2.1
21	42746814	42747065	NA	0.0015	-	42746814	42747065	0	1	251,	0	-2.81	-2.37	2.8
21	37458885	37459183	ZBTB44	0.0015	-	37458885	37459183	0	1	298,	0	-2.82	-2.37	5
2	39204999	39205099	NA	0.0015	+	39204999	39205099	0	1	100,	0	-2.83	-1.82	3
18	6594389	6594734	MEF2A	0.0015	-	6594389	6594734	0	1	345,	0	-2.83	-2.38	8.67
18	28617143	28617243	DNAJA4	0.0015	+	28617143	28617243	0	1	100,	0	-2.81	-1.8	2.67
14	48689149	48689545	LSR	0.0015	+	48689149	48689545	0	1	396,	0	-2.82	-2.37	2.83
14	39534064	39534362	NFAT5	0.0015	+	39534064	39534362	0	1	298,	0	-2.81	-2.37	7
13	18408643	18408842	CREM	0.0015	-	18408643	18408842	0	1	199,	0	-2.81	-1.8	5
11	1656220	1658352	FAM20A	0.0015	-	1656220	1658352	0	3	216,60,22,	0,1286,2110	-2.82	-2.37	11.5
1	95760716	95763847	MAGI3	0.0015	+	95760716	95763847	0	2	18,481,	0,2650	-2.82	-2.38	20
1	779637	779834	MAB21L4	0.0015	+	779637	779834	0	1	197,	0	-2.81	-2.37	3.71
1	616387	616538	NA	0.0015	+	616387	616538	0	1	151,	0	-2.83	-2.38	6
X	51117184	51117931	UBQLN2	0.0014	-	51117184	51117931	0	1	747,	0	-2.85	-2.4	8
9	82603858	82605000	KLF10	0.0014	+	82603858	82605000	0	2	384,461,	0,681	-2.85	-2.4	16.7
9	82603510	82603760	KLF10	0.0014	+	82603510	82603760	0	1	250,	0	-2.85	-2.4	9
9	54079742	54080034	RDH10	0.0014	+	54079742	54080034	0	1	292,	0	-2.86	-2.41	3.67
9	47304806	47306196	VCPIP1	0.0014	-	47304806	47306196	0	1	1390,	0	-2.85	-2.4	33
8	29610272	29613578	GTF3C6	0.0014	-	29610272	29613578	0	2	238,3,	0,3303	-2.86	-2.41	12
8	18645351	18645664	GJA1	0.0014	-	18645351	18645664	0	2	165,85,	0,228	-2.85	-2.41	1.79
8	18644752	18645252	GJA1	0.0014	-	18644752	18645252	0	1	500,	0	-2.85	-2.41	1.84
5	46063962	46065264	MBD3	0.0014	-	46063962	46065264	0	3	339,198,46,	0,422,1256	-2.85	-2.41	8.33
5	38943712	38944260	NSD1	0.0014	+	38943712	38944260	0	1	548,	0	-2.86	-2.42	5.6
3	228926100	228926822	FBXL14	0.0014	-	228926100	228926822	0	1	722,	0	-2.85	-2.4	13
3	224345436	224345883	SPSB2	0.0014	+	224345436	224345883	0	1	447,	0	-2.84	-2.39	18
3	188774750	188774950	PRDM4	0.0014	-	188774750	188774950	0	1	200,	0	-2.84	-2.39	19
24	41801290	41801673	MRM2	0.0014	+	41801290	41801673	0	2	366,15,	0,368	-2.86	-2.41	22
24	37662919	37665258	NA	0.0014	+	37662919	37665258	0	2	123,576,	0,1763	-2.86	-2.41	10
24	37660522	37660872	NA	0.0014	+	37660522	37660872	0	1	350,	0	-2.86	-1.84	6
24	2780871	2782503	NA	0.0014	+	2780871	2782503	0	2	428,21,	0,1611	-2.84	-2.39	9
23	29518826	29519524	GAREM1	0.0014	+	29518826	29519524	0	1	698,	0	-2.84	-2.4	21
22	21336551	21337970	AVPI1	0.0014	-	21336551	21337970	0	2	354,145,	0,1274	-2.84	-2.39	5.25
22	15172962	15173632	PPP1R3C	0.0014	-	15172962	15173632	0	1	670,	0	-2.84	-2.39	18
21	45588336	45588587	MAP3K11	0.0014	-	45588336	45588587	0	1	251,	0	-2.84	-2.39	23
21	42754973	42755999	NA	0.0014	-	42754973	42755999	0	2	528,321,	0,705	-2.84	-2.4	2.77
20	44330886	44330985	MYLIP	0.0014	-	44330886	44330985	0	1	99,	0	-2.84	-2.4	3
20	44327695	44330741	MYLIP	0.0014	-	44327695	44330741	0	2	391,99,	0,2947	-2.84	-2.4	11.3
20	32812076	32820125	NA	0.0014	-	32812076	32820125	0	2	378,66,	0,7983	-2.84	-2.4	12
20	32811879	32811979	NA	0.0014	-	32811879	32811979	0	1	100,	0	-2.84	-1.83	4
2	40558150	40558546	TRIM35	0.0014	+	40558150	40558546	0	1	396,	0	-2.85	-2.4	5
18	7628447	7628697	IGF1R	0.0014	+	7628447	7628697	0	1	250,	0	-2.84	-2.4	3.44
18	59037134	59037948	DDX24	0.0014	-	59037134	59037948	0	2	442,55,	0,759	-2.85	-2.4	4.6
18	30214682	30214783	PEAK1	0.0014	-	30214682	30214783	0	1	101,	0	-2.84	-1.83	4
18	30213836	30214584	PEAK1	0.0014	-	30213836	30214584	0	1	748,	0	-2.84	-2.4	9
18	17453002	17453242	NGRN	0.0014	+	17453002	17453242	0	1	240,	0	-2.85	-2.4	14
12	83055436	83055636	CAMSAP2	0.0014	+	83055436	83055636	0	1	200,	0	-2.85	-2.4	10.7
11	40009032	40009613	MNT	0.0014	+	40009032	40009613	0	2	6,442,	0,139	-2.84	-2.4	6
11	40002541	40002840	MNT	0.0014	+	40002541	40002840	0	1	299,	0	-2.84	-2.4	6
11	29165148	29165591	EPN2	0.0014	+	29165148	29165591	0	1	443,	0	-2.84	-2.4	5.88
11	26664637	26664782	DLX3	0.0014	-	26664637	26664782	0	1	145,	0	-2.85	-2.4	2.25
1	67203970	67204069	CCN1	0.0014	+	67203970	67204069	0	1	99,	0	-2.86	-2.42	2.2
1	270170522	270170869	ZBTB38	0.0014	-	270170522	270170869	0	1	347,	0	-2.86	-2.41	7
1	207500631	207504215	NA	0.0014	-	207500631	207504215	0	2	100,100,	0,3484	-2.86	-2.41	7
1	207240009	207240109	UMPS	0.0014	+	207240009	207240109	0	1	100,	0	-2.84	-2.39	7
1	207239616	207239912	UMPS	0.0014	+	207239616	207239912	0	1	296,	0	-2.84	-2.39	5
1	131729974	131735124	HUNK	0.0014	-	131729974	131735124	0	2	551,46,	0,5104	-2.86	-2.41	13
1	110978861	110979159	ADAR	0.0014	-	110978861	110979159	0	1	298,	0	-2.84	-2.4	8
8	7939316	7939466	ELOVL4	0.0013	-	7939316	7939466	0	1	150,	0	-2.89	-2.44	1.56
8	11535166	11535316	DOP1A	0.0013	+	11535166	11535316	0	1	150,	0	-2.89	-1.87	5
6	75908703	75917647	NA	0.0013	+	75908703	75917647	0	3	140,138,17,	0,8004,8927	-2.89	-2.44	3
6	115957853	115958799	NA	0.0013	-	115957853	115958799	0	1	946,	0	-2.89	-2.44	24
4	49563402	49566662	FGL2	0.0013	+	49563402	49566662	0	2	440,660,	0,2600	-2.89	-2.44	21
3	202669338	202669634	RASSF8	0.0013	-	202669338	202669634	0	1	296,	0	-2.9	-2.45	6
3	148934437	148934685	HDAC7	0.0013	+	148934437	148934685	0	1	248,	0	-2.87	-2.42	5.67
23	46733003	46733753	ANKRD12	0.0013	+	46733003	46733753	0	1	750,	0	-2.88	-2.43	7
23	46732803	46732904	ANKRD12	0.0013	+	46732803	46732904	0	1	101,	0	-2.88	-2.43	2
23	35212438	35217160	KCTD1	0.0013	+	35212438	35217160	0	2	12,335,	0,4387	-2.89	-2.44	8.4
22	26280342	26280542	NT5C2	0.0013	-	26280342	26280542	0	1	200,	0	-2.88	-2.43	4.67
21	25306612	25306763	NAV2	0.0013	-	25306612	25306763	0	1	151,	0	-2.9	-2.45	5.8
21	19083835	19084085	TENM4	0.0013	+	19083835	19084085	0	1	250,	0	-2.89	-2.44	4.67
21	19083636	19083736	TENM4	0.0013	+	19083636	19083736	0	1	100,	0	-2.89	-2.44	3.5
20	18704813	18705113	ABCC10	0.0013	+	18704813	18705113	0	1	300,	0	-2.89	-1.88	4
2	69257521	69257969	CEMIP2	0.0013	+	69257521	69257969	0	1	448,	0	-2.9	-2.45	22.5
2	250393818	250394062	TMEM54	0.0013	+	250393818	250394062	0	1	244,	0	-2.89	-2.44	3.14
2	247707728	247708126	SLC16A14	0.0013	-	247707728	247708126	0	1	398,	0	-2.88	-2.43	11
2	146679254	146679551	SP3	0.0013	+	146679254	146679551	0	1	297,	0	-2.9	-2.45	8.11
19	59497349	59498781	CCDC174	0.0013	-	59497349	59498781	0	2	212,134,	0,1298	-2.88	-2.43	10
19	54409802	54410202	SETD2	0.0013	+	54409802	54410202	0	1	400,	0	-2.9	-2.45	13
19	54409105	54409355	SETD2	0.0013	+	54409105	54409355	0	1	250,	0	-2.9	-2.45	3.4
19	54408756	54409006	SETD2	0.0013	+	54408756	54409006	0	1	250,	0	-2.9	-2.45	4.5
18	5700665	5714420	ASB7	0.0013	-	5700665	5714420	0	2	176,321,	0,13434	-2.87	-2.43	35
18	48360906	48361104	PNN	0.0013	+	48360906	48361104	0	1	198,	0	-2.9	-2.45	2.77
18	25262317	25262593	MPHOSPH10	0.0013	+	25262317	25262593	0	3	59,14,178,	0,63,98	-2.88	-2.43	6
18	25259776	25262168	MPHOSPH10	0.0013	+	25259776	25262168	0	2	7,94,	0,2298	-2.88	-1.86	4
17	62584565	62585065	ORAI1	0.0013	-	62584565	62585065	0	1	500,	0	-2.88	-2.43	14.5
17	36824013	36824713	ANKRD50	0.0013	+	36824013	36824713	0	1	700,	0	-2.87	-2.42	19
17	11857304	11862051	EDNRA	0.0013	-	11857304	11862051	0	2	240,10,	0,4737	-2.9	-2.45	5
15	50000678	50001074	FHIP1B	0.0013	+	50000678	50001074	0	1	396,	0	-2.87	-2.43	14
15	15230470	15230865	NA	0.0013	+	15230470	15230865	0	1	395,	0	-2.9	-2.45	10
14	67979013	67980041	NA	0.0013	-	67979013	67980041	0	1	1028,	0	-2.9	-2.45	19
14	57464203	57465503	ARHGAP35	0.0013	+	57464203	57465503	0	1	1300,	0	-2.9	-2.45	21
14	54171541	54171892	CIC	0.0013	-	54171541	54171892	0	1	351,	0	-2.9	-2.45	6
14	54170991	54171292	CIC	0.0013	-	54170991	54171292	0	1	301,	0	-2.9	-2.45	5
14	54170742	54170893	CIC	0.0013	-	54170742	54170893	0	1	151,	0	-2.9	-2.45	3
14	54169292	54170543	CIC	0.0013	-	54169292	54170543	0	1	1251,	0	-2.9	-2.45	15.5
14	39108566	39108903	CHTF8	0.0013	-	39108566	39108903	0	1	337,	0	-2.88	-2.43	10
14	38912685	38912982	TANGO6	0.0013	+	38912685	38912982	0	1	297,	0	-2.89	-2.44	11
13	80737566	80737865	ZNFX1	0.0013	-	80737566	80737865	0	1	299,	0	-2.88	-1.86	3.5
13	80736872	80737270	ZNFX1	0.0013	-	80736872	80737270	0	1	398,	0	-2.88	-2.43	12
13	80736079	80736229	ZNFX1	0.0013	-	80736079	80736229	0	1	150,	0	-2.88	-2.43	9
13	80735633	80735931	ZNFX1	0.0013	-	80735633	80735931	0	1	298,	0	-2.88	-2.43	22
13	70385742	70386141	ACTR5	0.0013	+	70385742	70386141	0	1	399,	0	-2.89	-2.44	19
13	67350994	67351586	FAM83C	0.0013	-	67350994	67351586	0	1	592,	0	-2.9	-2.45	20.5
13	56345998	56346549	ZGPAT	0.0013	-	56345998	56346549	0	1	551,	0	-2.9	-2.45	7.4
12	84204746	84205195	NAV1	0.0013	-	84204746	84205195	0	1	449,	0	-2.9	-2.45	22
12	75324757	75325354	SLC30A1	0.0013	+	75324757	75325354	0	1	597,	0	-2.9	-2.45	12.3
12	75322593	75324659	SLC30A1	0.0013	+	75322593	75324659	0	2	120,179,	0,1887	-2.9	-2.45	2.71
12	65381933	65382283	TOR1AIP2	0.0013	-	65381933	65382283	0	1	350,	0	-2.87	-2.42	17.7
11	9759016	9759260	TIMP2	0.0013	-	9759016	9759260	0	1	244,	0	-2.9	-2.45	3
11	26042178	26042619	ZNF652	0.0013	-	26042178	26042619	0	1	441,	0	-2.89	-2.44	4.3
11	12122105	12122389	PCYT2	0.0013	-	12122105	12122389	0	2	173,26,	0,258	-2.9	-2.45	5.5
1	298181504	298181652	NA	0.0013	+	298181504	298181652	0	1	148,	0	-2.89	-1.87	5
1	296052925	296054142	METTL6	0.0013	-	296052925	296054142	0	2	100,391,	0,826	-2.9	-2.45	12
1	182076636	182076736	CEP97	0.0013	+	182076636	182076736	0	1	100,	0	-2.87	-2.42	2.75
1	182076438	182076538	CEP97	0.0013	+	182076438	182076538	0	1	100,	0	-2.87	-1.86	5
1	182070841	182070941	CEP97	0.0013	+	182070841	182070941	0	1	100,	0	-2.87	-1.86	4
8	75021044	75021144	PLAGL1	0.0012	-	75021044	75021144	0	1	100,	0	-2.91	-1.89	7
8	75016680	75016980	PLAGL1	0.0012	-	75016680	75016980	0	1	300,	0	-2.91	-2.46	3.6
8	53297836	53298086	CASP8AP2	0.0012	-	53297836	53298086	0	1	250,	0	-2.92	-1.89	7
8	53297039	53297339	CASP8AP2	0.0012	-	53297039	53297339	0	1	300,	0	-2.92	-2.46	7.5
5	63887535	63889105	PPARGC1B	0.0012	+	63887535	63889105	0	2	647,1,	0,1569	-2.91	-2.46	10.5
5	63887236	63887436	PPARGC1B	0.0012	+	63887236	63887436	0	1	200,	0	-2.91	-2.46	4.5
4	107741949	107744300	WDR91	0.0012	-	107741949	107744300	0	2	182,16,	0,2335	-2.91	-2.46	3
4	107741702	107741851	WDR91	0.0012	-	107741702	107741851	0	1	149,	0	-2.91	-2.46	4.6
3	64247952	64251495	CKAP2L	0.0012	+	64247952	64251495	0	2	330,19,	0,3524	-2.91	-2.45	8
3	64247255	64247853	CKAP2L	0.0012	+	64247255	64247853	0	1	598,	0	-2.91	-2.45	11
3	135163588	135167624	POC1B	0.0012	-	135163588	135167624	0	2	213,82,	0,3954	-2.91	-2.46	4
3	103696140	103696290	TGFBRAP1	0.0012	+	103696140	103696290	0	1	150,	0	-2.91	-2.46	7
3	103695010	103695360	TGFBRAP1	0.0012	+	103695010	103695360	0	1	350,	0	-2.91	-2.46	9.67
3	103673533	103673733	TGFBRAP1	0.0012	+	103673533	103673733	0	1	200,	0	-2.91	-2.46	4
3	103673284	103673384	TGFBRAP1	0.0012	+	103673284	103673384	0	1	100,	0	-2.91	-1.89	4
25	1856208	1951906	NA	0.0012	+	1856208	1951906	0	2	109,91,	0,95607	-2.92	-2.46	1.88
24	42290111	42290512	MICALL2	0.0012	+	42290111	42290512	0	1	401,	0	-2.93	-2.48	11
24	3203888	3204486	CREBBP	0.0012	-	3203888	3204486	0	1	598,	0	-2.93	-2.47	7.33
24	26490831	26493142	SH2B1	0.0012	-	26490831	26493142	0	2	91,9,	0,2302	-2.91	-1.89	2.33
24	26490091	26490487	SH2B1	0.0012	-	26490091	26490487	0	1	396,	0	-2.91	-2.46	12.5
24	26487125	26488805	SH2B1	0.0012	-	26487125	26488805	0	2	18,131,	0,1549	-2.91	-2.46	2
23	39955236	39955434	USP14	0.0012	+	39955236	39955434	0	1	198,	0	-2.93	-2.48	6.5
23	39955039	39955139	USP14	0.0012	+	39955039	39955139	0	1	100,	0	-2.93	-2.48	2
23	39418240	39418888	ESCO1	0.0012	+	39418240	39418888	0	1	648,	0	-2.92	-2.47	11
23	39417693	39417942	ESCO1	0.0012	+	39417693	39417942	0	1	249,	0	-2.92	-1.9	7
2	45408938	45409236	SLC39A14	0.0012	-	45408938	45409236	0	1	298,	0	-2.92	-2.47	13
2	111389336	111389935	EXTL3	0.0012	+	111389336	111389935	0	1	599,	0	-2.93	-2.47	8.75
2	111388440	111388640	EXTL3	0.0012	+	111388440	111388640	0	1	200,	0	-2.93	-2.47	2.5
2	111387544	111387844	EXTL3	0.0012	+	111387544	111387844	0	1	300,	0	-2.93	-2.47	3
2	110530735	110531228	SCARA5	0.0012	-	110530735	110531228	0	1	493,	0	-2.91	-2.45	5.25
2	110477519	110514012	SCARA5	0.0012	-	110477519	110514012	0	4	394,195,57,44,	0,10744,34563,36449	-2.91	-2.45	6.8
2	110477224	110477422	SCARA5	0.0012	-	110477224	110477422	0	1	198,	0	-2.91	-2.45	4
19	58614714	58614913	PPARG	0.0012	-	58614714	58614913	0	1	199,	0	-2.93	-2.48	5.5
19	58596864	58597063	PPARG	0.0012	-	58596864	58597063	0	1	199,	0	-2.93	-2.48	3.5
19	17367693	17370564	NA	0.0012	-	17367693	17370564	0	2	669,20,	0,2851	-2.91	-2.46	20
18	31054632	31055378	CSPG4	0.0012	+	31054632	31055378	0	1	746,	0	-2.93	-2.48	6
18	31053687	31054434	CSPG4	0.0012	+	31053687	31054434	0	1	747,	0	-2.93	-2.48	5.5
18	31053488	31053588	CSPG4	0.0012	+	31053488	31053588	0	1	100,	0	-2.93	-1.91	9
18	31052990	31053290	CSPG4	0.0012	+	31052990	31053290	0	1	300,	0	-2.93	-2.48	4.11
18	31052294	31052693	CSPG4	0.0012	+	31052294	31052693	0	1	399,	0	-2.93	-2.48	7.67
17	81972326	81972525	SCARF2	0.0012	+	81972326	81972525	0	1	199,	0	-2.92	-2.46	6
17	38275617	38276002	ATF3	0.0012	-	38275617	38276002	0	1	385,	0	-2.93	-2.48	10
14	70930730	70930976	RNF225	0.0012	+	70930730	70930976	0	1	246,	0	-2.92	-1.89	7
14	58067876	58069991	BICRA	0.0012	+	58067876	58069991	0	2	1468,127,	0,1988	-2.92	-2.47	18
14	58065510	58067778	BICRA	0.0012	+	58065510	58067778	0	2	1,399,	0,1869	-2.92	-2.47	9.5
14	14831500	14831696	CBFA2T3	0.0012	-	14831500	14831696	0	1	196,	0	-2.92	-2.46	13
14	14720992	14722266	PIEZO1	0.0012	-	14720992	14722266	0	2	175,74,	0,1200	-2.93	-2.48	7
14	14720421	14720843	PIEZO1	0.0012	-	14720421	14720843	0	3	65,93,91,	0,144,331	-2.93	-2.48	4.2
14	14719247	14719398	PIEZO1	0.0012	-	14719247	14719398	0	1	151,	0	-2.93	-2.48	4.5
14	14674122	14674369	MVD	0.0012	-	14674122	14674369	0	1	247,	0	-2.91	-2.46	4
13	78003172	78003370	ZSWIM3	0.0012	+	78003172	78003370	0	1	198,	0	-2.92	-1.9	6
13	78002531	78002680	ZSWIM3	0.0012	+	78002531	78002680	0	1	149,	0	-2.92	-1.9	5
13	76575774	76576317	STK4	0.0012	+	76575774	76576317	0	1	543,	0	-2.92	-2.47	7.33
13	68636599	68636799	SOGA1	0.0012	-	68636599	68636799	0	1	200,	0	-2.91	-2.45	9
13	68636149	68636500	SOGA1	0.0012	-	68636149	68636500	0	1	351,	0	-2.91	-2.45	7
13	68635501	68636001	SOGA1	0.0012	-	68635501	68636001	0	1	500,	0	-2.91	-2.45	11
12	23972908	23973056	TGFB2	0.0012	+	23972908	23973056	0	1	148,	0	-2.91	-2.46	5
12	23972614	23972811	TGFB2	0.0012	+	23972614	23972811	0	1	197,	0	-2.91	-2.46	3.5
11	34486284	34486582	USP43	0.0012	-	34486284	34486582	0	1	298,	0	-2.92	-2.46	15
1	98917115	98917564	IGSF3	0.0012	-	98917115	98917564	0	1	449,	0	-2.92	-2.47	12
1	291613967	291620369	NA	0.0012	+	291613967	291620369	0	2	185,62,	0,6340	-2.93	-2.47	4.5
1	291613720	291613869	NA	0.0012	+	291613720	291613869	0	1	149,	0	-2.93	-1.91	8
1	2814951	2815518	TRAF3IP1	0.0012	-	2814951	2815518	0	3	208,139,101,	0,232,466	-2.92	-2.46	20.5
1	206072059	206072259	MYLK	0.0012	-	206072059	206072259	0	1	200,	0	-2.93	-2.48	2
X	639668	645254	AKAP17A	0.0011	-	639668	645254	0	3	852,191,46,	0,2545,5540	-2.97	-2.51	19.5
9	90874996	90875197	VIRMA	0.0011	+	90874996	90875197	0	1	201,	0	-2.96	-2.51	8.75
8	55546336	55546686	ZNF292	0.0011	-	55546336	55546686	0	1	350,	0	-2.94	-2.48	8
8	55545339	55545639	ZNF292	0.0011	-	55545339	55545639	0	1	300,	0	-2.94	-2.48	32
8	55168970	55169368	AKIRIN2	0.0011	+	55168970	55169368	0	1	398,	0	-2.96	-2.5	11
7	75183968	75184069	PCNX4	0.0011	+	75183968	75184069	0	1	101,	0	-2.97	-1.94	4
7	75183419	75183569	PCNX4	0.0011	+	75183419	75183569	0	1	150,	0	-2.97	-2.51	6
7	75165719	75166019	PCNX4	0.0011	+	75165719	75166019	0	1	300,	0	-2.95	-2.49	11
7	69685332	69685928	MAPK1IP1L	0.0011	+	69685332	69685928	0	1	596,	0	-2.95	-2.49	5.5
7	67168478	67168771	SLC30A4	0.0011	+	67168478	67168771	0	1	293,	0	-2.97	-2.51	19
7	23169118	23169364	C14orf93	0.0011	+	23169118	23169364	0	1	246,	0	-2.95	-2.49	9
5	5951475	5951922	ANO8	0.0011	+	5951475	5951922	0	1	447,	0	-2.96	-2.5	19
5	2277761	2278159	ADAMTS2	0.0011	+	2277761	2278159	0	1	398,	0	-2.94	-2.48	3.38
5	10209535	10209822	C19orf53	0.0011	-	10209535	10209822	0	1	287,	0	-2.94	-2.48	30.5
4	85043605	85043852	STK17A	0.0011	-	85043605	85043852	0	1	247,	0	-2.97	-2.51	5.67
4	72647059	72647455	NOD1	0.0011	+	72647059	72647455	0	1	396,	0	-2.96	-2.5	8
4	72646861	72646961	NOD1	0.0011	+	72646861	72646961	0	1	100,	0	-2.96	-2.5	10
4	72646019	72646119	NOD1	0.0011	+	72646019	72646119	0	1	100,	0	-2.96	-1.93	6
4	67804945	67805824	EEPD1	0.0011	-	67804945	67805824	0	1	879,	0	-2.96	-2.5	25
3	91679568	91679968	NA	0.0011	-	91679568	91679968	0	1	400,	0	-2.96	-2.5	15
3	236530138	236531671	NUP50	0.0011	+	236530138	236531671	0	2	118,371,	0,1162	-2.96	-2.5	8.67
26	6639979	6640129	NA	0.0011	+	6639979	6640129	0	1	150,	0	-2.97	-1.94	4
24	1229160	1230612	CRAMP1	0.0011	+	1229160	1230612	0	2	26,968,	0,484	-2.95	-2.49	10
21	42745417	42746117	NA	0.0011	-	42745417	42746117	0	1	700,	0	-2.94	-2.48	3.17
21	29241752	29248305	MSANTD2	0.0011	-	29241752	29248305	0	3	655,61,75,	0,4681,6478	-2.97	-2.51	7
20	43128518	43128717	NUP153	0.0011	+	43128518	43128717	0	1	199,	0	-2.96	-2.51	3
20	43121037	43123513	NUP153	0.0011	+	43121037	43123513	0	2	18,429,	0,2047	-2.96	-2.51	20.5
2	218409022	218409614	FZD7	0.0011	+	218409022	218409614	0	1	592,	0	-2.96	-2.5	9.8
2	173020566	173020812	ACVR2A	0.0011	-	173020566	173020812	0	1	246,	0	-2.95	-2.5	34
2	172490201	172490450	MBD5	0.0011	-	172490201	172490450	0	1	249,	0	-2.95	-2.49	12
[truncated: 6,148 more rows]

## Sheet: BLACK2-IPVSBLACK2-input.final
#chr	chromStart	chromEnd	name	score	strand	thickStart	thickEnd	itemRgb	blockCount	blockSizes	blockStarts	lg.p	lg.fdr	fold_enrchment
7	36399971	36400262	RHOV	0.05	-	36399971	36400262	0	1	291,	0	-1.3	-0.976	18
24	4000141	4000341	UBN1	0.049	+	4000141	4000341	0	1	200,	0	-1.31	-0.98	13
24	37494555	37494652	ZSCAN25	0.049	-	37494555	37494652	0	1	97,	0	-1.31	-0.353	4
11	24896304	24896503	NFE2L1	0.049	+	24896304	24896503	0	1	199,	0	-1.31	-0.98	5.33
1	202113839	202113940	ARHGAP31	0.049	+	202113839	202113940	0	1	101,	0	-1.31	-0.985	2.67
3	686226	687258	TUBB4B	0.048	-	686226	687258	0	3	286,111,40,	0,805,992	-1.32	-0.998	3.53
2	94779596	94779944	RRAGA	0.048	+	94779596	94779944	0	1	348,	0	-1.32	-0.996	4.11
1	236711811	236711912	MYNN	0.048	-	236711811	236711912	0	1	101,	0	-1.32	-0.359	2.67
7	45134931	45135030	NA	0.047	+	45134931	45135030	0	1	99,	0	-1.33	-1	3.5
24	3711507	3711653	HMOX2	0.047	+	3711507	3711653	0	1	146,	0	-1.33	-1.01	9
24	3709946	3711184	HMOX2	0.047	+	3709946	3711184	0	2	421,64,	0,1174	-1.33	-1.01	9.67
2	79608173	79608324	KIAA2026	0.047	-	79608173	79608324	0	1	151,	0	-1.33	-1.01	7
19	52016991	52017441	HYAL1	0.047	+	52016991	52017441	0	1	450,	0	-1.33	-1.01	9.67
19	37203497	37203597	MAGI1	0.047	+	37203497	37203597	0	1	100,	0	-1.33	-1.01	5.33
18	28338772	28343766	TBC1D2B	0.047	-	28338772	28343766	0	2	28,122,	0,4872	-1.33	-1	1.33
14	11518628	11519165	KLHL36	0.046	+	11518628	11519165	0	1	537,	0	-1.34	-1.01	9
12	32622994	32623338	COQ8A	0.046	+	32622994	32623338	0	2	100,1,	0,343	-1.34	-1.01	3
1	111974557	111995155	NA	0.046	-	111974557	111995155	0	2	51,48,	0,20550	-1.34	-1.02	2.44
8	73883587	73883887	HIVEP2	0.045	-	73883587	73883887	0	1	300,	0	-1.35	-1.02	12
8	73883090	73883339	HIVEP2	0.045	-	73883090	73883339	0	1	249,	0	-1.35	-1.02	10
7	75373242	75373392	NA	0.045	+	75373242	75373392	0	1	150,	0	-1.35	-1.02	2.33
24	26805985	26806085	NA	0.045	+	26805985	26806085	0	1	100,	0	-1.35	-0.384	7
6	122790776	122790876	FBXL5	0.044	-	122790776	122790876	0	1	100,	0	-1.36	-1.04	4
3	220175161	220175310	CLEC1A	0.044	+	220175161	220175310	0	2	135,12,	0,137	-1.36	-1.03	5
24	557597	557697	WDR24	0.044	-	557597	557697	0	1	100,	0	-1.36	-1.03	4.33
17	77223040	77360630	TTC28	0.044	-	77223040	77360630	0	2	18,82,	0,137508	-1.36	-1.04	9
15	54731984	54732387	LRRC51	0.044	+	54731984	54732387	0	3	160,11,29,	0,362,374	-1.36	-0.4	7
13	12976955	12978093	TAF3	0.044	+	12976955	12978093	0	2	85,115,	0,1023	-1.36	-1.03	7
5	64013431	64013579	SLC26A2	0.043	+	64013431	64013579	0	1	148,	0	-1.37	-1.05	3
24	562094	562194	WDR24	0.043	-	562094	562194	0	1	100,	0	-1.37	-0.411	4
2	10731247	10731394	WDR31	0.043	+	10731247	10731394	0	1	147,	0	-1.37	-0.411	9
19	15470770	15470871	TRAK1	0.043	+	15470770	15470871	0	1	101,	0	-1.37	-1.05	3
17	82052941	82053038	TSSK2	0.043	+	82052941	82053038	0	1	97,	0	-1.37	-0.403	5
15	48160421	48160521	PPFIBP2	0.043	-	48160421	48160521	0	1	100,	0	-1.37	-1.04	3
X	330311	330561	NA	0.042	-	330311	330561	0	1	250,	0	-1.38	-1.06	3.5
6	7466183	7468398	PDE5A	0.042	+	7466183	7468398	0	2	3,197,	0,2018	-1.38	-0.413	3
2	53568679	53568972	SHB	0.042	+	53568679	53568972	0	1	293,	0	-1.38	-1.05	16
15	20026483	20026633	NA	0.042	-	20026483	20026633	0	1	150,	0	-1.38	-1.05	3
9	15365683	15365832	TIGD5	0.041	-	15365683	15365832	0	1	149,	0	-1.39	-1.06	11
3	233183583	233183684	EP300	0.041	+	233183583	233183684	0	1	101,	0	-1.39	-1.06	2.6
24	39730923	39731174	TNRC18	0.041	+	39730923	39731174	0	1	251,	0	-1.39	-1.06	6.5
20	18371586	18371785	KLHDC3	0.041	+	18371586	18371785	0	1	199,	0	-1.39	-1.06	4.25
11	22587524	22587623	RARA	0.041	-	22587524	22587623	0	1	99,	0	-1.39	-1.07	3.25
9	44494626	44494825	YTHDF3	0.04	+	44494626	44494825	0	1	199,	0	-1.4	-1.07	7.5
6	20756029	20756277	CYP2U1	0.04	-	20756029	20756277	0	1	248,	0	-1.4	-1.07	16
3	235893221	235893421	SHISAL1	0.04	-	235893221	235893421	0	1	200,	0	-1.4	-1.07	9
21	10827001	10827101	SYTL2	0.04	+	10827001	10827101	0	1	100,	0	-1.4	-0.441	7
17	36037948	36038148	FAT4	0.04	-	36037948	36038148	0	1	200,	0	-1.4	-1.07	5.33
15	48163881	48164031	PPFIBP2	0.04	-	48163881	48164031	0	1	150,	0	-1.4	-1.07	8.33
14	64212857	64213262	NA	0.04	-	64212857	64213262	0	3	134,11,251,	0,138,154	-1.4	-1.07	5.5
14	64212412	64212562	NA	0.04	-	64212412	64212562	0	1	150,	0	-1.4	-0.439	4
13	79177026	79177176	NA	0.04	-	79177026	79177176	0	1	150,	0	-1.4	-1.07	6
10	32678708	32678897	UBL3	0.04	+	32678708	32678897	0	1	189,	0	-1.4	-1.07	2.57
19	37775200	37820490	MAGI1	0.039	+	37775200	37820490	0	3	40,32,79,	0,34896,45211	-1.41	-1.08	2.33
19	37774704	37775102	MAGI1	0.039	+	37774704	37775102	0	1	398,	0	-1.41	-1.08	13
17	11270745	11270845	NR3C2	0.039	+	11270745	11270845	0	1	100,	0	-1.41	-0.447	5
9	40688248	40688447	TOX	0.038	-	40688248	40688447	0	1	199,	0	-1.42	-0.46	9
25	32021042	32021193	SAMD8	0.038	+	32021042	32021193	0	1	151,	0	-1.42	-1.09	21
2	35821490	35821639	AGTPBP1	0.038	+	35821490	35821639	0	1	149,	0	-1.42	-1.09	4.5
18	59026355	59026456	OTUB2	0.038	+	59026355	59026456	0	1	101,	0	-1.42	-0.456	2.5
18	59025955	59026156	OTUB2	0.038	+	59025955	59026156	0	1	201,	0	-1.42	-1.09	6.5
17	73809973	73810123	CMKLR1	0.038	+	73809973	73810123	0	1	150,	0	-1.42	-1.09	12
1	106388322	106388567	GOLPH3L	0.038	-	106388322	106388567	0	1	245,	0	-1.42	-1.1	4.67
26	36110827	36128440	NA	0.037	-	36110827	36128440	0	2	124,27,	0,17586	-1.43	-1.1	4.2
24	39373051	39373251	RBAK	0.037	+	39373051	39373251	0	1	200,	0	-1.43	-1.1	8
18	28319505	28319755	TBC1D2B	0.037	-	28319505	28319755	0	1	250,	0	-1.43	-1.1	5.25
17	80984869	80985018	GUCD1	0.037	+	80984869	80985018	0	1	149,	0	-1.43	-1.1	6
17	71986494	71988184	NA	0.037	-	71986494	71988184	0	2	10,135,	0,1555	-1.43	-1.1	5.5
15	55845923	55846373	ARHGEF17	0.037	+	55845923	55846373	0	2	90,61,	0,389	-1.43	-0.466	1.67
15	49616692	49616793	DCHS1	0.037	+	49616692	49616793	0	1	101,	0	-1.43	-0.468	3.5
15	32709498	32709980	RNF26	0.037	+	32709498	32709980	0	1	482,	0	-1.43	-1.1	9.5
1	95724743	95733845	MAGI3	0.037	+	95724743	95733845	0	2	66,35,	0,9067	-1.43	-1.11	2
7	82741434	82741535	MPP5	0.036	+	82741434	82741535	0	1	101,	0	-1.44	-1.11	9
3	173524249	173524399	MARCHF9	0.036	-	173524249	173524399	0	1	150,	0	-1.44	-1.11	21
2	53886425	53886520	TOMM5	0.036	+	53886425	53886520	0	1	95,	0	-1.44	-1.11	4.5
16	14421424	14421524	PPWD1	0.036	-	14421424	14421524	0	1	100,	0	-1.44	-0.475	5
14	4554082	4557292	ADAMTS18	0.036	-	4554082	4557292	0	2	267,34,	0,3176	-1.44	-1.11	5
13	82710121	82710320	NFATC2	0.036	-	82710121	82710320	0	1	199,	0	-1.44	-1.11	2.5
12	54279308	54327323	SKI	0.036	-	54279308	54327323	0	2	27,322,	0,47693	-1.44	-1.12	8
1	14609987	14610286	NA	0.036	+	14609987	14610286	0	1	299,	0	-1.44	-1.11	4.2
5	13400702	13400898	CDKN2D	0.035	-	13400702	13400898	0	1	196,	0	-1.46	-1.13	7
25	27300611	27301901	SAR1A	0.035	-	27300611	27301901	0	2	212,30,	0,1260	-1.45	-1.12	15
24	3984383	3984731	UBN1	0.035	+	3984383	3984731	0	1	348,	0	-1.45	-1.12	9
24	37659498	37660473	NA	0.035	+	37659498	37660473	0	2	74,176,	0,799	-1.45	-0.486	4
22	37493968	37494215	NHLRC2	0.035	+	37493968	37494215	0	1	247,	0	-1.46	-1.13	6.67
20	53041804	53042765	CDYL	0.035	-	53041804	53042765	0	2	198,1,	0,960	-1.46	-1.13	2.5
2	262563688	262563783	NBL1	0.035	-	262563688	262563783	0	1	95,	0	-1.46	-1.13	6
2	211804648	211804748	SLC39A10	0.035	+	211804648	211804748	0	1	100,	0	-1.45	-1.12	3
15	32309242	32311542	BCL9L	0.035	-	32309242	32311542	0	3	597,282,66,	0,1028,2234	-1.45	-1.12	10
14	39222432	39222533	SNTB2	0.035	+	39222432	39222533	0	1	101,	0	-1.46	-1.13	5.25
11	13917162	13917412	BPTF	0.035	+	13917162	13917412	0	1	250,	0	-1.46	-1.13	6.67
8	90274609	90274760	NA	0.034	+	90274609	90274760	0	1	151,	0	-1.47	-1.14	5
3	233404199	233404348	TOB2	0.034	-	233404199	233404348	0	1	149,	0	-1.47	-1.14	4.4
3	147119499	147119732	KMT2D	0.034	+	147119499	147119732	0	2	8,93,	0,140	-1.47	-1.14	2
21	51031633	51031914	TSSC4	0.034	-	51031633	51031914	0	2	82,19,	0,262	-1.47	-0.501	3
20	18492336	18492534	SRF	0.034	+	18492336	18492534	0	1	198,	0	-1.47	-1.14	5
2	244362061	244362210	RHBDD1	0.034	+	244362061	244362210	0	1	149,	0	-1.47	-1.14	13
14	54152977	54153078	CIC	0.034	-	54152977	54153078	0	1	101,	0	-1.47	-1.14	3
14	54152478	54152878	CIC	0.034	-	54152478	54152878	0	1	400,	0	-1.47	-1.14	5
11	37278420	37280822	DERL2	0.034	-	37278420	37280822	0	2	81,15,	0,2387	-1.47	-1.14	3.4
X	14668356	14674144	ZRSR2	0.033	+	14668356	14674144	0	3	75,109,66,	0,5266,5722	-1.48	-1.15	4
7	67863329	67865197	DDHD1	0.033	-	67863329	67865197	0	2	75,25,	0,1843	-1.48	-1.15	1.67
5	17822756	17823206	TICAM1	0.033	+	17822756	17823206	0	1	450,	0	-1.48	-1.15	11
3	29393629	29393779	SDC1	0.033	-	29393629	29393779	0	1	150,	0	-1.48	-1.15	3.46
14	70337533	70337927	NA	0.033	+	70337533	70337927	0	1	394,	0	-1.48	-1.15	11
8	85581366	85581565	CNKSR3	0.032	-	85581366	85581565	0	1	199,	0	-1.49	-1.16	5.5
3	150751675	150751825	ARID2	0.032	-	150751675	150751825	0	1	150,	0	-1.5	-1.17	6.67
3	108499181	108508947	NA	0.032	+	108499181	108508947	0	2	73,76,	0,9690	-1.5	-0.533	9
3	103696190	103696290	TGFBRAP1	0.032	+	103696190	103696290	0	1	100,	0	-1.5	-0.538	8
3	103692934	103695310	TGFBRAP1	0.032	+	103692934	103695310	0	2	127,421,	0,1955	-1.5	-1.17	15
25	7586545	7586695	ARID4B	0.032	-	7586545	7586695	0	1	150,	0	-1.49	-0.528	3
25	4909582	4911356	SIPA1L2	0.032	-	4909582	4911356	0	2	84,17,	0,1757	-1.49	-0.526	3
25	30746908	30747107	FUT11	0.032	+	30746908	30747107	0	1	199,	0	-1.49	-0.523	4
24	1592769	1593119	NA	0.032	-	1592769	1593119	0	1	350,	0	-1.49	-1.16	1.83
23	26026429	26026678	NA	0.032	-	26026429	26026678	0	1	249,	0	-1.5	-1.17	7
22	37776751	37780682	CCDC186	0.032	-	37776751	37780682	0	4	60,99,105,86,	0,224,801,3845	-1.5	-1.17	3.2
20	54268492	54268639	NA	0.032	+	54268492	54268639	0	1	147,	0	-1.49	-1.16	8.67
20	18376065	18376208	RRP36	0.032	+	18376065	18376208	0	1	143,	0	-1.49	-1.16	8
19	56090149	56090389	CLEC3B	0.032	-	56090149	56090389	0	1	240,	0	-1.5	-1.17	2.89
18	56524315	56524465	PPP4R3A	0.032	-	56524315	56524465	0	1	150,	0	-1.5	-1.17	4
15	38556679	38559986	PLEKHA7	0.032	+	38556679	38559986	0	3	103,189,8,	0,3015,3299	-1.49	-1.16	5
13	39725454	39725704	KAT14	0.032	+	39725454	39725704	0	1	250,	0	-1.5	-1.17	4.33
13	18276331	18276798	CCNY	0.032	-	18276331	18276798	0	2	97,149,	0,318	-1.5	-1.17	2.5
11	38340096	38340325	MYBBP1A	0.032	+	38340096	38340325	0	2	31,120,	0,109	-1.5	-1.17	2.91
11	36919294	36920243	NA	0.032	-	36919294	36920243	0	2	68,29,	0,920	-1.5	-1.17	1.59
9	48627244	48628384	NA	0.031	+	48627244	48628384	0	2	7,93,	0,1047	-1.51	-1.18	2
6	78931199	78931349	AASDH	0.031	-	78931199	78931349	0	1	150,	0	-1.51	-1.18	3
5	39280644	39280743	FAM193B	0.031	-	39280644	39280743	0	1	99,	0	-1.51	-0.542	7
22	46062759	46072142	IKZF5	0.031	-	46062759	46072142	0	2	40,60,	0,9323	-1.51	-1.18	3
21	44373431	44373667	BAD	0.031	-	44373431	44373667	0	1	236,	0	-1.51	-1.18	3.67
18	68841328	68841527	MARK3	0.031	+	68841328	68841527	0	1	199,	0	-1.51	-1.18	11
15	15828206	15829558	CEP57	0.031	-	15828206	15829558	0	2	162,37,	0,1315	-1.51	-1.18	12
13	65951665	65951813	ZNF341	0.031	+	65951665	65951813	0	1	148,	0	-1.51	-0.546	8
11	11810679	11810829	BAHCC1	0.031	+	11810679	11810829	0	1	150,	0	-1.51	-0.54	4
1	207285424	207286203	ITGB5	0.031	-	207285424	207286203	0	2	137,13,	0,766	-1.51	-1.18	6
7	1067172	1067272	APC	0.03	-	1067172	1067272	0	1	100,	0	-1.52	-0.548	7
3	63792975	63793174	NA	0.03	-	63792975	63793174	0	1	199,	0	-1.53	-1.2	5.5
3	40554638	40554839	NA	0.03	+	40554638	40554839	0	1	201,	0	-1.52	-1.19	2
3	224741888	224741989	LTBR	0.03	-	224741888	224741989	0	2	7,93,	0,8	-1.52	-1.19	6.67
3	215552866	215557229	ATF7IP	0.03	-	215552866	215557229	0	2	321,27,	0,4336	-1.53	-1.2	8.25
3	174179569	174179669	NEMP1	0.03	+	174179569	174179669	0	1	100,	0	-1.53	-0.564	7
23	52905399	52905799	SMAD2	0.03	-	52905399	52905799	0	1	400,	0	-1.52	-1.19	8.5
2	79609467	79609866	KIAA2026	0.03	-	79609467	79609866	0	1	399,	0	-1.53	-1.2	11
2	241110949	241111193	MRPL44	0.03	+	241110949	241111193	0	1	244,	0	-1.52	-1.19	5
2	129447280	129447427	ASDURF	0.03	-	129447280	129447427	0	1	147,	0	-1.53	-1.2	7.5
2	11642098	11642246	PTBP3	0.03	+	11642098	11642246	0	1	148,	0	-1.52	-1.19	5.33
19	54448356	54448457	SETD2	0.03	+	54448356	54448457	0	1	101,	0	-1.53	-1.2	2
19	54436035	54436484	SETD2	0.03	+	54436035	54436484	0	1	449,	0	-1.53	-1.2	6.75
19	52018885	52019036	HYAL1	0.03	+	52018885	52019036	0	1	151,	0	-1.53	-0.563	3.5
19	52018586	52018687	HYAL1	0.03	+	52018586	52018687	0	1	101,	0	-1.53	-1.2	3
17	36074728	36074829	FAT4	0.03	-	36074728	36074829	0	1	101,	0	-1.53	-1.2	4
14	66700218	66700318	SSC5D	0.03	-	66700218	66700318	0	1	100,	0	-1.53	-1.2	3.67
14	66699737	66699886	SSC5D	0.03	-	66699737	66699886	0	1	149,	0	-1.53	-1.2	3
14	41062897	41119793	ZFHX3	0.03	+	41062897	41119793	0	2	27,74,	0,56822	-1.53	-1.2	2.67
14	41057539	41062748	ZFHX3	0.03	+	41057539	41062748	0	2	29,321,	0,4888	-1.53	-1.2	5
14	41056142	41056692	ZFHX3	0.03	+	41056142	41056692	0	1	550,	0	-1.53	-1.2	6.5
14	41055793	41055894	ZFHX3	0.03	+	41055793	41055894	0	1	101,	0	-1.53	-0.564	5
13	64020815	64021015	PLAGL2	0.03	-	64020815	64021015	0	1	200,	0	-1.52	-1.19	6
13	64020121	64020221	PLAGL2	0.03	-	64020121	64020221	0	1	100,	0	-1.52	-0.551	7
13	64019824	64019974	PLAGL2	0.03	-	64019824	64019974	0	1	150,	0	-1.52	-1.19	3
1	3338477	3347840	NA	0.03	-	3338477	3347840	0	3	99,36,64,	0,535,9299	-1.53	-1.2	2.33
1	127248437	127254814	POU2F1	0.03	+	127248437	127254814	0	3	97,95,58,	0,1196,6319	-1.53	-1.2	3
5	4776201	4776499	ELL	0.029	+	4776201	4776499	0	1	298,	0	-1.54	-1.2	4
5	3474316	3474467	SNAP47	0.029	-	3474316	3474467	0	1	151,	0	-1.54	-1.21	3.5
5	3416558	3436667	SNAP47	0.029	-	3416558	3436667	0	2	514,86,	0,20023	-1.54	-1.21	12
24	3592948	3593097	VASN	0.029	+	3592948	3593097	0	1	149,	0	-1.54	-1.2	5.67
23	42337091	42337291	LPIN2	0.029	-	42337091	42337291	0	1	200,	0	-1.54	-1.21	11
20	21078103	21078544	ENPP5	0.029	-	21078103	21078544	0	1	441,	0	-1.54	-1.21	8.33
19	17962805	17963005	BRPF1	0.029	-	17962805	17963005	0	1	200,	0	-1.54	-0.573	9
11	7537065	7537212	TRIM65	0.029	-	7537065	7537212	0	1	147,	0	-1.54	-0.575	1.67
1	98810625	98810775	IGSF3	0.029	-	98810625	98810775	0	1	150,	0	-1.54	-1.21	4
1	98788803	98789003	IGSF3	0.029	-	98788803	98789003	0	1	200,	0	-1.54	-1.21	11
1	98788206	98788555	IGSF3	0.029	-	98788206	98788555	0	1	349,	0	-1.54	-1.21	21
1	11611382	11611533	STK40	0.029	-	11611382	11611533	0	1	151,	0	-1.54	-1.21	3
9	47703592	47704332	CSPP1	0.028	+	47703592	47704332	0	2	84,17,	0,723	-1.56	-1.23	2.44
8	67666238	67666388	PDE7B	0.028	+	67666238	67666388	0	1	150,	0	-1.55	-1.22	12
8	63379142	63379242	CCN2	0.028	-	63379142	63379242	0	1	100,	0	-1.56	-1.23	2.2
7	37300601	37300701	EHD4	0.028	-	37300601	37300701	0	1	100,	0	-1.55	-1.22	2.33
7	37300355	37300504	EHD4	0.028	-	37300355	37300504	0	1	149,	0	-1.55	-1.22	6.5
3	4161239	4161389	TSC1	0.028	+	4161239	4161389	0	1	150,	0	-1.55	-1.22	2.67
3	195356430	195356626	YARS2	0.028	+	195356430	195356626	0	1	196,	0	-1.55	-1.21	6
24	27967777	27967925	VKORC1	0.028	-	27967777	27967925	0	1	148,	0	-1.55	-1.22	2.83
18	64790505	64790706	BCL11B	0.028	-	64790505	64790706	0	1	201,	0	-1.55	-1.21	3.43
14	54171541	54171892	CIC	0.028	-	54171541	54171892	0	1	351,	0	-1.55	-1.21	4.33
14	54171091	54171392	CIC	0.028	-	54171091	54171392	0	1	301,	0	-1.55	-1.21	7.5
14	41205376	41205776	ZFHX3	0.028	+	41205376	41205776	0	1	400,	0	-1.56	-1.23	6.5
13	79152621	79152722	NA	0.028	-	79152621	79152722	0	1	101,	0	-1.56	-1.23	7
12	84342486	84343035	NAV1	0.028	-	84342486	84343035	0	1	549,	0	-1.56	-1.22	15
12	84322279	84322380	NAV1	0.028	-	84322279	84322380	0	1	101,	0	-1.56	-0.587	2.33
12	47758983	47759128	GPR157	0.028	+	47758983	47759128	0	1	145,	0	-1.55	-1.22	11
11	12139844	12139994	MAFG	0.028	-	12139844	12139994	0	1	150,	0	-1.56	-1.23	4.5
10	52698201	52698399	KLF12	0.028	-	52698201	52698399	0	1	198,	0	-1.55	-1.22	16
3	97640219	97640320	BIRC6	0.027	-	97640219	97640320	0	1	101,	0	-1.57	-1.24	5.5
2	110298556	110305895	SCARA3	0.027	+	110298556	110305895	0	2	267,32,	0,7307	-1.57	-1.24	8
18	59027404	59027555	OTUB2	0.027	+	59027404	59027555	0	1	151,	0	-1.57	-0.601	2
12	28908665	28909014	DISP1	0.027	+	28908665	28909014	0	1	349,	0	-1.57	-1.24	4.33
12	28907918	28908019	DISP1	0.027	+	28907918	28908019	0	1	101,	0	-1.57	-0.602	4
7	47802721	47803067	RAB8B	0.026	-	47802721	47803067	0	1	346,	0	-1.59	-1.26	7.33
7	29179797	29180048	FMN1	0.026	+	29179797	29180048	0	1	251,	0	-1.59	-0.616	3.5
7	29179199	29179299	FMN1	0.026	+	29179199	29179299	0	1	100,	0	-1.59	-1.25	5
7	29178899	29179100	FMN1	0.026	+	29178899	29179100	0	1	201,	0	-1.59	-0.616	4
4	49265587	49265687	PTPN12	0.026	-	49265587	49265687	0	1	100,	0	-1.59	-1.26	3.67
24	37655391	37655641	NA	0.026	+	37655391	37655641	0	1	250,	0	-1.59	-0.615	8
24	1306543	1306831	MRPS34	0.026	-	1306543	1306831	0	1	288,	0	-1.59	-1.26	16.5
23	26001845	26002146	ZNF24	0.026	+	26001845	26002146	0	1	301,	0	-1.59	-1.26	7
20	51543188	51543489	RREB1	0.026	-	51543188	51543489	0	1	301,	0	-1.58	-1.25	13
16	9847442	9847543	MAP1B	0.026	-	9847442	9847543	0	1	101,	0	-1.58	-1.25	3.4
11	22347987	22348087	SMARCE1	0.026	+	22347987	22348087	0	1	100,	0	-1.59	-1.26	4
1	180088628	180088778	COL8A1	0.026	+	180088628	180088778	0	1	150,	0	-1.59	-0.624	8
X	6822824	6822925	NA	0.025	-	6822824	6822925	0	1	101,	0	-1.6	-0.634	1.5
X	6818208	6818308	NA	0.025	-	6818208	6818308	0	1	100,	0	-1.6	-0.634	2
8	77765802	77766043	RAB32	0.025	+	77765802	77766043	0	1	241,	0	-1.61	-1.27	20
8	73866946	73867146	HIVEP2	0.025	-	73866946	73867146	0	1	200,	0	-1.61	-1.28	12.3
5	6641619	6641720	CHERP	0.025	+	6641619	6641720	0	1	101,	0	-1.6	-1.26	2
4	49998231	49998623	NAPEPLD	0.025	-	49998231	49998623	0	1	392,	0	-1.61	-1.28	8.5
4	49990740	49995269	NAPEPLD	0.025	-	49990740	49995269	0	2	77,71,	0,4458	-1.61	-1.28	6
4	11537082	11547535	FAM133B	0.025	-	11537082	11547535	0	4	38,93,51,62,	0,4273,9326,10391	-1.61	-1.28	2.57
3	240338368	240338567	NA	0.025	+	240338368	240338567	0	1	199,	0	-1.61	-1.28	4.5
3	237598548	237598949	CELSR1	0.025	-	237598548	237598949	0	2	22,128,	0,273	-1.61	-1.28	2.4
3	226943559	226943707	PARP11	0.025	+	226943559	226943707	0	1	148,	0	-1.6	-1.27	5
24	42933516	42933664	FAM20C	0.025	-	42933516	42933664	0	1	148,	0	-1.61	-1.28	5.67
21	9708617	9709110	PRSS23	0.025	-	9708617	9709110	0	1	493,	0	-1.6	-1.26	5
19	17321056	17321356	ZNF445	0.025	-	17321056	17321356	0	1	300,	0	-1.6	-1.27	13
18	18530460	18530652	PEX11A	0.025	-	18530460	18530652	0	1	192,	0	-1.6	-0.632	7
17	75371288	75371538	NA	0.025	-	75371288	75371538	0	1	250,	0	-1.6	-0.628	4
14	35538849	35539097	CDH11	0.025	-	35538849	35539097	0	1	248,	0	-1.61	-1.28	3
11	27286737	27287133	ANKRD40	0.025	-	27286737	27287133	0	1	396,	0	-1.6	-1.27	17
1	209086099	209092792	RNF168	0.025	-	209086099	209092792	0	3	66,77,104,	0,2743,6589	-1.6	-1.27	2
1	14607845	14608045	NA	0.025	+	14607845	14608045	0	1	200,	0	-1.6	-1.26	2.57
8	90753500	90755457	WTAP	0.024	+	90753500	90755457	0	2	6,583,	0,1374	-1.62	-1.29	22
8	90748307	90753404	WTAP	0.024	+	90748307	90753404	0	4	135,4,54,53,	0,352,358,5044	-1.62	-1.29	4.17
7	22937287	22937730	HOMEZ	0.024	+	22937287	22937730	0	1	443,	0	-1.62	-1.29	10
6	108061950	108062051	LIN54	0.024	-	108061950	108062051	0	1	101,	0	-1.62	-1.28	4
5	45899224	45899473	PWWP3A	0.024	+	45899224	45899473	0	1	249,	0	-1.62	-1.29	5
26	17420271	17420472	FAT1	0.024	-	17420271	17420472	0	1	201,	0	-1.62	-1.29	6.5
20	51321818	51322381	DSP	0.024	-	51321818	51322381	0	2	31,169,	0,394	-1.62	-1.29	1.32
2	29486587	29487874	PHF2	0.024	-	29486587	29487874	0	2	53,47,	0,1240	-1.62	-1.29	2
17	67597823	67630681	MED13L	0.024	+	67597823	67630681	0	2	22,79,	0,32779	-1.62	-1.28	2.2
15	46896094	46896244	DENND2B	0.024	+	46896094	46896244	0	1	150,	0	-1.62	-0.652	3
11	7967715	7967865	UBE2O	0.024	-	7967715	7967865	0	1	150,	0	-1.62	-1.29	1.8
11	11808707	11809106	BAHCC1	0.024	+	11808707	11809106	0	1	399,	0	-1.62	-1.28	11
X	142218497	142218741	ARMCX1	0.023	+	142218497	142218741	0	1	244,	0	-1.63	-1.3	5.5
9	30942483	30942825	TRMT12	0.023	-	30942483	30942825	0	1	342,	0	-1.64	-1.31	4.2
9	30942289	30942387	TRMT12	0.023	-	30942289	30942387	0	1	98,	0	-1.64	-1.31	13
9	30941997	30942095	TRMT12	0.023	-	30941997	30942095	0	1	98,	0	-1.64	-1.31	16
6	64961726	64961925	RBM47	0.023	-	64961726	64961925	0	1	199,	0	-1.63	-1.29	7.5
3	46305328	46305428	VPS54	0.023	+	46305328	46305428	0	1	100,	0	-1.64	-1.3	7
3	106279457	106281601	MAP4K4	0.023	-	106279457	106281601	0	2	17,84,	0,2060	-1.64	-1.3	2.22
25	29471143	29472295	MICU1	0.023	-	29471143	29472295	0	2	179,18,	0,1134	-1.63	-1.29	7.5
24	37593112	37593261	ZKSCAN5	0.023	-	37593112	37593261	0	1	149,	0	-1.64	-0.671	2
24	3592358	3592605	VASN	0.023	+	3592358	3592605	0	1	247,	0	-1.63	-1.3	4.33
24	3591619	3592260	VASN	0.023	+	3591619	3592260	0	1	641,	0	-1.63	-1.3	22
15	7933103	7933204	TRPC6	0.023	+	7933103	7933204	0	1	101,	0	-1.63	-0.654	3
14	9044770	9044919	SDR42E1	0.023	-	9044770	9044919	0	1	149,	0	-1.64	-1.3	5.5
14	9044426	9044673	SDR42E1	0.023	-	9044426	9044673	0	1	247,	0	-1.64	-0.667	7
14	49602812	49603057	ZNF146	0.023	+	49602812	49603057	0	1	245,	0	-1.63	-1.3	8.8
1	616387	616488	NA	0.023	+	616387	616488	0	1	101,	0	-1.63	-1.3	8
6	115960638	115961037	NA	0.022	-	115960638	115961037	0	1	399,	0	-1.66	-1.33	13
6	115960240	115960341	NA	0.022	-	115960240	115960341	0	1	101,	0	-1.66	-0.69	2.5
5	87331284	87331385	VCAN	0.022	+	87331284	87331385	0	1	101,	0	-1.65	-1.31	1.86
5	44248984	44249134	ARHGEF40	0.022	+	44248984	44249134	0	1	150,	0	-1.66	-1.32	3.4
23	25999168	25999319	ZNF24	0.022	+	25999168	25999319	0	1	151,	0	-1.66	-1.32	3.57
22	45228308	45254139	NA	0.022	+	45228308	45254139	0	2	53,446,	0,25385	-1.65	-1.31	5
19	40856623	40857435	PTPRG	0.022	-	40856623	40857435	0	2	214,37,	0,775	-1.66	-1.33	3.5
14	39246308	39246406	PDF	0.022	-	39246308	39246406	0	1	98,	0	-1.65	-1.31	6
11	39776231	39776627	CLUH	0.022	+	39776231	39776627	0	1	396,	0	-1.65	-1.31	3.4
11	13294928	13295276	METRNL	0.022	+	13294928	13295276	0	1	348,	0	-1.66	-1.32	5.78
10	16260868	16261115	LACC1	0.022	+	16260868	16261115	0	1	247,	0	-1.66	-1.32	4
1	131729974	131730472	HUNK	0.022	-	131729974	131730472	0	1	498,	0	-1.65	-1.32	8
7	79159634	79160070	WDR89	0.021	-	79159634	79160070	0	1	436,	0	-1.67	-1.33	8.5
4	11292120	11292320	ANKIB1	0.021	+	11292120	11292320	0	1	200,	0	-1.68	-1.34	3
4	107114819	107115018	BPGM	0.021	+	107114819	107115018	0	1	199,	0	-1.67	-1.33	8
3	143381083	143382085	KRT5	0.021	+	143381083	143382085	0	2	202,47,	0,955	-1.68	-1.34	1.62
24	4008007	4008308	PPL	0.021	-	4008007	4008308	0	2	4,295,	0,6	-1.67	-1.33	2.11
22	20520101	20520200	PIK3AP1	0.021	-	20520101	20520200	0	1	99,	0	-1.67	-0.693	5
20	8989416	8991158	BRD2	0.021	+	8989416	8991158	0	2	139,11,	0,1731	-1.67	-1.34	2
19	34055775	34055974	TMF1	0.021	+	34055775	34055974	0	1	199,	0	-1.67	-1.34	3.67
17	60366517	60368517	NCOR2	0.021	+	60366517	60368517	0	2	140,60,	0,1940	-1.68	-1.35	1.87
17	37682111	37682310	RPS6KC1	0.021	-	37682111	37682310	0	1	199,	0	-1.68	-1.34	8
13	84309855	84310103	TSHZ2	0.021	+	84309855	84310103	0	1	248,	0	-1.68	-1.34	5.25
13	84309018	84309511	TSHZ2	0.021	+	84309018	84309511	0	1	493,	0	-1.68	-1.34	11
13	84308574	84308772	TSHZ2	0.021	+	84308574	84308772	0	1	198,	0	-1.68	-1.34	5
10	27664947	27665046	SPART	0.021	+	27664947	27665046	0	1	99,	0	-1.68	-1.35	3.33
1	110513984	110514223	JTB	0.021	-	110513984	110514223	0	1	239,	0	-1.67	-1.34	5.67
X	6804408	6804509	NA	0.02	-	6804408	6804509	0	1	101,	0	-1.7	-1.36	2.2
X	6802581	6802731	NA	0.02	-	6802581	6802731	0	1	150,	0	-1.7	-1.36	12
8	73886425	73886974	HIVEP2	0.02	-	73886425	73886974	0	1	549,	0	-1.69	-1.35	5.67
7	1028776	1029017	SRP19	0.02	-	1028776	1029017	0	1	241,	0	-1.7	-1.36	4.17
6	21744393	21744637	DKK2	0.02	+	21744393	21744637	0	1	244,	0	-1.69	-1.36	6
6	20685348	20685497	LEF1	0.02	+	20685348	20685497	0	1	149,	0	-1.7	-1.36	21
6	20666567	20671840	LEF1	0.02	+	20666567	20671840	0	2	24,126,	0,5147	-1.7	-1.36	3
5	6009596	6009842	NR2F6	0.02	+	6009596	6009842	0	1	246,	0	-1.69	-1.36	3
5	55280662	55280912	PCDH1	0.02	-	55280662	55280912	0	1	250,	0	-1.7	-1.36	8
5	14981820	14982758	MAP2K7	0.02	+	14981820	14982758	0	3	6,46,197,	0,590,741	-1.7	-1.36	11
3	82678986	82679277	NA	0.02	+	82678986	82679277	0	1	291,	0	-1.7	-1.36	3.4
3	35973559	35974237	PPM1G	0.02	-	35973559	35974237	0	2	56,44,	0,634	-1.69	-1.35	1.83
23	53964470	53964570	CTIF	0.02	+	53964470	53964570	0	1	100,	0	-1.69	-0.712	3.5
23	53963974	53964372	CTIF	0.02	+	53963974	53964372	0	1	398,	0	-1.69	-1.35	11
21	37437787	37439915	ZBTB44	0.02	-	37437787	37439915	0	3	230,76,140,	0,444,1988	-1.69	-1.35	3.4
14	14989958	14990058	ACSF3	0.02	+	14989958	14990058	0	1	100,	0	-1.69	-1.35	4.5
13	81571845	81571995	NA	0.02	-	81571845	81571995	0	1	150,	0	-1.7	-1.36	3.25
13	56867818	56868514	NA	0.02	+	56867818	56868514	0	2	53,98,	0,598	-1.7	-1.36	3
13	56867569	56867719	NA	0.02	+	56867569	56867719	0	1	150,	0	-1.7	-1.36	6.5
11	48697278	48697428	LIG3	0.02	+	48697278	48697428	0	1	150,	0	-1.7	-0.721	8
1	81950736	81951032	MFSD14A	0.02	+	81950736	81951032	0	1	296,	0	-1.7	-1.36	8.5
1	219675143	219676145	ETV5	0.02	+	219675143	219676145	0	2	35,66,	0,936	-1.69	-0.714	3.5
7	32382320	32382517	MEIS2	0.019	-	32382320	32382517	0	1	197,	0	-1.73	-0.755	5
7	32381927	32382075	MEIS2	0.019	-	32381927	32382075	0	1	148,	0	-1.73	-0.755	5
6	74457035	74457326	SGCB	0.019	-	74457035	74457326	0	1	291,	0	-1.71	-1.37	10
6	111969327	111969527	PTPN13	0.019	+	111969327	111969527	0	1	200,	0	-1.72	-1.38	2.67
3	236531329	236531769	NUP50	0.019	+	236531329	236531769	0	1	440,	0	-1.72	-1.39	12
3	236530089	236530188	NUP50	0.019	+	236530089	236530188	0	1	99,	0	-1.72	-1.39	3.33
3	224666176	224666986	MRPL51	0.019	+	224666176	224666986	0	2	42,348,	0,462	-1.71	-1.37	4.5
3	217899548	217899798	LRP6	0.019	+	217899548	217899798	0	1	250,	0	-1.73	-1.39	3.15
3	217732600	217732699	MANSC1	0.019	+	217732600	217732699	0	1	99,	0	-1.72	-0.746	2.67
3	217732403	217732502	MANSC1	0.019	+	217732403	217732502	0	1	99,	0	-1.72	-1.38	2
25	13314591	13314741	CSGALNACT2	0.019	+	13314591	13314741	0	1	150,	0	-1.73	-1.39	3.67
24	560196	560537	WDR24	0.019	-	560196	560537	0	2	36,163,	0,178	-1.72	-0.741	5
24	559998	560098	WDR24	0.019	-	559998	560098	0	1	100,	0	-1.72	-0.741	7
24	42684947	42685197	DNAAF5	0.019	-	42684947	42685197	0	1	250,	0	-1.73	-1.39	5
21	19986946	19987097	RSF1	0.019	+	19986946	19987097	0	1	151,	0	-1.73	-1.39	2
20	44020568	44020665	NA	0.019	-	44020568	44020665	0	1	97,	0	-1.72	-1.39	4
20	15470425	15470526	DAAM2	0.019	+	15470425	15470526	0	1	101,	0	-1.72	-1.38	4
2	30382167	30382317	ECM2	0.019	+	30382167	30382317	0	1	150,	0	-1.71	-1.37	2.14
2	235441031	235444246	NA	0.019	-	235441031	235444246	0	2	197,103,	0,3112	-1.71	-1.37	3.4
2	235438602	235438703	NA	0.019	-	235438602	235438703	0	1	101,	0	-1.71	-0.731	4
2	235435495	235435595	NA	0.019	-	235435495	235435595	0	1	100,	0	-1.71	-0.731	5
2	235434996	235435147	NA	0.019	-	235434996	235435147	0	1	151,	0	-1.71	-0.731	3.5
2	235430383	235431182	NA	0.019	-	235430383	235431182	0	1	799,	0	-1.71	-1.37	18
2	235429535	235429636	NA	0.019	-	235429535	235429636	0	1	101,	0	-1.71	-1.37	3
2	235429286	235429387	NA	0.019	-	235429286	235429387	0	1	101,	0	-1.71	-0.731	5
2	235428488	235429187	NA	0.019	-	235428488	235429187	0	1	699,	0	-1.71	-1.37	21
2	235425695	235425895	NA	0.019	-	235425695	235425895	0	1	200,	0	-1.71	-1.37	5.5
2	146679747	146680142	SP3	0.019	+	146679747	146680142	0	1	395,	0	-1.73	-1.4	7
16	63912673	63913874	OTULINL	0.019	-	63912673	63913874	0	2	155,41,	0,1160	-1.73	-0.751	3
14	59499943	59500236	IRF3	0.019	-	59499943	59500236	0	1	293,	0	-1.73	-1.4	3.2
12	41510748	41570865	PRRX1	0.019	+	41510748	41570865	0	2	264,31,	0,60086	-1.72	-1.38	2.67
1	69643046	69643196	PKN2	0.019	+	69643046	69643196	0	1	150,	0	-1.73	-1.39	3
1	255995748	255996188	P2RY1	0.019	-	255995748	255996188	0	1	440,	0	-1.73	-1.39	10
1	178008640	178008740	CRYBG3	0.019	+	178008640	178008740	0	1	100,	0	-1.71	-1.37	2.57
5	44485977	44486078	CHD8	0.018	-	44485977	44486078	0	1	101,	0	-1.74	-1.4	3.75
5	44485678	44485779	CHD8	0.018	-	44485678	44485779	0	1	101,	0	-1.74	-1.4	6.5
5	18451116	18451266	PIAS4	0.018	-	18451116	18451266	0	1	150,	0	-1.75	-1.41	4
3	44851150	44851301	SPRED2	0.018	+	44851150	44851301	0	1	151,	0	-1.74	-1.4	3.67
3	215609140	215623948	ATF7IP	0.018	-	215609140	215623948	0	2	492,5,	0,14803	-1.74	-1.4	7
3	193477306	193477555	MPST	0.018	+	193477306	193477555	0	1	249,	0	-1.74	-1.4	7
3	142108708	142108951	HOXC13	0.018	-	142108708	142108951	0	1	243,	0	-1.75	-1.42	7.33
3	135417900	135478214	ATP2B1	0.018	-	135417900	135478214	0	2	74,26,	0,60288	-1.74	-0.763	2.5
3	135417651	135417801	ATP2B1	0.018	-	135417651	135417801	0	1	150,	0	-1.74	-1.4	2.62
26	17406190	17406291	FAT1	0.018	-	17406190	17406291	0	1	101,	0	-1.75	-1.41	1.33
22	47802662	47802761	NA	0.018	+	47802662	47802761	0	1	99,	0	-1.74	-0.764	8
2	256442603	256442753	NA	0.018	-	256442603	256442753	0	1	150,	0	-1.75	-0.769	8
2	250004645	250004843	ZNF362	0.018	-	250004645	250004843	0	1	198,	0	-1.74	-1.4	20
2	189027303	189027504	MGAT5	0.018	-	189027303	189027504	0	1	201,	0	-1.74	-1.4	3.25
2	172501104	172501537	MBD5	0.018	-	172501104	172501537	0	2	138,12,	0,421	-1.75	-1.41	5.33
14	50719959	50723975	SIPA1L3	0.018	+	50719959	50723975	0	2	155,44,	0,3972	-1.75	-1.41	3
14	50719263	50719860	SIPA1L3	0.018	+	50719263	50719860	0	1	597,	0	-1.75	-1.41	7.33
12	55294275	55294423	SAMD11	0.018	-	55294275	55294423	0	1	148,	0	-1.74	-1.41	5.5
12	47631511	47631712	H6PD	0.018	-	47631511	47631712	0	1	201,	0	-1.74	-1.4	7
X	66055860	66056010	KIF4A	0.017	+	66055860	66056010	0	1	150,	0	-1.77	-0.795	3.5
X	55229043	55229191	NA	0.017	-	55229043	55229191	0	1	148,	0	-1.78	-1.44	2.67
7	67871123	67872230	DDHD1	0.017	-	67871123	67872230	0	2	95,5,	0,1102	-1.78	-1.44	2.75
6	129634545	129635424	SLC49A3	0.017	+	129634545	129635424	0	2	217,32,	0,847	-1.76	-1.42	12
5	15292627	15292826	KANK3	0.017	-	15292627	15292826	0	1	199,	0	-1.78	-1.44	5.67
3	40098971	40099390	MXD1	0.017	-	40098971	40099390	0	2	144,93,	0,326	-1.77	-1.43	11
3	234112735	234112986	TCF20	0.017	-	234112735	234112986	0	1	251,	0	-1.78	-1.44	8.5
26	28081798	28081897	DUSP4	0.017	-	28081798	28081897	0	1	99,	0	-1.76	-0.784	3.5
23	53862223	53865493	CTIF	0.017	+	53862223	53865493	0	2	455,91,	0,3179	-1.76	-1.42	11
23	11006319	11007067	DSEL	0.017	+	11006319	11007067	0	1	748,	0	-1.77	-1.44	13.3
20	12236987	12237231	CDKN1A	0.017	+	12236987	12237231	0	1	244,	0	-1.78	-1.44	4.67
2	89273092	89277127	NFIB	0.017	-	89273092	89277127	0	2	131,18,	0,4017	-1.76	-1.42	2.5
2	222315117	222315316	INO80D	0.017	-	222315117	222315316	0	1	199,	0	-1.76	-1.42	3.67
2	222314770	222314969	INO80D	0.017	-	222314770	222314969	0	1	199,	0	-1.76	-1.42	1.67
17	81958909	81959058	KLHL22	0.017	+	81958909	81959058	0	1	149,	0	-1.76	-0.78	8
17	67876885	67876986	MED13L	0.017	+	67876885	67876986	0	1	101,	0	-1.78	-1.44	1.83
17	52347222	52348197	GOLGA3	0.017	+	52347222	52348197	0	2	85,314,	0,661	-1.76	-1.42	6.6
17	41317030	41317131	KIAA1109	0.017	-	41317030	41317131	0	1	101,	0	-1.77	-1.43	1.8
14	11788147	11788347	ZDHHC7	0.017	-	11788147	11788347	0	1	200,	0	-1.78	-1.44	10
13	78756345	78756444	SLC2A10	0.017	+	78756345	78756444	0	1	99,	0	-1.77	-0.794	5
13	78755802	78756099	SLC2A10	0.017	+	78755802	78756099	0	1	297,	0	-1.77	-1.43	10.5
11	57044751	57044899	KLHL25	0.017	+	57044751	57044899	0	1	148,	0	-1.78	-0.805	4
1	30808302	30808498	TTC22	0.017	-	30808302	30808498	0	1	196,	0	-1.76	-1.42	8
1	29347225	29347326	CPT2	0.017	+	29347225	29347326	0	1	101,	0	-1.76	-0.778	3.5
1	205055895	205058633	NA	0.017	+	205055895	205058633	0	2	51,147,	0,2591	-1.76	-0.778	4
1	111860835	111861030	NA	0.017	+	111860835	111861030	0	1	195,	0	-1.76	-1.42	4
1	111803045	111803296	ASH1L	0.017	-	111803045	111803296	0	1	251,	0	-1.76	-1.42	2.4
9	15280908	15281058	FAM83H	0.016	+	15280908	15281058	0	1	150,	0	-1.79	-1.45	6.67
8	34252026	34257461	PRDM1	0.016	-	34252026	34257461	0	2	331,15,	0,5420	-1.8	-1.46	8.5
4	122048093	122048291	ZNF746	0.016	-	122048093	122048291	0	1	198,	0	-1.8	-1.46	6.5
4	122047500	122047995	ZNF746	0.016	-	122047500	122047995	0	1	495,	0	-1.8	-1.46	10
3	217617130	217617430	BORCS5	0.016	-	217617130	217617430	0	1	300,	0	-1.8	-1.46	3
3	142918161	142918361	TNS2	0.016	-	142918161	142918361	0	1	200,	0	-1.8	-1.46	2.83
2	235529098	235529198	TTLL4	0.016	+	235529098	235529198	0	1	100,	0	-1.79	-0.81	3
19	52465048	52465197	GMPPB	0.016	+	52465048	52465197	0	1	149,	0	-1.8	-1.46	7
11	8695175	8695471	SEPTIN9	0.016	+	8695175	8695471	0	1	296,	0	-1.8	-1.46	3.33
11	28341658	28341809	NA	0.016	+	28341658	28341809	0	1	151,	0	-1.8	-1.46	1.89
10	56336539	56336782	FBXL3	0.016	-	56336539	56336782	0	1	243,	0	-1.79	-1.45	3.75
1	131813918	131860882	HUNK	0.016	-	131813918	131860882	0	2	85,16,	0,46948	-1.8	-0.824	3
X	88469692	88469989	G6PD	0.015	+	88469692	88469989	0	2	62,38,	0,259	-1.81	-1.47	2.33
X	58838619	58838719	TBC1D25	0.015	-	58838619	58838719	0	1	100,	0	-1.82	-0.841	2.5
8	80654314	80656143	LATS1	0.015	-	80654314	80656143	0	2	244,6,	0,1823	-1.81	-1.47	6.67
6	49359971	49361508	SEPSECS	0.015	-	49359971	49361508	0	2	204,47,	0,1490	-1.83	-1.49	17
3	3543689	3543934	NACC2	0.015	+	3543689	3543934	0	1	245,	0	-1.83	-0.853	5
23	48295908	48296663	TUBB6	0.015	+	48295908	48296663	0	2	241,101,	0,654	-1.82	-1.48	3.71
22	41464197	41469999	RAB11FIP2	0.015	-	41464197	41469999	0	2	235,10,	0,5792	-1.82	-1.48	4.5
20	14542690	14542879	SAYSD1	0.015	-	14542690	14542879	0	1	189,	0	-1.83	-1.48	11
19	54411346	54411447	SETD2	0.015	+	54411346	54411447	0	1	101,	0	-1.82	-1.48	3.33
18	55601573	55602023	MAP1A	0.015	+	55601573	55602023	0	1	450,	0	-1.83	-1.49	8
18	18486403	18487010	KIF7	0.015	-	18486403	18487010	0	2	376,23,	0,584	-1.83	-1.49	10.5
16	77765427	77765861	SLC12A7	0.015	+	77765427	77765861	0	2	82,19,	0,415	-1.81	-1.47	1.5
15	45090033	45090183	IRAG1	0.015	+	45090033	45090183	0	1	150,	0	-1.82	-0.836	2.67
15	30114679	30127991	BUD13	0.015	-	30114679	30127991	0	2	90,59,	0,13253	-1.81	-1.47	2.5
14	66686831	66688041	SSC5D	0.015	-	66686831	66688041	0	3	40,150,159,	0,247,1051	-1.82	-1.48	7
14	66686435	66686634	SSC5D	0.015	-	66686435	66686634	0	1	199,	0	-1.82	-1.48	7.33
11	29813933	29814079	ZSWIM7	0.015	-	29813933	29814079	0	1	146,	0	-1.81	-1.46	5.33
11	18868080	18868329	GPATCH8	0.015	+	18868080	18868329	0	1	249,	0	-1.82	-1.48	3
11	18867783	18867982	GPATCH8	0.015	+	18867783	18867982	0	1	199,	0	-1.82	-1.48	3.67
11	18867485	18867635	GPATCH8	0.015	+	18867485	18867635	0	1	150,	0	-1.82	-1.48	2
11	18866940	18867288	GPATCH8	0.015	+	18866940	18867288	0	1	348,	0	-1.82	-1.48	17
10	14606462	14606613	AKAP11	0.015	+	14606462	14606613	0	1	151,	0	-1.83	-1.49	7
1	28113444	28113543	BTF3L4	0.015	+	28113444	28113543	0	1	99,	0	-1.83	-1.49	3.6
1	206072059	206072209	MYLK	0.015	-	206072059	206072209	0	1	150,	0	-1.81	-1.47	1.93
1	102771792	102782394	PDE4DIP	0.015	+	102771792	102782394	0	2	71,80,	0,10522	-1.81	-1.47	7.5
X	135509964	135510209	ATG4A	0.014	-	135509964	135510209	0	1	245,	0	-1.86	-1.52	8
8	58348103	58348253	CEP162	0.014	+	58348103	58348253	0	1	150,	0	-1.86	-0.876	4
7	92554930	92556545	TMED8	0.014	-	92554930	92556545	0	2	169,224,	0,1391	-1.84	-1.5	6
7	35945858	35946902	NA	0.014	-	35945858	35946902	0	4	108,43,100,44,	0,192,803,1000	-1.86	-1.52	4.5
7	101438608	101439004	FLRT2	0.014	+	101438608	101439004	0	1	396,	0	-1.86	-1.52	7.33
5	45779102	45779202	STK11	0.014	+	45779102	45779202	0	1	100,	0	-1.85	-1.51	2.33
3	35967753	35968387	ZNF513	0.014	-	35967753	35968387	0	2	283,261,	0,373	-1.85	-1.5	11
3	35967555	35967655	ZNF513	0.014	-	35967555	35967655	0	1	100,	0	-1.85	-1.5	1.5
25	41183712	41183962	CCSER2	0.014	+	41183712	41183962	0	1	250,	0	-1.85	-1.51	3
25	30886092	30886343	PLAU	0.014	+	30886092	30886343	0	1	251,	0	-1.86	-1.52	11
25	25936347	25936497	TET1	0.014	+	25936347	25936497	0	1	150,	0	-1.84	-1.49	4
25	25935848	25935998	TET1	0.014	+	25935848	25935998	0	1	150,	0	-1.84	-0.855	1.75
24	331507	331655	PGAP6	0.014	-	331507	331655	0	1	148,	0	-1.84	-0.861	3
23	46328279	46338745	MTCL1	0.014	+	46328279	46338745	0	2	611,133,	0,10333	-1.84	-1.5	9
2	102931870	102932066	NA	0.014	-	102931870	102932066	0	1	196,	0	-1.85	-1.51	9
19	56288111	56288361	ATP2B2	0.014	-	56288111	56288361	0	1	250,	0	-1.86	-1.52	3.25
19	50376357	50377323	NISCH	0.014	-	50376357	50377323	0	3	9,112,29,	0,534,937	-1.86	-1.52	2.4
19	50346377	50346825	NISCH	0.014	-	50346377	50346825	0	1	448,	0	-1.86	-1.52	5.67
16	25275658	25275803	CCNO	0.014	+	25275658	25275803	0	1	145,	0	-1.84	-0.857	5
14	41206573	41206823	ZFHX3	0.014	+	41206573	41206823	0	1	250,	0	-1.85	-1.51	12
14	15334175	15334518	CHMP1A	0.014	-	15334175	15334518	0	2	131,62,	0,281	-1.85	-1.51	3.67
13	80737616	80737815	ZNFX1	0.014	-	80737616	80737815	0	1	199,	0	-1.86	-1.52	2.5
13	46159687	46159936	KLF6	0.014	+	46159687	46159936	0	1	249,	0	-1.84	-1.49	3.33
11	22594691	22601273	RARA	0.014	-	22594691	22601273	0	4	36,169,19,71,	0,5254,6490,6511	-1.84	-1.5	8
1	90873087	90874879	WDR47	0.014	-	90873087	90874879	0	2	93,58,	0,1734	-1.84	-1.49	5
1	289200925	289202966	COL6A2	0.014	+	289200925	289202966	0	2	155,44,	0,1997	-1.85	-1.51	7.5
1	258932716	258933215	TSC22D2	0.014	-	258932716	258933215	0	1	499,	0	-1.86	-1.52	8
1	258891380	258921522	TSC22D2	0.014	-	258891380	258921522	0	3	169,52,29,	0,1118,30113	-1.86	-1.52	8
1	236698926	236699177	MYNN	0.014	-	236698926	236699177	0	1	251,	0	-1.86	-1.52	9.33
1	202218692	202218943	ARHGAP31	0.014	+	202218692	202218943	0	1	251,	0	-1.86	-1.52	3
5	40015667	40032440	ZNF354A	0.013	-	40015667	40032440	0	2	139,10,	0,16763	-1.87	-1.53	7
5	40015372	40015472	ZNF354A	0.013	-	40015372	40015472	0	1	100,	0	-1.87	-1.53	5
5	19944895	19945142	MOB3A	0.013	+	19944895	19945142	0	1	247,	0	-1.88	-1.54	5
5	19153869	19154947	GNA11	0.013	-	19153869	19154947	0	2	291,51,	0,1027	-1.88	-1.53	4
3	33934739	33934890	ADCY3	0.013	-	33934739	33934890	0	1	151,	0	-1.89	-0.91	9
3	174241328	174241477	ZBTB39	0.013	+	174241328	174241477	0	1	149,	0	-1.89	-1.55	6
3	174241081	174241181	ZBTB39	0.013	+	174241081	174241181	0	1	100,	0	-1.89	-0.911	2
3	167153867	167154017	RXYLT1	0.013	-	167153867	167154017	0	1	150,	0	-1.89	-1.55	7
3	143809738	143809885	ATG101	0.013	-	143809738	143809885	0	1	147,	0	-1.88	-1.54	8
26	41156577	41156676	HGSNAT	0.013	+	41156577	41156676	0	1	99,	0	-1.9	-1.55	6
26	15086849	15087045	CDKN2AIP	0.013	+	15086849	15087045	0	1	196,	0	-1.88	-0.897	5
24	27954021	27954671	ZNF646	0.013	+	27954021	27954671	0	1	650,	0	-1.9	-1.56	15
24	27394063	27394469	FBRS	0.013	+	27394063	27394469	0	2	8,193,	0,213	-1.87	-1.53	2
24	27392404	27393915	FBRS	0.013	+	27392404	27393915	0	2	5,146,	0,1365	-1.87	-1.53	3
24	27392155	27392305	FBRS	0.013	+	27392155	27392305	0	1	150,	0	-1.87	-1.53	1.89
22	41470194	41470342	RAB11FIP2	0.013	-	41470194	41470342	0	1	148,	0	-1.89	-1.55	4
20	9593169	9595719	LEMD2	0.013	-	9593169	9595719	0	2	101,98,	0,2452	-1.87	-1.52	3.5
2	79606382	79606732	KIAA2026	0.013	-	79606382	79606732	0	1	350,	0	-1.9	-1.56	8
17	38275617	38276002	ATF3	0.013	-	38275617	38276002	0	1	385,	0	-1.87	-1.53	24
15	88372957	88374308	ZFP91	0.013	+	88372957	88374308	0	3	55,135,10,	0,572,1341	-1.88	-1.54	2.8
14	67978108	67978455	LENG8	0.013	+	67978108	67978455	0	1	347,	0	-1.88	-1.54	16.3
14	27062191	27062391	COQ9	0.013	+	27062191	27062391	0	1	200,	0	-1.9	-1.55	2.67
14	14831452	14833211	CBFA2T3	0.013	-	14831452	14833211	0	2	251,139,	0,1620	-1.89	-1.54	10
11	9870027	9870414	CANT1	0.013	-	9870027	9870414	0	1	387,	0	-1.87	-1.53	11
11	52537138	52537387	BRIP1	0.013	-	52537138	52537387	0	1	249,	0	-1.9	-0.92	9
11	43096101	43096447	PHF12	0.013	+	43096101	43096447	0	1	346,	0	-1.87	-1.53	16
11	12086243	12086438	ARHGDIA	0.013	-	12086243	12086438	0	1	195,	0	-1.89	-1.55	4.2
1	131095310	131095509	NA	0.013	-	131095310	131095509	0	1	199,	0	-1.9	-1.56	12
1	118435508	118438415	NA	0.013	-	118435508	118438415	0	3	243,63,37,	0,1903,2870	-1.9	-1.56	7.5
1	112055849	112056096	NA	0.013	-	112055849	112056096	0	1	247,	0	-1.87	-1.53	9
8	81396394	81396594	NA	0.012	-	81396394	81396594	0	1	200,	0	-1.91	-1.57	3.67
6	23594076	23594177	TET2	0.012	-	23594076	23594177	0	1	101,	0	-1.91	-1.57	4
5	83890438	83890638	TENM2	0.012	+	83890438	83890638	0	1	200,	0	-1.91	-1.56	5
5	5408998	5409098	MAP1S	0.012	-	5408998	5409098	0	1	100,	0	-1.93	-0.946	1.67
5	5408749	5408899	MAP1S	0.012	-	5408749	5408899	0	1	150,	0	-1.93	-0.946	7
3	35450072	35450170	SLC35F6	0.012	+	35450072	35450170	0	1	98,	0	-1.92	-1.57	6
3	142921235	142921335	TNS2	0.012	-	142921235	142921335	0	1	100,	0	-1.91	-1.57	2
3	141731353	141731451	ZNF385A	0.012	+	141731353	141731451	0	1	98,	0	-1.91	-1.56	9
22	37917033	37917182	VWA2	0.012	+	37917033	37917182	0	1	149,	0	-1.93	-0.948	9
22	20002376	20002476	ZNF518A	0.012	+	20002376	20002476	0	1	100,	0	-1.92	-0.931	2
22	20001777	20001977	ZNF518A	0.012	+	20001777	20001977	0	1	200,	0	-1.92	-1.57	4
22	20001427	20001678	ZNF518A	0.012	+	20001427	20001678	0	1	251,	0	-1.92	-1.57	5
21	52355188	52355336	DEAF1	0.012	+	52355188	52355336	0	1	148,	0	-1.91	-0.924	4.5
21	46933205	46933355	KDM2A	0.012	+	46933205	46933355	0	1	150,	0	-1.92	-1.57	1.83
21	37113543	37113792	NFRKB	0.012	-	37113543	37113792	0	1	249,	0	-1.91	-1.57	4.5
20	18655752	18661833	ZNF318	0.012	-	18655752	18661833	0	2	639,10,	0,6071	-1.92	-1.58	10
20	18654311	18654412	ZNF318	0.012	-	18654311	18654412	0	1	101,	0	-1.92	-1.58	5
20	18654012	18654113	ZNF318	0.012	-	18654012	18654113	0	1	101,	0	-1.92	-0.937	3.5
20	18653364	18653465	ZNF318	0.012	-	18653364	18653465	0	1	101,	0	-1.92	-0.937	4
20	18648901	18653116	ZNF318	0.012	-	18648901	18653116	0	3	147,100,3,	0,2508,4212	-1.92	-1.58	7
2	95032306	95032555	DENND4C	0.012	+	95032306	95032555	0	1	249,	0	-1.91	-1.57	3.5
2	244467050	244467150	RHBDD1	0.012	+	244467050	244467150	0	1	100,	0	-1.92	-1.58	7
2	221535992	221645032	PARD3B	0.012	+	221535992	221645032	0	2	155,44,	0,108996	-1.92	-1.58	2.73
16	33249356	33249457	ZNF131	0.012	-	33249356	33249457	0	1	101,	0	-1.93	-1.58	3
16	33249107	33249258	ZNF131	0.012	-	33249107	33249258	0	1	151,	0	-1.93	-1.58	3
14	53704366	53706020	HNRNPUL1	0.012	+	53704366	53706020	0	2	228,121,	0,1533	-1.92	-1.58	2.19
11	9866790	9867080	CANT1	0.012	-	9866790	9867080	0	1	290,	0	-1.91	-1.57	5.33
11	6280963	6281113	GPRC5C	0.012	+	6280963	6281113	0	1	150,	0	-1.92	-1.57	4.5
11	43373673	43373873	FOXN1	0.012	-	43373673	43373873	0	1	200,	0	-1.91	-1.56	3.4
11	1135009	1135309	AXIN2	0.012	+	1135009	1135309	0	1	300,	0	-1.93	-1.58	6.67
10	23980731	23981681	THSD1	0.012	+	23980731	23981681	0	1	950,	0	-1.91	-1.57	18.3
1	112367970	112368261	SLC25A44	0.012	+	112367970	112368261	0	1	291,	0	-1.91	-1.57	8.67
1	10619093	10619294	ZMYM4	0.012	+	10619093	10619294	0	1	201,	0	-1.92	-1.57	8
X	98615577	98615727	NA	0.011	+	98615577	98615727	0	1	150,	0	-1.96	-1.62	3
X	68872712	68873850	GLS	0.011	-	68872712	68873850	0	2	18,80,	0,1058	-1.95	-1.6	1.6
9	32115760	32115960	ZHX2	0.011	-	32115760	32115960	0	1	200,	0	-1.94	-1.59	6.5
9	30921160	30921258	RNF139	0.011	-	30921160	30921258	0	1	98,	0	-1.94	-1.6	2.67
9	30920719	30921014	RNF139	0.011	-	30920719	30921014	0	1	295,	0	-1.94	-1.6	11
8	82532742	82532992	AKAP12	0.011	+	82532742	82532992	0	1	250,	0	-1.95	-1.6	7.4
8	53949865	53949962	SRSF12	0.011	+	53949865	53949962	0	1	97,	0	-1.97	-0.983	5
8	31045499	31045898	ZBTB24	0.011	+	31045499	31045898	0	1	399,	0	-1.95	-1.6	16
8	31045301	31045401	ZBTB24	0.011	+	31045301	31045401	0	1	100,	0	-1.95	-1.6	2.25
7	69970717	69971064	FBXO34	0.011	+	69970717	69971064	0	1	347,	0	-1.96	-1.61	16
7	46467640	46468439	ZNF609	0.011	-	46467640	46468439	0	1	799,	0	-1.95	-1.6	3.43
5	6837533	6837922	KLF2	0.011	-	6837533	6837922	0	1	389,	0	-1.96	-1.61	8.33
5	44771193	44771490	SH3BP5L	0.011	-	44771193	44771490	0	1	297,	0	-1.97	-1.62	6
4	49098437	49127338	NA	0.011	-	49098437	49127338	0	3	166,117,166,	0,7492,28735	-1.94	-1.59	4.33
4	49098088	49098338	NA	0.011	-	49098088	49098338	0	1	250,	0	-1.94	-1.59	4.33
3	81172352	81172503	STON1	0.011	-	81172352	81172503	0	1	151,	0	-1.95	-1.61	6.5
3	61209654	61210043	NA	0.011	+	61209654	61210043	0	1	389,	0	-1.94	-1.6	7.5
3	147101723	147101873	KMT2D	0.011	+	147101723	147101873	0	1	150,	0	-1.97	-1.62	3.5
3	102162450	102162600	TET3	0.011	+	102162450	102162600	0	1	150,	0	-1.97	-1.63	7
3	102161905	102162352	TET3	0.011	+	102161905	102162352	0	1	447,	0	-1.97	-1.63	6
3	102111518	102161608	TET3	0.011	+	102111518	102161608	0	4	204,24,57,63,	0,15217,15554,50027	-1.97	-1.63	3.5
25	3663518	3664360	EXOC8	0.011	-	3663518	3664360	0	1	842,	0	-1.96	-1.62	17
24	33767966	33773113	CLIP2	0.011	-	33767966	33773113	0	3	318,63,16,	0,4554,5131	-1.97	-1.62	9.17
24	3203838	3204486	CREBBP	0.011	-	3203838	3204486	0	1	648,	0	-1.94	-1.59	11.3
24	10488490	10488682	LITAF	0.011	-	10488490	10488682	0	1	192,	0	-1.97	-1.62	5.5
23	46432888	46433187	MTCL1	0.011	+	46432888	46433187	0	1	299,	0	-1.94	-1.6	32
23	46432243	46432691	MTCL1	0.011	+	46432243	46432691	0	1	448,	0	-1.94	-1.6	8
23	46431847	46432145	MTCL1	0.011	+	46431847	46432145	0	1	298,	0	-1.94	-1.6	13
22	51175929	51176452	NA	0.011	-	51175929	51176452	0	3	143,10,247,	0,197,276	-1.94	-1.59	5.6
22	27421068	27421512	ITPRIP	0.011	-	27421068	27421512	0	1	444,	0	-1.97	-1.62	17
22	20000778	20000879	ZNF518A	0.011	+	20000778	20000879	0	1	101,	0	-1.97	-0.985	1.33
22	20000229	20000380	ZNF518A	0.011	+	20000229	20000380	0	1	151,	0	-1.97	-1.63	8
21	19113148	19113498	TENM4	0.011	+	19113148	19113498	0	1	350,	0	-1.95	-1.6	2.67
20	29429772	29429911	LY6G6D	0.011	-	29429772	29429911	0	1	139,	0	-1.97	-1.63	1.71
2	89905850	89908839	FREM1	0.011	-	89905850	89908839	0	2	147,53,	0,2936	-1.94	-1.59	6.5
2	244301082	244484375	IRS1	0.011	-	244301082	244484375	0	2	208,93,	0,183200	-1.94	-1.59	10
2	244300832	244300983	IRS1	0.011	-	244300832	244300983	0	1	151,	0	-1.94	-1.59	4.25
2	244298435	244299085	IRS1	0.011	-	244298435	244299085	0	1	650,	0	-1.95	-1.6	6.25
2	244297985	244298336	IRS1	0.011	-	244297985	244298336	0	1	351,	0	-1.95	-1.6	22
2	236275325	236276011	CHPF	0.011	-	236275325	236276011	0	2	268,30,	0,656	-1.97	-1.62	4.83
19	52611225	52611375	DAG1	0.011	-	52611225	52611375	0	1	150,	0	-1.97	-1.62	8.25
18	8534816	8535016	ARRDC4	0.011	-	8534816	8535016	0	1	200,	0	-1.95	-1.61	3.33
18	41364562	41365059	ARHGAP5	0.011	+	41364562	41365059	0	1	497,	0	-1.94	-1.59	8
16	4821548	4821839	DUSP1	0.011	-	4821548	4821839	0	1	291,	0	-1.96	-1.61	5
14	64214334	64214582	NA	0.011	-	64214334	64214582	0	1	248,	0	-1.94	-1.6	8
14	64213839	64214088	NA	0.011	-	64213839	64214088	0	1	249,	0	-1.94	-1.6	6
14	45799358	45799557	ZNF507	0.011	+	45799358	45799557	0	1	199,	0	-1.95	-1.6	8.5
14	43042554	43043887	POP4	0.011	+	43042554	43043887	0	2	24,363,	0,970	-1.97	-1.63	15
14	41055244	41055445	ZFHX3	0.011	+	41055244	41055445	0	1	201,	0	-1.96	-1.61	17
14	41054845	41055095	ZFHX3	0.011	+	41054845	41055095	0	1	250,	0	-1.96	-0.973	8
13	81625354	81625454	NA	0.011	-	81625354	81625454	0	1	100,	0	-1.95	-1.61	3.75
13	37243654	37248303	WAC	0.011	-	37243654	37248303	0	2	172,73,	0,4576	-1.96	-1.61	5.6
13	37231991	37243557	WAC	0.011	-	37231991	37243557	0	2	108,40,	0,11526	-1.96	-1.61	2
10	88926414	88930564	NA	0.011	+	88926414	88930564	0	2	198,50,	0,4100	-1.97	-1.62	5
10	501238	501487	MANEA	0.011	-	501238	501487	0	1	249,	0	-1.96	-1.62	7.33
1	233030574	233030723	NLGN1	0.011	-	233030574	233030723	0	1	149,	0	-1.95	-1.6	16
1	181729566	181729666	NA	0.011	-	181729566	181729666	0	1	100,	0	-1.96	-0.975	7
1	106284887	106285085	ECM1	0.011	+	106284887	106285085	0	1	198,	0	-1.96	-1.61	5.2
1	105785923	105786268	SF3B4	0.011	-	105785923	105786268	0	1	345,	0	-1.94	-1.6	6
8	42831878	42832029	FBXL4	0.01	+	42831878	42832029	0	1	151,	0	-1.99	-1	4
8	42822324	42822674	FBXL4	0.01	+	42822324	42822674	0	1	350,	0	-1.99	-1.64	4
8	29719085	29781017	CDK19	0.01	+	29719085	29781017	0	2	90,11,	0,61921	-2	-1.65	3
5	93166035	93166236	MEF2C	0.01	-	93166035	93166236	0	1	201,	0	-1.99	-1.64	3.67
3	240949750	240949948	CHKB	0.01	-	240949750	240949948	0	1	198,	0	-2	-1.65	7.33
3	228654615	228654816	ERC1	0.01	+	228654615	228654816	0	1	201,	0	-1.98	-1.63	2.22
3	228615908	228616408	ERC1	0.01	+	228615908	228616408	0	1	500,	0	-1.98	-1.63	5.33
24	40031420	40031719	FOXK1	0.01	-	40031420	40031719	0	1	299,	0	-1.99	-1.64	14
20	17590002	17590152	NA	0.01	-	17590002	17590152	0	1	150,	0	-2	-1.65	1.83
20	17589154	17589753	NA	0.01	-	17589154	17589753	0	1	599,	0	-2	-1.65	7
20	17588007	17588656	NA	0.01	-	17588007	17588656	0	1	649,	0	-2	-1.65	6
20	17587159	17587609	NA	0.01	-	17587159	17587609	0	1	450,	0	-2	-1.65	6
2	255049000	255050609	PPP1R8	0.01	-	255049000	255050609	0	2	56,42,	0,1567	-2	-1.65	1.5
2	255042379	255043935	PPP1R8	0.01	-	255042379	255043935	0	2	286,55,	0,1501	-2	-1.65	12.5
2	225974187	225974288	KANSL1L	0.01	-	225974187	225974288	0	1	101,	0	-1.99	-1.65	6
2	168593746	168597046	PRPF40A	0.01	+	168593746	168597046	0	3	7,132,61,	0,1825,3239	-2	-1.66	2
17	79554845	79555095	PRR14L	0.01	-	79554845	79555095	0	1	250,	0	-1.98	-0.993	5
17	79554645	79554746	PRR14L	0.01	-	79554645	79554746	0	1	101,	0	-1.98	-0.993	2
17	76970746	76970896	TTC28	0.01	-	76970746	76970896	0	1	150,	0	-1.98	-1.64	4
17	76910831	76910932	TTC28	0.01	-	76910831	76910932	0	1	101,	0	-1.98	-0.996	4
17	76910482	76910683	TTC28	0.01	-	76910482	76910683	0	1	201,	0	-1.98	-1.64	4
17	76908583	76910235	TTC28	0.01	-	76908583	76910235	0	2	167,233,	0,1419	-1.98	-1.64	11
15	87219161	87220349	MED19	0.01	-	87219161	87220349	0	4	217,95,97,34,	0,314,720,1154	-1.99	-1.64	17
14	55615509	55615706	ZNF45	0.01	+	55615509	55615706	0	1	197,	0	-2	-1.65	5.5
14	50384589	50384785	ZFP30	0.01	-	50384589	50384785	0	1	196,	0	-1.98	-0.996	7
13	82001020	82001169	NA	0.01	-	82001020	82001169	0	1	149,	0	-2	-1.01	5
13	82000722	82000922	NA	0.01	-	82000722	82000922	0	1	200,	0	-2	-1.01	5
13	56337664	56337965	ZGPAT	0.01	-	56337664	56337965	0	1	301,	0	-2	-1.65	3.75
13	56337336	56337437	ZGPAT	0.01	-	56337336	56337437	0	1	101,	0	-2	-1.65	4
13	39712101	39719893	KAT14	0.01	+	39712101	39719893	0	3	47,569,33,	0,159,7759	-1.99	-1.64	7
11	13280588	13286874	METRNL	0.01	+	13280588	13286874	0	2	177,319,	0,5967	-1.99	-1.64	8.83
1	195004061	195004161	SLC35A5	0.01	+	195004061	195004161	0	1	100,	0	-1.98	-0.988	3.5
1	111931923	111933791	NA	0.01	-	111931923	111933791	0	3	45,53,51,	0,1347,1817	-1.98	-1.63	4
9	47306641	47306990	VCPIP1	0.0098	-	47306641	47306990	0	1	349,	0	-2.01	-1.66	12.5
8	81988290	82022090	PLEKHG1	0.0098	+	81988290	82022090	0	2	362,38,	0,33762	-2.01	-1.66	9.5
3	174676930	174677130	BAZ2A	0.0098	+	174676930	174677130	0	1	200,	0	-2.01	-1.66	3.4
24	37082455	37084714	ZKSCAN1	0.0098	-	37082455	37084714	0	2	255,41,	0,2218	-2.01	-1.66	5.08
24	36777993	36778274	PPP1R35	0.0098	+	36777993	36778274	0	2	11,189,	0,92	-2.01	-1.66	5
24	36777744	36777894	PPP1R35	0.0098	+	36777744	36777894	0	1	150,	0	-2.01	-1.66	3
21	45397081	45397181	FRMD8	0.0098	+	45397081	45397181	0	1	100,	0	-2.01	-1.66	3
21	37458885	37459134	ZBTB44	0.0098	-	37458885	37459134	0	1	249,	0	-2.01	-1.66	4.33
20	34427429	34427578	HFE	0.0098	-	34427429	34427578	0	1	149,	0	-2.01	-1.66	9
19	61127907	61128057	H1-10	0.0098	-	61127907	61128057	0	1	150,	0	-2.01	-1.66	1.92
12	65532180	65533997	CEP350	0.0098	+	65532180	65533997	0	2	80,20,	0,1797	-2.01	-1.66	2.5
11	11791225	11791673	BAHCC1	0.0098	+	11791225	11791673	0	1	448,	0	-2.01	-1.66	16
11	11791026	11791126	BAHCC1	0.0098	+	11791026	11791126	0	1	100,	0	-2.01	-1.02	7
11	11790728	11790828	BAHCC1	0.0098	+	11790728	11790828	0	1	100,	0	-2.01	-1.02	2
11	11790529	11790629	BAHCC1	0.0098	+	11790529	11790629	0	1	100,	0	-2.01	-1.66	11
1	58558617	58558765	DNAJB4	0.0098	+	58558617	58558765	0	1	148,	0	-2.01	-1.66	5.33
1	285863803	285863952	ABCG1	0.0098	+	285863803	285863952	0	1	149,	0	-2.01	-1.66	6
1	210014784	210015029	BDH1	0.0098	-	210014784	210015029	0	1	245,	0	-2.01	-1.66	16
7	22034966	22035464	KHNYN	0.0095	-	22034966	22035464	0	1	498,	0	-2.02	-1.67	4.33
7	22034767	22034867	KHNYN	0.0095	-	22034767	22034867	0	1	100,	0	-2.02	-1.67	2.2
3	1418117	1418459	OLFM1	0.0095	-	1418117	1418459	0	1	342,	0	-2.02	-1.02	5
23	48295127	48295469	TUBB6	0.0095	+	48295127	48295469	0	1	342,	0	-2.02	-1.67	5.5
18	28333839	28334139	TBC1D2B	0.0095	-	28333839	28334139	0	1	300,	0	-2.02	-1.67	5.33
17	62093990	62095088	CLIP1	0.0095	+	62093990	62095088	0	2	43,256,	0,842	-2.02	-1.67	6.67
16	12870252	12870353	MAST4	0.0095	-	12870252	12870353	0	1	101,	0	-2.02	-1.67	2.67
11	40795256	40803077	YWHAE	0.0095	+	40795256	40803077	0	2	150,239,	0,7582	-2.02	-1.67	4.57
5	15373950	15374046	MARCHF2	0.0093	+	15373950	15374046	0	1	96,	0	-2.03	-1.68	5
21	19502798	19502898	USP35	0.0093	-	19502798	19502898	0	1	100,	0	-2.03	-1.04	5
20	18641985	18642135	ZNF318	0.0093	-	18641985	18642135	0	1	150,	0	-2.03	-1.68	12
20	18641735	18641836	ZNF318	0.0093	-	18641735	18641836	0	1	101,	0	-2.03	-1.68	2.5
20	18641337	18641437	ZNF318	0.0093	-	18641337	18641437	0	1	100,	0	-2.03	-1.04	4
20	18640240	18640790	ZNF318	0.0093	-	18640240	18640790	0	1	550,	0	-2.03	-1.68	17
20	18639742	18640042	ZNF318	0.0093	-	18639742	18640042	0	1	300,	0	-2.03	-1.68	3.67
20	18639294	18639494	ZNF318	0.0093	-	18639294	18639494	0	1	200,	0	-2.03	-1.68	13
14	55129615	55129763	LYPD3	0.0093	-	55129615	55129763	0	1	148,	0	-2.03	-1.68	1.48
13	84311136	84311630	TSHZ2	0.0093	+	84311136	84311630	0	1	494,	0	-2.03	-1.68	16.5
13	84310890	84310989	TSHZ2	0.0093	+	84310890	84310989	0	1	99,	0	-2.03	-1.04	8
12	42192097	42193321	FMO4	0.0093	+	42192097	42193321	0	2	59,40,	0,1184	-2.03	-1.03	4
1	112787028	112787277	NES	0.0093	-	112787028	112787277	0	1	249,	0	-2.03	-1.68	3
1	106955477	106955775	PI4KB	0.0093	-	106955477	106955775	0	1	298,	0	-2.03	-1.68	6
8	75016680	75016830	PLAGL1	0.0091	-	75016680	75016830	0	1	150,	0	-2.04	-1.69	11.3
7	92315323	92315761	CIPC	0.0091	+	92315323	92315761	0	1	438,	0	-2.04	-1.69	17
3	5934420	5934720	ABL1	0.0091	-	5934420	5934720	0	1	300,	0	-2.04	-1.69	3.4
22	45256775	45256975	NA	0.0091	+	45256775	45256975	0	1	200,	0	-2.04	-1.69	2.36
22	45256526	45256676	NA	0.0091	+	45256526	45256676	0	1	150,	0	-2.04	-1.69	3
22	45256078	45256178	NA	0.0091	+	45256078	45256178	0	1	100,	0	-2.04	-1.69	1.67
22	45255779	45255979	NA	0.0091	+	45255779	45255979	0	1	200,	0	-2.04	-1.69	4.2
22	45255182	45255681	NA	0.0091	+	45255182	45255681	0	1	499,	0	-2.04	-1.69	6
20	29154175	29154274	NA	0.0091	+	29154175	29154274	0	1	99,	0	-2.04	-1.69	1.67
18	57013776	57014075	TRIP11	0.0091	-	57013776	57014075	0	1	299,	0	-2.04	-1.69	3
13	38168398	38171667	RAB18	0.0091	-	38168398	38171667	0	2	130,60,	0,3209	-2.04	-1.69	2.33
1	28533661	28533960	TUT4	0.0091	-	28533661	28533960	0	1	299,	0	-2.04	-1.69	4.33
1	210958344	210958929	FAM43A	0.0091	-	210958344	210958929	0	1	585,	0	-2.04	-1.69	18
1	112718211	112718609	GPATCH4	0.0091	-	112718211	112718609	0	1	398,	0	-2.04	-1.69	6.67
5	46364641	46365062	CSNK1G2	0.0089	+	46364641	46365062	0	2	25,268,	0,153	-2.05	-1.7	6.33
3	34254666	34268056	DNMT3A	0.0089	-	34254666	34268056	0	2	96,5,	0,13385	-2.05	-1.7	5.5
3	34239956	34240057	DNMT3A	0.0089	-	34239956	34240057	0	1	101,	0	-2.05	-1.7	1.75
24	36748245	36748646	TSC22D4	0.0089	+	36748245	36748646	0	2	9,390,	0,11	-2.05	-1.69	3
2	79676058	79711060	KIAA2026	0.0089	-	79676058	79711060	0	2	13,585,	0,34417	-2.05	-1.7	7
2	79656049	79656150	KIAA2026	0.0089	-	79656049	79656150	0	1	101,	0	-2.05	-1.7	3
2	79655502	79655702	KIAA2026	0.0089	-	79655502	79655702	0	1	200,	0	-2.05	-1.7	5.5
2	79655002	79655105	KIAA2026	0.0089	-	79655002	79655105	0	2	33,68,	0,35	-2.05	-1.7	5
2	255843838	255843987	GPATCH3	0.0089	+	255843838	255843987	0	1	149,	0	-2.05	-1.7	15
17	71592458	71592657	BICDL1	0.0089	+	71592458	71592657	0	1	199,	0	-2.05	-1.7	5.33
16	20606755	20606905	PDE4D	0.0089	+	20606755	20606905	0	1	150,	0	-2.05	-1.05	4
14	56596700	56596800	VASP	0.0089	+	56596700	56596800	0	1	100,	0	-2.05	-1.7	3
11	38650892	38650990	CYB5D2	0.0089	-	38650892	38650990	0	1	98,	0	-2.05	-1.7	8
1	292713517	292713617	VPS26C	0.0089	-	292713517	292713617	0	1	100,	0	-2.05	-1.06	4.5
8	69677118	69677218	ARFGEF3	0.0087	+	69677118	69677218	0	1	100,	0	-2.06	-1.71	4
3	67314259	67314599	PEX13	0.0087	-	67314259	67314599	0	1	340,	0	-2.06	-1.7	7.33
3	64066557	64066707	NA	0.0087	+	64066557	64066707	0	1	150,	0	-2.06	-1.71	8
24	27958716	27958917	ZNF646	0.0087	+	27958716	27958917	0	1	201,	0	-2.06	-1.7	8
24	27957917	27958617	ZNF646	0.0087	+	27957917	27958617	0	1	700,	0	-2.06	-1.7	14.7
19	52955062	52955262	WDR6	0.0087	-	52955062	52955262	0	1	200,	0	-2.06	-1.71	5.33
14	70379386	70379732	NA	0.0087	+	70379386	70379732	0	1	346,	0	-2.06	-1.71	13
14	70338615	70338715	NA	0.0087	+	70338615	70338715	0	1	100,	0	-2.06	-1.07	3
12	69545873	69546022	COLGALT2	0.0087	-	69545873	69546022	0	1	149,	0	-2.06	-1.07	8
9	32115064	32115413	ZHX2	0.0085	-	32115064	32115413	0	1	349,	0	-2.07	-1.71	7.33
3	7866151	7866584	SPOUT1	0.0085	+	7866151	7866584	0	2	35,63,	0,370	-2.07	-1.07	1.75
3	167123326	167123425	SRGAP1	0.0085	-	167123326	167123425	0	1	99,	0	-2.07	-1.08	2.33
24	27956019	27956819	ZNF646	0.0085	+	27956019	27956819	0	1	800,	0	-2.07	-1.71	12.7
24	27955569	27955920	ZNF646	0.0085	+	27955569	27955920	0	1	351,	0	-2.07	-1.71	20
23	56081439	56082288	MEX3C	0.0085	-	56081439	56082288	0	1	849,	0	-2.07	-1.72	6.12
22	26103763	26104061	CNNM2	0.0085	+	26103763	26104061	0	1	298,	0	-2.07	-1.72	12
22	25443147	25443397	PPRC1	0.0085	+	25443147	25443397	0	1	250,	0	-2.07	-1.71	6
2	52214558	52214707	TBC1D2	0.0085	+	52214558	52214707	0	1	149,	0	-2.07	-1.71	4
19	50340183	50340531	NISCH	0.0085	-	50340183	50340531	0	1	348,	0	-2.07	-1.72	5.5
14	37574723	37574957	TRADD	0.0085	-	37574723	37574957	0	2	32,67,	0,167	-2.07	-1.08	2
14	37574478	37574626	TRADD	0.0085	-	37574478	37574626	0	1	148,	0	-2.07	-1.72	4.25
11	54554789	54554937	RNF43	0.0085	+	54554789	54554937	0	1	148,	0	-2.07	-1.72	7
7	107366238	107367107	CTDSPL2	0.0083	+	107366238	107367107	0	2	44,206,	0,663	-2.08	-1.73	5.67
5	40217751	40218499	MGAT1	0.0083	-	40217751	40218499	0	1	748,	0	-2.08	-1.72	25
20	34430230	34430477	HFE	0.0083	-	34430230	34430477	0	1	247,	0	-2.08	-1.73	6
2	65908253	65912897	NA	0.0083	+	65908253	65912897	0	2	234,65,	0,4579	-2.08	-1.72	4
2	250949397	250950073	IQCC	0.0083	-	250949397	250950073	0	1	676,	0	-2.08	-1.73	10.5
2	197983912	197984113	STEAP3	0.0083	+	197983912	197984113	0	1	201,	0	-2.08	-1.09	2.33
2	109832619	109832819	DDX58	0.0083	-	109832619	109832819	0	1	200,	0	-2.08	-1.72	4.33
7	35934499	35934775	INAFM2	0.0081	+	35934499	35934775	0	1	276,	0	-2.09	-1.73	16
26	26721633	26722029	NA	0.0081	-	26721633	26722029	0	1	396,	0	-2.09	-1.73	15
23	38080197	38082386	CABLES1	0.0081	-	38080197	38082386	0	2	152,47,	0,2142	-2.09	-1.74	3
2	90075550	90075750	FREM1	0.0081	-	90075550	90075750	0	1	200,	0	-2.09	-1.74	7
11	48710633	48710781	RFFL	0.0081	-	48710633	48710781	0	1	148,	0	-2.09	-1.09	3.5
11	48701615	48704183	RFFL	0.0081	-	48701615	48704183	0	2	85,14,	0,2554	-2.09	-1.73	8
11	30196405	30196555	ZNF624	0.0081	-	30196405	30196555	0	1	150,	0	-2.09	-1.73	12
11	17051746	17051897	KANSL1	0.0081	+	17051746	17051897	0	1	151,	0	-2.09	-1.73	4.25
10	34587302	34587452	USP12	0.0081	+	34587302	34587452	0	1	150,	0	-2.09	-1.74	3
1	294142407	294151360	ERG	0.0081	-	294142407	294151360	0	3	31,69,1,	0,913,8952	-2.09	-1.1	1.5
1	294132055	294132453	ERG	0.0081	-	294132055	294132453	0	1	398,	0	-2.09	-1.74	10
1	111243097	111243196	KCNN3	0.0081	-	111243097	111243196	0	1	99,	0	-2.09	-1.1	5
X	143415999	143416250	PCDH19	0.0079	+	143415999	143416250	0	1	251,	0	-2.1	-1.1	4
X	143415750	143415901	PCDH19	0.0079	+	143415750	143415901	0	1	151,	0	-2.1	-1.1	5
7	89775146	89775446	YLPM1	0.0079	+	89775146	89775446	0	1	300,	0	-2.1	-1.74	3
4	78022611	78030130	PALS2	0.0079	-	78022611	78030130	0	2	101,49,	0,7470	-2.1	-1.75	7
3	9302638	9302988	ANGPTL2	0.0079	+	9302638	9302988	0	1	350,	0	-2.1	-1.75	6.33
3	9302389	9302539	ANGPTL2	0.0079	+	9302389	9302539	0	1	150,	0	-2.1	-1.75	2.33
3	217798573	217872352	LRP6	0.0079	+	217798573	217872352	0	3	96,394,158,	0,18674,73621	-2.1	-1.75	6.6
24	22875251	22876173	RBBP6	0.0079	+	22875251	22876173	0	2	81,70,	0,852	-2.1	-1.74	2.75
24	20693256	20693502	NA	0.0079	-	20693256	20693502	0	1	246,	0	-2.1	-1.75	11
24	20692914	20693160	NA	0.0079	-	20692914	20693160	0	1	246,	0	-2.1	-1.75	5
20	47829197	47829298	NA	0.0079	-	47829197	47829298	0	1	101,	0	-2.1	-1.75	7
20	47828498	47828898	NA	0.0079	-	47828498	47828898	0	1	400,	0	-2.1	-1.75	3.25
20	47828198	47828299	NA	0.0079	-	47828198	47828299	0	1	101,	0	-2.1	-1.11	3.5
20	47827949	47828050	NA	0.0079	-	47827949	47828050	0	1	101,	0	-2.1	-1.75	1.83
20	47827300	47827451	NA	0.0079	-	47827300	47827451	0	1	151,	0	-2.1	-1.11	2.5
20	47826751	47826852	NA	0.0079	-	47826751	47826852	0	1	101,	0	-2.1	-1.75	4
20	47826451	47826652	NA	0.0079	-	47826451	47826652	0	1	201,	0	-2.1	-1.75	5
19	18131766	18132015	SETD5	0.0079	-	18131766	18132015	0	1	249,	0	-2.1	-1.75	12
13	29302800	29324106	PRPF18	0.0079	+	29302800	29324106	0	2	8,89,	0,21217	-2.1	-1.75	5.67
12	76568412	76568656	SERTAD4	0.0079	-	76568412	76568656	0	1	244,	0	-2.1	-1.74	3.5
12	76567976	76568317	SERTAD4	0.0079	-	76567976	76568317	0	1	341,	0	-2.1	-1.74	10
7	14533109	14533309	SMAD6	0.0078	+	14533109	14533309	0	1	200,	0	-2.11	-1.76	8.67
3	3191889	3192140	NA	0.0078	+	3191889	3192140	0	1	251,	0	-2.11	-1.75	11
19	17967510	17967710	BRPF1	0.0078	-	17967510	17967710	0	1	200,	0	-2.11	-1.75	2.67
19	17966889	17966989	BRPF1	0.0078	-	17966889	17966989	0	1	100,	0	-2.11	-1.75	3.67
15	54657853	54658004	NUMA1	0.0078	-	54657853	54658004	0	1	151,	0	-2.11	-1.75	2.47
14	68486669	68493163	ZNF787	0.0078	-	68486669	68493163	0	2	66,79,	0,6415	-2.11	-1.76	5.5
13	70525527	70525723	PPP1R16B	0.0078	+	70525527	70525723	0	1	196,	0	-2.11	-1.12	5
11	36081264	36081410	SAT2	0.0078	+	36081264	36081410	0	1	146,	0	-2.11	-1.11	9
8	29231324	29231425	REV3L	0.0076	+	29231324	29231425	0	1	101,	0	-2.12	-1.76	3.67
7	69971706	69971905	FBXO34	0.0076	+	69971706	69971905	0	1	199,	0	-2.12	-1.77	5.25
7	36831577	36831916	NDUFAF1	0.0076	-	36831577	36831916	0	1	339,	0	-2.12	-1.76	5.5
5	10209345	10209822	C19orf53	0.0076	-	10209345	10209822	0	1	477,	0	-2.12	-1.76	13.3
4	84109225	84109473	TBRG4	0.0076	+	84109225	84109473	0	1	248,	0	-2.12	-1.76	10
4	113798055	113800614	DENND11	0.0076	-	113798055	113800614	0	2	96,55,	0,2504	-2.12	-1.76	5.5
22	45560445	45560645	PLEKHA1	0.0076	+	45560445	45560645	0	1	200,	0	-2.12	-1.77	12
22	20750519	20750869	LCOR	0.0076	+	20750519	20750869	0	1	350,	0	-2.12	-1.77	6
22	20750070	20750420	LCOR	0.0076	+	20750070	20750420	0	1	350,	0	-2.12	-1.77	12
22	20003074	20003574	ZNF518A	0.0076	+	20003074	20003574	0	1	500,	0	-2.12	-1.76	7
21	41783015	41787930	CPSF7	0.0076	-	41783015	41787930	0	2	190,104,	0,4811	-2.12	-1.76	6
18	69890203	69891012	NA	0.0076	+	69890203	69891012	0	2	343,55,	0,754	-2.12	-1.77	4.2
18	59039286	59039486	DDX24	0.0076	-	59039286	59039486	0	1	200,	0	-2.12	-1.76	9
1	221019738	221020127	MAGEF1	0.0076	+	221019738	221020127	0	1	389,	0	-2.12	-1.76	7.5
X	12438575	12438858	RAB9A	0.0074	+	12438575	12438858	0	1	283,	0	-2.13	-1.77	8
7	20859883	20860226	ADPGK	0.0074	-	20859883	20860226	0	1	343,	0	-2.13	-1.77	8.5
3	3228078	3229297	PMPCA	0.0074	-	3228078	3229297	0	2	207,38,	0,1181	-2.13	-1.77	3.25
3	22204274	22204910	TRIB2	0.0074	+	22204274	22204910	0	1	636,	0	-2.13	-1.78	12
3	178259041	178260426	CDK17	0.0074	-	178259041	178260426	0	2	69,31,	0,1354	-2.13	-1.77	7.33
24	1583239	1583490	NA	0.0074	-	1583239	1583490	0	1	251,	0	-2.13	-1.77	3.5
23	26068608	26068757	NA	0.0074	-	26068608	26068757	0	1	149,	0	-2.13	-1.13	5
23	26027221	26068361	NA	0.0074	-	26027221	26068361	0	2	333,15,	0,41125	-2.13	-1.77	12
21	42849263	42849412	INTS5	0.0074	-	42849263	42849412	0	1	149,	0	-2.13	-1.13	4
21	42848671	42848869	INTS5	0.0074	-	42848671	42848869	0	1	198,	0	-2.13	-1.13	5
21	42847735	42848081	INTS5	0.0074	-	42847735	42848081	0	1	346,	0	-2.13	-1.77	8
2	128598531	128599467	MFSD6	0.0074	-	128598531	128599467	0	1	936,	0	-2.13	-1.77	5.89
18	57015415	57016504	TRIP11	0.0074	-	57015415	57016504	0	2	460,37,	0,1052	-2.13	-1.78	5.25
18	57014968	57015267	TRIP11	0.0074	-	57014968	57015267	0	1	299,	0	-2.13	-1.78	5
15	32207059	32207210	DDX6	0.0074	-	32207059	32207210	0	1	151,	0	-2.13	-1.78	7
15	15223671	15224114	JRKL	0.0074	-	15223671	15224114	0	1	443,	0	-2.13	-1.77	16
11	11449021	11449807	CHMP6	0.0074	+	11449021	11449807	0	2	7,141,	0,645	-2.13	-1.77	6
1	175573423	175573523	ILVBL	0.0074	+	175573423	175573523	0	1	100,	0	-2.13	-1.78	1.8
4	84048808	84049001	RAMP3	0.0072	-	84048808	84049001	0	1	193,	0	-2.14	-1.79	8
22	48746423	48753268	DHX32	0.0072	-	48746423	48753268	0	2	184,65,	0,6780	-2.14	-1.78	4.29
20	9090954	9091346	SLC39A7	0.0072	+	9090954	9091346	0	1	392,	0	-2.14	-1.78	3.43
19	17449808	17450300	ZNF35	0.0072	+	17449808	17450300	0	1	492,	0	-2.14	-1.14	5
19	17449562	17449711	ZNF35	0.0072	+	17449562	17449711	0	1	149,	0	-2.14	-1.14	4
19	13062032	13062327	CSRNP1	0.0072	-	13062032	13062327	0	1	295,	0	-2.14	-1.79	8.33
19	12460037	12460136	ACVR2B	0.0072	+	12460037	12460136	0	1	99,	0	-2.14	-1.79	15
18	48360857	48361153	PNN	0.0072	+	48360857	48361153	0	1	296,	0	-2.14	-1.79	2.25
18	19718020	19718264	WDR73	0.0072	-	19718020	19718264	0	1	244,	0	-2.14	-1.78	8
17	36853955	36854205	ANKRD50	0.0072	+	36853955	36854205	0	1	250,	0	-2.14	-1.78	5.5
17	15818211	15818508	GAB1	0.0072	-	15818211	15818508	0	1	297,	0	-2.14	-1.78	11
17	11287287	11306886	ARHGAP10	0.0072	-	11287287	11306886	0	2	77,74,	0,19525	-2.14	-1.78	1.75
14	1249673	1250701	ST3GAL2	0.0072	+	1249673	1250701	0	2	18,174,	0,854	-2.14	-1.78	7.25
11	7533710	7534699	TRIM65	0.0072	-	7533710	7534699	0	2	429,8,	0,981	-2.14	-1.78	6.67
1	205731202	205731349	SEC22A	0.0072	+	205731202	205731349	0	1	147,	0	-2.14	-1.79	4
9	47650859	47661100	CSPP1	0.0071	+	47650859	47661100	0	2	316,33,	0,10208	-2.15	-1.79	7.5
5	46066706	46072324	MBD3	0.0071	-	46066706	46072324	0	4	23,160,110,96,	0,534,4809,5522	-2.15	-1.79	5
3	61956897	61957048	POLR1A	0.0071	-	61956897	61957048	0	1	151,	0	-2.15	-1.8	12.5
24	39779408	39779959	TNRC18	0.0071	+	39779408	39779959	0	1	551,	0	-2.15	-1.8	10.3
19	55355013	55355213	FYCO1	0.0071	+	55355013	55355213	0	1	200,	0	-2.15	-1.8	5.5
19	55354715	55354865	FYCO1	0.0071	+	55354715	55354865	0	1	150,	0	-2.15	-1.8	3.67
18	57710318	57710566	NA	0.0071	+	57710318	57710566	0	1	248,	0	-2.15	-1.15	8
14	15471483	15472792	TCF25	0.0071	+	15471483	15472792	0	3	7,72,71,	0,771,1238	-2.15	-1.79	1.71
12	76986498	76986791	NA	0.0071	+	76986498	76986791	0	1	293,	0	-2.15	-1.8	5.5
12	50439924	50440272	PHF13	0.0071	-	50439924	50440272	0	1	348,	0	-2.15	-1.79	5.33
11	30453996	30454243	TEKT3	0.0071	+	30453996	30454243	0	1	247,	0	-2.15	-1.15	8
1	220441336	220450820	EHHADH	0.0071	+	220441336	220450820	0	2	26,272,	0,9212	-2.15	-1.8	4
1	202228303	202228504	ARHGAP31	0.0071	+	202228303	202228504	0	1	201,	0	-2.15	-1.8	4.5
8	21780180	21780625	CEP85L	0.0069	+	21780180	21780625	0	1	445,	0	-2.16	-1.8	17
4	52264262	52268441	KMT2E	0.0069	+	52264262	52268441	0	3	84,309,5,	0,388,4174	-2.16	-1.81	3.6
3	227697007	227699155	RHNO1	0.0069	-	227697007	227699155	0	2	535,47,	0,2101	-2.16	-1.81	10
26	27162349	27240597	MFHAS1	0.0069	-	27162349	27240597	0	2	74,76,	0,78172	-2.16	-1.8	2.75
21	50120162	50120411	DHCR7	0.0069	-	50120162	50120411	0	1	249,	0	-2.16	-1.8	2.75
2	32428510	32428611	PTCH1	0.0069	+	32428510	32428611	0	1	101,	0	-2.16	-1.16	2.33
2	254257543	254257694	YTHDF2	0.0069	-	254257543	254257694	0	1	151,	0	-2.16	-1.8	10
15	82805490	82805690	AMBRA1	0.0069	-	82805490	82805690	0	1	200,	0	-2.16	-1.8	5
12	31208531	31224540	ENAH	0.0069	-	31208531	31224540	0	2	203,47,	0,15962	-2.16	-1.8	2.57
11	7500061	7500868	WBP2	0.0069	-	7500061	7500868	0	3	61,77,107,	0,180,700	-2.16	-1.8	3
19	30047207	30047307	GXYLT2	0.0068	-	30047207	30047307	0	1	100,	0	-2.17	-1.81	4.5
18	31958733	31959027	CLK3	0.0068	-	31958733	31959027	0	1	294,	0	-2.17	-1.81	2.6
18	31263077	31264480	SIN3A	0.0068	+	31263077	31264480	0	2	141,10,	0,1393	-2.17	-1.81	2.1
15	81940368	81941012	NA	0.0068	-	81940368	81941012	0	2	502,141,	0,503	-2.17	-1.81	17
1	3728980	3729896	COL6A3	0.0068	+	3728980	3729896	0	5	21,45,71,72,41,	0,111,276,778,875	-2.17	-1.81	1.72
9	14052643	14053242	PHF3	0.0066	-	14052643	14053242	0	1	599,	0	-2.18	-1.82	3.67
8	9902796	9902946	TENT5A	0.0066	-	9902796	9902946	0	1	150,	0	-2.18	-1.82	6
8	67731368	67731568	BCLAF1	0.0066	-	67731368	67731568	0	1	200,	0	-2.18	-1.82	2
3	146641017	146641214	NA	0.0066	-	146641017	146641214	0	1	197,	0	-2.18	-1.82	7.5
2	212325214	212325513	HECW2	0.0066	-	212325214	212325513	0	1	299,	0	-2.18	-1.82	15
2	212324866	212325016	HECW2	0.0066	-	212324866	212325016	0	1	150,	0	-2.18	-1.82	3.67
11	28650424	28650823	RAI1	0.0066	+	28650424	28650823	0	1	399,	0	-2.18	-1.82	8.5
11	28649927	28650326	RAI1	0.0066	+	28649927	28650326	0	1	399,	0	-2.18	-1.82	25
1	207557501	207579296	NA	0.0066	-	207557501	207579296	0	2	123,78,	0,21717	-2.18	-1.82	1.5
1	110942312	110943120	NA	0.0066	-	110942312	110943120	0	2	296,51,	0,757	-2.18	-1.82	7.25
6	28797315	28797512	TRMT10A	0.0065	+	28797315	28797512	0	1	197,	0	-2.19	-1.83	5
5	106275679	106275778	ST8SIA4	0.0065	-	106275679	106275778	0	1	99,	0	-2.19	-1.83	5.5
5	106215337	106215778	ST8SIA4	0.0065	-	106215337	106215778	0	1	441,	0	-2.19	-1.83	12.3
3	174152330	174152823	NAB2	0.0065	-	174152330	174152823	0	1	493,	0	-2.19	-1.83	6.67
26	36931262	36933057	NA	0.0065	+	36931262	36933057	0	2	66,233,	0,1562	-2.19	-1.83	6
26	17403128	17403329	FAT1	0.0065	-	17403128	17403329	0	1	201,	0	-2.19	-1.83	4.8
24	39372003	39372304	RBAK	0.0065	+	39372003	39372304	0	1	301,	0	-2.19	-1.83	9
24	39371604	39371905	RBAK	0.0065	+	39371604	39371905	0	1	301,	0	-2.19	-1.83	3.5
20	18486346	18488188	SRF	0.0065	+	18486346	18488188	0	2	72,27,	0,1815	-2.19	-1.83	2
20	18485951	18486100	SRF	0.0065	+	18485951	18486100	0	1	149,	0	-2.19	-1.83	3.4
2	265385609	265385810	CPLANE2	0.0065	+	265385609	265385810	0	2	192,8,	0,193	-2.19	-1.83	11
2	124313454	124313555	NA	0.0065	+	124313454	124313555	0	1	101,	0	-2.19	-1.19	7
2	124312956	124313356	NA	0.0065	+	124312956	124313356	0	1	400,	0	-2.19	-1.84	13
18	58167715	58174218	NA	0.0065	-	58167715	58174218	0	2	146,39,	0,6464	-2.19	-1.83	9
10	27664458	27664606	SPART	0.0065	+	27664458	27664606	0	1	148,	0	-2.19	-1.83	5.25
9	87739079	87739179	TSPYL5	0.0063	+	87739079	87739179	0	1	100,	0	-2.2	-1.2	4
9	87738433	87738980	TSPYL5	0.0063	+	87738433	87738980	0	1	547,	0	-2.2	-1.84	8
9	43220365	43235703	ASPH	0.0063	-	43220365	43235703	0	4	2,45,36,18,	0,13496,14758,15320	-2.2	-1.84	1.38
24	38956920	38957657	CYTH3	0.0063	-	38956920	38957657	0	4	47,155,72,72,	0,278,511,665	-2.2	-1.84	4.62
2	132194758	132194957	CALCRL	0.0063	+	132194758	132194957	0	1	199,	0	-2.2	-1.84	13
18	6542467	6544525	LYSMD4	0.0063	-	6542467	6544525	0	2	276,13,	0,2045	-2.2	-1.84	12
17	78543557	78543852	TBC1D10A	0.0063	-	78543557	78543852	0	1	295,	0	-2.2	-1.84	5.25
16	19064516	19064616	ZSWIM6	0.0063	-	19064516	19064616	0	1	100,	0	-2.2	-1.2	2
16	19063971	19064071	ZSWIM6	0.0063	-	19063971	19064071	0	1	100,	0	-2.2	-1.84	2.33
16	18934878	18935077	ZSWIM6	0.0063	-	18934878	18935077	0	1	199,	0	-2.2	-1.2	4.5
13	76965970	76966261	DBNDD2	0.0063	+	76965970	76966261	0	1	291,	0	-2.2	-1.84	6
1	181971890	181972279	TRMT10C	0.0063	+	181971890	181972279	0	1	389,	0	-2.2	-1.84	8
1	120542804	120543002	ATF6	0.0063	+	120542804	120543002	0	1	198,	0	-2.2	-1.84	12
3	140243858	140249867	TMCC3	0.0062	-	140243858	140249867	0	2	358,40,	0,5969	-2.21	-1.85	7.5
21	19112301	19112651	TENM4	0.0062	+	19112301	19112651	0	1	350,	0	-2.21	-1.85	7
20	14631437	14631837	KCNK5	0.0062	-	14631437	14631837	0	1	400,	0	-2.21	-1.85	12
2	221877951	221878200	PARD3B	0.0062	+	221877951	221878200	0	1	249,	0	-2.21	-1.85	8
11	12122105	12122438	PCYT2	0.0062	-	12122105	12122438	0	2	173,75,	0,258	-2.21	-1.85	6.67
10	18323184	18327844	ZC3H13	0.0062	-	18323184	18327844	0	3	9,513,1073,	0,2437,3587	-2.21	-1.85	13.4
23	26069152	26069451	NA	0.006	-	26069152	26069451	0	1	299,	0	-2.22	-1.86	5.5
2	45409086	45409236	SLC39A14	0.006	-	45409086	45409236	0	1	150,	0	-2.22	-1.86	3
2	249041379	249042662	PTMA	0.006	+	249041379	249042662	0	4	72,94,74,9,	0,343,954,1274	-2.22	-1.86	1.79
17	15816107	15816305	GAB1	0.006	-	15816107	15816305	0	1	198,	0	-2.22	-1.86	5.67
16	74034844	74034945	ICE1	0.006	-	74034844	74034945	0	1	101,	0	-2.22	-1.22	9
16	23772700	23772801	MAP3K1	0.006	-	23772700	23772801	0	1	101,	0	-2.22	-1.86	2.6
11	53584006	53620957	YPEL2	0.006	-	53584006	53620957	0	4	233,109,44,93,	0,4126,5251,36858	-2.22	-1.85	8
11	53066549	53066698	RPS6KB1	0.006	-	53066549	53066698	0	1	149,	0	-2.22	-1.86	6.67
11	26042814	26043010	ZNF652	0.006	-	26042814	26043010	0	1	196,	0	-2.22	-1.86	1.57
11	26042129	26042668	ZNF652	0.006	-	26042129	26042668	0	1	539,	0	-2.22	-1.86	5
7	82698308	82714278	MPP5	0.0059	+	82698308	82714278	0	2	384,16,	0,15954	-2.23	-1.87	7.5
3	3577900	3578047	NACC2	0.0059	+	3577900	3578047	0	1	147,	0	-2.23	-1.87	3
3	101413385	101413485	NA	0.0059	-	101413385	101413485	0	1	100,	0	-2.23	-1.23	7
3	101412594	101413042	NA	0.0059	-	101412594	101413042	0	1	448,	0	-2.23	-1.87	4.5
3	101403412	101403811	NA	0.0059	-	101403412	101403811	0	1	399,	0	-2.23	-1.87	25
2	241050696	241051878	WDFY1	0.0059	-	241050696	241051878	0	2	90,60,	0,1122	-2.23	-1.87	3.5
2	236274531	236274929	CHPF	0.0059	-	236274531	236274929	0	1	398,	0	-2.23	-1.87	6.67
19	17855874	17856305	JAGN1	0.0059	-	17855874	17856305	0	1	431,	0	-2.23	-1.86	15
15	88345470	88351009	ZFP91	0.0059	+	88345470	88351009	0	2	276,24,	0,5515	-2.23	-1.87	8
15	31969562	31969762	KMT2A	0.0059	+	31969562	31969762	0	1	200,	0	-2.23	-1.87	2.17
14	25094211	25095271	IRX6	0.0059	+	25094211	25095271	0	2	126,173,	0,887	-2.23	-1.87	9
12	50738472	50738621	GPR153	0.0059	+	50738472	50738621	0	1	149,	0	-2.23	-1.86	4
11	34770850	34823756	NTN1	0.0059	-	34770850	34823756	0	4	280,75,54,82,	0,14692,49651,52824	-2.23	-1.87	6.86
1	12772655	12773051	ZC3H12A	0.0059	+	12772655	12773051	0	1	396,	0	-2.23	-1.87	11
X	54020860	54021011	WNK3	0.0058	+	54020860	54021011	0	1	151,	0	-2.24	-1.88	2.67
5	55288725	55289125	PCDH1	0.0058	-	55288725	55289125	0	1	400,	0	-2.24	-1.88	4
3	412839	413133	DPH7	0.0058	+	412839	413133	0	1	294,	0	-2.24	-1.88	3
3	140253220	140253370	TMCC3	0.0058	-	140253220	140253370	0	1	150,	0	-2.24	-1.88	2
3	140252922	140253122	TMCC3	0.0058	-	140252922	140253122	0	1	200,	0	-2.24	-1.88	4.33
2	65864360	65865853	NA	0.0058	+	65864360	65865853	0	2	69,81,	0,1412	-2.24	-1.88	4
18	17884517	17884717	NA	0.0058	-	17884517	17884717	0	1	200,	0	-2.24	-1.88	24.5
17	53046599	53046843	PUS1	0.0058	-	53046599	53046843	0	1	244,	0	-2.24	-1.88	8
14	59095823	59096021	PPFIA3	0.0058	+	59095823	59096021	0	1	198,	0	-2.24	-1.88	6.5
1	195996460	195996810	USF3	0.0058	-	195996460	195996810	0	1	350,	0	-2.24	-1.88	4.5
1	195995163	195996112	USF3	0.0058	-	195995163	195996112	0	1	949,	0	-2.24	-1.88	5
1	195994364	195994515	USF3	0.0058	-	195994364	195994515	0	1	151,	0	-2.24	-1.88	3.67
1	195994165	195994266	USF3	0.0058	-	195994165	195994266	0	1	101,	0	-2.24	-1.24	4
X	646176	646424	AKAP17A	0.0056	-	646176	646424	0	1	248,	0	-2.25	-1.89	6.5
X	639569	645403	AKAP17A	0.0056	-	639569	645403	0	3	951,191,195,	0,2644,5639	-2.25	-1.89	29
3	188788554	188788804	PRDM4	0.0056	-	188788554	188788804	0	1	250,	0	-2.25	-1.89	18
2	250499680	250499981	KIAA1522	0.0056	-	250499680	250499981	0	1	301,	0	-2.25	-1.89	6.5
2	250499330	250499431	KIAA1522	0.0056	-	250499330	250499431	0	1	101,	0	-2.25	-1.89	4
2	250498981	250499232	KIAA1522	0.0056	-	250498981	250499232	0	1	251,	0	-2.25	-1.89	4.33
2	250498481	250498882	KIAA1522	0.0056	-	250498481	250498882	0	1	401,	0	-2.25	-1.89	5
16	61698376	61698997	MYO10	0.0056	+	61698376	61698997	0	2	114,37,	0,584	-2.25	-1.89	3
15	87030030	87030229	SLC43A1	0.0056	-	87030030	87030229	0	1	199,	0	-2.25	-1.89	8
12	41575754	41585570	PRRX1	0.0056	+	41575754	41585570	0	3	133,72,139,	0,3899,9677	-2.25	-1.89	3.2
11	13897748	13898277	BPTF	0.0056	+	13897748	13898277	0	2	55,444,	0,85	-2.25	-1.89	3.67
1	222619655	222619751	DCUN1D1	0.0056	+	222619655	222619751	0	1	96,	0	-2.25	-1.89	5.67
1	203439931	203440278	GTF2E1	0.0056	+	203439931	203440278	0	1	347,	0	-2.25	-1.89	5.5
6	126749508	126749656	NA	0.0055	+	126749508	126749656	0	1	148,	0	-2.26	-1.89	9
6	111134477	111134577	ARHGAP24	0.0055	+	111134477	111134577	0	1	100,	0	-2.26	-1.25	9
22	46011450	46011696	NA	0.0055	-	46011450	46011696	0	1	246,	0	-2.26	-1.9	7
20	29472209	29472506	GPANK1	0.0055	+	29472209	29472506	0	1	297,	0	-2.26	-1.9	16.2
19	52940778	52940978	QRICH1	0.0055	+	52940778	52940978	0	1	200,	0	-2.26	-1.9	3.2
17	6851414	6851614	FHIP1A	0.0055	-	6851414	6851614	0	1	200,	0	-2.26	-1.89	15
15	49571141	49571483	MRPL17	0.0055	+	49571141	49571483	0	1	342,	0	-2.26	-1.89	7.33
14	47671896	47671996	GARRE1	0.0055	+	47671896	47671996	0	1	100,	0	-2.26	-1.89	3.5
14	47663012	47663461	GARRE1	0.0055	+	47663012	47663461	0	1	449,	0	-2.26	-1.89	7.5
14	47662615	47662864	GARRE1	0.0055	+	47662615	47662864	0	1	249,	0	-2.26	-1.89	5
14	23330158	23330608	AKTIP	0.0055	-	23330158	23330608	0	2	252,44,	0,406	-2.26	-1.9	9
12	12839668	12839957	RGS2	0.0055	-	12839668	12839957	0	1	289,	0	-2.26	-1.89	14.5
10	83614261	83614360	NA	0.0055	+	83614261	83614360	0	1	99,	0	-2.26	-1.9	2.44
1	236160061	236161514	SKIL	0.0055	-	236160061	236161514	0	3	212,225,59,	0,880,1394	-2.26	-1.89	7.33
5	21322157	21322356	FNIP1	0.0054	+	21322157	21322356	0	1	199,	0	-2.27	-1.9	3
26	36106043	36106693	NA	0.0054	-	36106043	36106693	0	1	650,	0	-2.27	-1.91	4.33
26	36105693	36105894	NA	0.0054	-	36105693	36105894	0	1	201,	0	-2.27	-1.91	3
19	51767271	51767573	HEMK1	0.0054	-	51767271	51767573	0	2	102,44,	0,258	-2.27	-1.27	3
15	32569669	32569817	NLRX1	0.0054	+	32569669	32569817	0	1	148,	0	-2.27	-1.26	5
15	32561430	32561825	NLRX1	0.0054	+	32561430	32561825	0	1	395,	0	-2.27	-1.91	13
15	32560411	32560658	NLRX1	0.0054	+	32560411	32560658	0	1	247,	0	-2.27	-1.91	3.5
14	18372854	18374881	N4BP1	0.0054	-	18372854	18374881	0	2	246,3,	0,2024	-2.27	-1.91	2.44
1	14126192	14126440	RRAGC	0.0054	-	14126192	14126440	0	1	248,	0	-2.27	-1.91	8
5	64598536	64598685	NDST1	0.0052	+	64598536	64598685	0	1	149,	0	-2.28	-1.92	5.67
5	46063962	46064385	MBD3	0.0052	-	46063962	46064385	0	2	339,1,	0,422	-2.28	-1.92	6
3	224612465	224612831	NOP2	0.0052	+	224612465	224612831	0	2	13,187,	0,179	-2.28	-1.91	2.33
24	2808413	2808563	NA	0.0052	+	2808413	2808563	0	1	150,	0	-2.28	-1.91	8
24	2807964	2808214	NA	0.0052	+	2807964	2808214	0	1	250,	0	-2.28	-1.91	8.67
24	1202310	1202410	CRAMP1	0.0052	+	1202310	1202410	0	1	100,	0	-2.28	-1.27	5
23	40023085	40034701	COLEC12	0.0052	-	40023085	40034701	0	4	208,146,110,34,	0,1779,10283,11582	-2.28	-1.92	9
2	55029327	55029476	GNE	0.0052	+	55029327	55029476	0	1	149,	0	-2.28	-1.92	3.33
2	157870143	157870243	FIGN	0.0052	+	157870143	157870243	0	1	100,	0	-2.28	-1.28	3
13	26570711	26571237	ARHGAP21	0.0052	-	26570711	26571237	0	2	218,81,	0,445	-2.28	-1.92	5.67
11	43296049	43296249	KIAA0100	0.0052	+	43296049	43296249	0	1	200,	0	-2.28	-1.91	9
5	10837208	10837675	NACC1	0.0051	-	10837208	10837675	0	2	60,387,	0,80	-2.29	-1.92	6
5	10835075	10835175	NACC1	0.0051	-	10835075	10835175	0	1	100,	0	-2.29	-1.92	4
3	146541385	146541900	PRPF40B	0.0051	-	146541385	146541900	0	3	69,62,18,	0,190,497	-2.29	-1.93	7
21	37585587	37585885	ADAMTS15	0.0051	+	37585587	37585885	0	1	298,	0	-2.29	-1.92	9
19	34083480	34084298	TMF1	0.0051	+	34083480	34084298	0	2	101,147,	0,671	-2.29	-1.93	4.25
14	52645535	52645682	EGLN2	0.0051	-	52645535	52645682	0	1	147,	0	-2.29	-1.93	3
11	58578455	58578654	VEZF1	0.0051	+	58578455	58578654	0	1	199,	0	-2.29	-1.92	3
1	232271024	232271124	NLGN1	0.0051	-	232271024	232271124	0	1	100,	0	-2.29	-1.28	4
1	232269533	232269633	NLGN1	0.0051	-	232269533	232269633	0	1	100,	0	-2.29	-1.28	3
1	232268990	232269189	NLGN1	0.0051	-	232268990	232269189	0	1	199,	0	-2.29	-1.28	7
1	205059865	205061543	NA	0.0051	+	205059865	205061543	0	3	157,218,21,	0,579,1657	-2.29	-1.93	4.33
1	205059027	205059225	NA	0.0051	+	205059027	205059225	0	1	198,	0	-2.29	-1.93	4
9	66962815	66964054	UTP23	0.005	-	66962815	66964054	0	2	337,40,	0,1199	-2.3	-1.93	7
3	146427186	146427896	NCKAP5L	0.005	+	146427186	146427896	0	2	3,397,	0,313	-2.3	-1.93	3.67
23	38179550	38179650	CABLES1	0.005	-	38179550	38179650	0	1	100,	0	-2.3	-1.29	4
23	38179056	38179304	CABLES1	0.005	-	38179056	38179304	0	1	248,	0	-2.3	-1.93	2.67
2	81958115	81958315	PTPRD	0.005	-	81958115	81958315	0	1	200,	0	-2.3	-1.94	17
2	165026745	165026846	GPD2	0.005	-	165026745	165026846	0	1	101,	0	-2.3	-1.93	3
19	56405843	56405994	ATP2B2	0.005	-	56405843	56405994	0	1	151,	0	-2.3	-1.93	4.33
14	55742600	55742749	ZNF112	0.005	-	55742600	55742749	0	1	149,	0	-2.3	-1.94	6.5
14	55741658	55742155	ZNF112	0.005	-	55741658	55742155	0	1	497,	0	-2.3	-1.94	8
14	2258050	2260129	CFDP1	0.005	-	2258050	2260129	0	2	70,78,	0,2001	-2.3	-1.93	2.33
14	14990354	14990553	ACSF3	0.005	+	14990354	14990553	0	1	199,	0	-2.3	-1.93	4
11	21132814	21135176	P3H4	0.005	+	21132814	21135176	0	3	45,145,61,	0,1855,2301	-2.3	-1.94	5
1	135048540	135048691	BACH1	0.005	-	135048540	135048691	0	1	151,	0	-2.3	-1.93	4.5
1	135048240	135048391	BACH1	0.005	-	135048240	135048391	0	1	151,	0	-2.3	-1.93	4.33
1	135047891	135048041	BACH1	0.005	-	135047891	135048041	0	1	150,	0	-2.3	-1.93	3.67
9	87338722	87338922	MTDH	0.0049	-	87338722	87338922	0	1	200,	0	-2.31	-1.94	9.67
21	26495727	26495926	TMEM86A	0.0049	-	26495727	26495926	0	1	199,	0	-2.31	-1.95	4.4
2	149059170	149059313	CYBRD1	0.0049	-	149059170	149059313	0	1	143,	0	-2.31	-1.94	3.67
17	79374830	79375030	EIF4ENIF1	0.0049	-	79374830	79375030	0	1	200,	0	-2.31	-1.95	11
13	82788286	82788732	NFATC2	0.0049	-	82788286	82788732	0	1	446,	0	-2.31	-1.94	8
X	14686583	14686935	ZRSR2	0.0048	+	14686583	14686935	0	2	322,27,	0,325	-2.32	-1.96	6
X	137689769	137690009	MORF4L2	0.0048	-	137689769	137690009	0	1	240,	0	-2.32	-1.95	4.11
3	240677998	240678602	MAPK11	0.0048	-	240677998	240678602	0	3	2,79,19,	0,83,585	-2.32	-1.95	3.67
3	240677497	240677900	MAPK11	0.0048	-	240677497	240677900	0	2	76,74,	0,329	-2.32	-1.95	2.5
3	147102271	147102522	KMT2D	0.0048	+	147102271	147102522	0	1	251,	0	-2.32	-1.96	4.33
25	3662577	3663172	EXOC8	0.0048	-	3662577	3663172	0	1	595,	0	-2.32	-1.95	11
23	47395399	47395497	NAPG	0.0048	+	47395399	47395497	0	1	98,	0	-2.32	-1.95	3
20	4757912	4758113	DST	0.0048	+	4757912	4758113	0	1	201,	0	-2.32	-1.95	4.4
2	13833150	13833448	NA	0.0048	-	13833150	13833448	0	1	298,	0	-2.32	-1.95	9
2	115925039	115925188	GALNT7	0.0048	-	115925039	115925188	0	1	149,	0	-2.32	-1.31	3
18	7396966	7405580	SYNM	0.0048	-	7396966	7405580	0	2	4,842,	0,7772	-2.32	-1.95	6
18	24733020	24734701	MESD	0.0048	-	24733020	24734701	0	2	355,28,	0,1653	-2.32	-1.95	11
17	1879147	1879247	TLL1	0.0048	+	1879147	1879247	0	1	100,	0	-2.32	-1.31	7
14	70302348	70302798	NA	0.0048	-	70302348	70302798	0	1	450,	0	-2.32	-1.96	9
13	56345998	56346549	ZGPAT	0.0048	-	56345998	56346549	0	1	551,	0	-2.32	-1.96	6.7
11	25718661	25718808	UBE2Z	0.0048	+	25718661	25718808	0	1	147,	0	-2.32	-1.95	6
11	22794061	22794161	THRA	0.0048	-	22794061	22794161	0	1	100,	0	-2.32	-1.95	3
11	22793617	22793963	THRA	0.0048	-	22793617	22793963	0	1	346,	0	-2.32	-1.95	4.86
1	120579148	120592562	OLFML2B	0.0048	-	120579148	120592562	0	2	36,361,	0,13053	-2.32	-1.95	9
7	91490801	91490902	GPATCH2L	0.0047	+	91490801	91490902	0	2	46,53,	0,48	-2.33	-1.96	2.67
5	55290420	55294511	PCDH1	0.0047	-	55290420	55294511	0	2	444,654,	0,3437	-2.33	-1.96	15
5	55289273	55290271	PCDH1	0.0047	-	55289273	55290271	0	1	998,	0	-2.33	-1.96	9.67
3	200569467	200569860	KLHL42	0.0047	-	200569467	200569860	0	1	393,	0	-2.33	-1.96	6.57
3	200569222	200569321	KLHL42	0.0047	-	200569222	200569321	0	1	99,	0	-2.33	-1.96	6
2	257119281	257120975	MACO1	0.0047	-	257119281	257120975	0	2	412,79,	0,1615	-2.33	-1.96	22
2	25091756	25091856	S1PR3	0.0047	+	25091756	25091856	0	1	100,	0	-2.33	-1.96	3.67
2	25091559	25091659	S1PR3	0.0047	+	25091559	25091659	0	1	100,	0	-2.33	-1.32	4
2	146679254	146679502	SP3	0.0047	+	146679254	146679502	0	1	248,	0	-2.33	-1.96	7.14
17	81261948	81262149	BCR	0.0047	-	81261948	81262149	0	1	201,	0	-2.33	-1.97	2.83
17	81261349	81261450	BCR	0.0047	-	81261349	81261450	0	1	101,	0	-2.33	-1.97	3.75
17	81261049	81261250	BCR	0.0047	-	81261049	81261250	0	1	201,	0	-2.33	-1.97	6
17	79556599	79556849	PRR14L	0.0047	-	79556599	79556849	0	1	250,	0	-2.33	-1.96	10.5
17	79556399	79556500	PRR14L	0.0047	-	79556399	79556500	0	1	101,	0	-2.33	-1.96	4
14	59684960	59685258	NUP62	0.0047	-	59684960	59685258	0	1	298,	0	-2.33	-1.96	8.25
13	69696434	69696634	TTI1	0.0047	-	69696434	69696634	0	1	200,	0	-2.33	-1.97	5
13	69694846	69695145	TTI1	0.0047	-	69694846	69695145	0	1	299,	0	-2.33	-1.97	13
13	69667111	69667211	TTI1	0.0047	-	69667111	69667211	0	1	100,	0	-2.33	-1.32	5
11	59627227	59629305	TRIM25	0.0047	+	59627227	59629305	0	2	35,313,	0,1765	-2.33	-1.96	8.17
11	26664637	26664830	DLX3	0.0047	-	26664637	26664830	0	1	193,	0	-2.33	-1.96	2.67
11	10696265	10696512	TBC1D16	0.0047	-	10696265	10696512	0	1	247,	0	-2.33	-1.96	9
X	88503907	88504294	SLC10A3	0.0046	+	88503907	88504294	0	2	207,93,	0,294	-2.34	-1.97	20
4	108247721	108247959	FAM180A	0.0046	-	108247721	108247959	0	1	238,	0	-2.34	-1.97	8.5
3	229976634	229977910	BID	0.0046	-	229976634	229977910	0	2	157,81,	0,1195	-2.34	-1.97	3
23	38943477	38961416	GATA6	0.0046	-	38943477	38961416	0	2	566,33,	0,17906	-2.34	-1.97	21
2	44833610	44833759	RHOBTB2	0.0046	-	44833610	44833759	0	1	149,	0	-2.34	-1.97	13
19	60718435	60718535	IQSEC1	0.0046	+	60718435	60718535	0	1	100,	0	-2.34	-1.97	2.6
19	60717792	60718337	IQSEC1	0.0046	+	60717792	60718337	0	1	545,	0	-2.34	-1.97	10
19	60712996	60713096	IQSEC1	0.0046	+	60712996	60713096	0	1	100,	0	-2.34	-1.97	2.33
19	13011141	13011589	WDR48	0.0046	+	13011141	13011589	0	1	448,	0	-2.34	-1.97	11
17	36854953	36855153	ANKRD50	0.0046	+	36854953	36855153	0	1	200,	0	-2.34	-1.97	2.33
17	36854753	36854854	ANKRD50	0.0046	+	36854753	36854854	0	1	101,	0	-2.34	-1.97	3
16	61440115	61440365	MYO10	0.0046	+	61440115	61440365	0	1	250,	0	-2.34	-1.97	2.22
16	35454831	35455031	PRKAA1	0.0046	+	35454831	35455031	0	1	200,	0	-2.34	-1.97	2.33
11	28654549	28654849	RAI1	0.0046	+	28654549	28654849	0	1	300,	0	-2.34	-1.97	6.67
11	28653655	28654451	RAI1	0.0046	+	28653655	28654451	0	1	796,	0	-2.34	-1.97	20
1	218740338	218740730	ST6GAL1	0.0046	-	218740338	218740730	0	1	392,	0	-2.34	-1.97	11.3
1	180116146	180116347	FILIP1L	0.0046	-	180116146	180116347	0	1	201,	0	-2.34	-1.33	7
1	101563111	101563507	WARS2	0.0046	-	101563111	101563507	0	1	396,	0	-2.34	-1.98	5.67
7	12854590	12854688	RASL12	0.0045	-	12854590	12854688	0	1	98,	0	-2.35	-1.34	9
3	143864946	143865092	TAMALIN	0.0045	-	143864946	143865092	0	1	146,	0	-2.35	-1.98	11
24	8119773	8142793	C16orf72	0.0045	+	8119773	8142793	0	4	36,81,276,226,	0,727,10672,22794	-2.35	-1.98	17.7
20	9154558	9155102	B3GALT4	0.0045	+	9154558	9155102	0	1	544,	0	-2.35	-1.98	17
20	4791765	4792266	DST	0.0045	+	4791765	4792266	0	1	501,	0	-2.35	-1.98	5
20	4791515	4791666	DST	0.0045	+	4791515	4791666	0	1	151,	0	-2.35	-1.98	4
20	44163306	44165228	ATXN1	0.0045	+	44163306	44165228	0	2	494,154,	0,1768	-2.35	-1.98	15
2	256459259	256459408	ZNF593	0.0045	-	256459259	256459408	0	1	149,	0	-2.35	-1.98	12
15	15222785	15223278	JRKL	0.0045	-	15222785	15223278	0	1	493,	0	-2.35	-1.98	12.7
14	47623197	47623447	GARRE1	0.0045	+	47623197	47623447	0	1	250,	0	-2.35	-1.98	5.25
13	16612699	16612942	ECHDC3	0.0045	+	16612699	16612942	0	2	231,9,	0,234	-2.35	-1.98	4.5
12	82905474	82905723	DDX59	0.0045	-	82905474	82905723	0	1	249,	0	-2.35	-1.98	4
11	28953754	28954101	SMCR8	0.0045	+	28953754	28954101	0	1	347,	0	-2.35	-1.98	11
11	28488269	28488469	MED9	0.0045	+	28488269	28488469	0	1	200,	0	-2.35	-1.98	8
10	38231827	38232171	ZMYM5	0.0045	+	38231827	38232171	0	1	344,	0	-2.35	-1.98	7
10	37663268	37663713	LATS2	0.0045	+	37663268	37663713	0	1	445,	0	-2.35	-1.98	8
10	37655654	37655951	LATS2	0.0045	+	37655654	37655951	0	1	297,	0	-2.35	-1.98	11.3
10	37654206	37654503	LATS2	0.0045	+	37654206	37654503	0	1	297,	0	-2.35	-1.98	5.5
10	37653811	37654009	LATS2	0.0045	+	37653811	37654009	0	1	198,	0	-2.35	-1.98	8
10	37653515	37653664	LATS2	0.0045	+	37653515	37653664	0	1	149,	0	-2.35	-1.34	4
10	37652209	37652309	LATS2	0.0045	+	37652209	37652309	0	1	100,	0	-2.35	-1.98	1.5
8	97071550	97071899	AFDN	0.0044	+	97071550	97071899	0	1	349,	0	-2.36	-1.99	4.33
6	123351963	123354714	TAPT1	0.0044	-	123351963	123354714	0	2	230,19,	0,2732	-2.36	-1.99	22
5	38945155	38945305	NSD1	0.0044	+	38945155	38945305	0	1	150,	0	-2.36	-1.99	4
5	38944856	38945006	NSD1	0.0044	+	38944856	38945006	0	1	150,	0	-2.36	-1.99	3.2
5	38944608	38944758	NSD1	0.0044	+	38944608	38944758	0	1	150,	0	-2.36	-1.99	2.4
5	19928087	19928187	AP3D1	0.0044	+	19928087	19928187	0	1	100,	0	-2.36	-1.99	5
5	19921159	19921429	AP3D1	0.0044	+	19921159	19921429	0	2	30,71,	0,199	-2.36	-1.99	1.87
4	70612772	70612970	FKBP9	0.0044	-	70612772	70612970	0	1	198,	0	-2.36	-1.99	3.6
4	106742987	106743136	SLC35B4	0.0044	-	106742987	106743136	0	1	149,	0	-2.36	-1.34	5
3	48789411	48789512	USP34	0.0044	+	48789411	48789512	0	1	101,	0	-2.36	-1.99	1.67
24	37665420	37667108	BUD31	0.0044	-	37665420	37667108	0	2	103,89,	0,1599	-2.36	-1.99	2.5
23	40048263	40049010	COLEC12	0.0044	-	40048263	40049010	0	1	747,	0	-2.36	-1.99	10.5
21	19500929	19501180	USP35	0.0044	-	19500929	19501180	0	1	251,	0	-2.36	-1.99	4
17	82295597	82295847	GNB1L	0.0044	-	82295597	82295847	0	1	250,	0	-2.36	-1.99	11
14	59685604	59686497	NUP62	0.0044	-	59685604	59686497	0	1	893,	0	-2.36	-1.99	8.33
13	80743582	80743732	ZNFX1	0.0044	-	80743582	80743732	0	1	150,	0	-2.36	-1.99	2.5
13	72890535	72892814	CHD6	0.0044	-	72890535	72892814	0	2	19,332,	0,1947	-2.36	-1.99	4.67
11	43314123	43314273	KIAA0100	0.0044	+	43314123	43314273	0	1	150,	0	-2.36	-1.99	7.5
1	11433851	11446246	MAP7D1	0.0044	+	11433851	11446246	0	2	11,138,	0,12257	-2.36	-1.99	3
3	240952851	240953000	CHKB	0.0043	-	240952851	240953000	0	1	149,	0	-2.37	-2	4.5
17	79558045	79558893	PRR14L	0.0043	-	79558045	79558893	0	1	848,	0	-2.37	-2	7
17	79557446	79557597	PRR14L	0.0043	-	79557446	79557597	0	1	151,	0	-2.37	-2	2.67
17	10846659	10846909	NR3C2	0.0043	+	10846659	10846909	0	1	250,	0	-2.37	-2	3
14	41215231	41216230	ZFHX3	0.0043	+	41215231	41216230	0	1	999,	0	-2.37	-1.99	17
14	41210467	41215033	ZFHX3	0.0043	+	41210467	41215033	0	2	42,458,	0,4108	-2.37	-1.99	6.67
14	41210068	41210368	ZFHX3	0.0043	+	41210068	41210368	0	1	300,	0	-2.37	-1.99	5.33
14	41209818	41209969	ZFHX3	0.0043	+	41209818	41209969	0	1	151,	0	-2.37	-1.35	8
14	41209569	41209669	ZFHX3	0.0043	+	41209569	41209669	0	1	100,	0	-2.37	-1.99	6
14	41208820	41209420	ZFHX3	0.0043	+	41208820	41209420	0	1	600,	0	-2.37	-1.99	5.5
14	41208521	41208721	ZFHX3	0.0043	+	41208521	41208721	0	1	200,	0	-2.37	-1.35	2
14	41208072	41208173	ZFHX3	0.0043	+	41208072	41208173	0	1	101,	0	-2.37	-1.35	1.75
14	41207673	41207973	ZFHX3	0.0043	+	41207673	41207973	0	1	300,	0	-2.37	-1.99	7.33
12	50467482	50467631	ZBTB48	0.0043	-	50467482	50467631	0	1	149,	0	-2.37	-2	7
12	27359896	27360143	DUSP10	0.0043	-	27359896	27360143	0	1	247,	0	-2.37	-2	5
11	13057307	13058487	ZNF750	0.0043	-	13057307	13058487	0	1	1180,	0	-2.37	-2	8
24	944125	944606	CACNA1H	0.0042	+	944125	944606	0	3	79,69,152,	0,156,329	-2.38	-2	6
23	46733452	46733653	ANKRD12	0.0042	+	46733452	46733653	0	1	201,	0	-2.38	-2	3.67
23	46733202	46733353	ANKRD12	0.0042	+	46733202	46733353	0	1	151,	0	-2.38	-2	3.75
23	46732953	46733104	ANKRD12	0.0042	+	46732953	46733104	0	1	151,	0	-2.38	-2	2.33
2	255838996	255841102	GPATCH3	0.0042	+	255838996	255841102	0	2	314,31,	0,2075	-2.38	-2.01	11.3
11	11966963	11967158	CCDC137	0.0042	+	11966963	11967158	0	1	195,	0	-2.38	-2.01	6.67
10	97195688	97196181	CHAMP1	0.0042	+	97195688	97196181	0	1	493,	0	-2.38	-2	13.3
7	97214037	97214188	SEL1L	0.0041	-	97214037	97214188	0	1	151,	0	-2.39	-2.02	3.67
7	23299736	23300031	MMP14	0.0041	-	23299736	23300031	0	1	295,	0	-2.39	-2.02	2.4
6	41215828	41219246	PPM1K	0.0041	+	41215828	41219246	0	2	63,132,	0,3286	-2.39	-2.02	9
6	119935088	119935486	BOD1L1	0.0041	-	119935088	119935486	0	1	398,	0	-2.39	-2.02	6.17
5	65444680	65444915	FAT2	0.0041	-	65444680	65444915	0	2	60,140,	0,95	-2.39	-2.02	4.5
5	65436964	65437164	FAT2	0.0041	-	65436964	65437164	0	1	200,	0	-2.39	-1.37	8
5	65432228	65433377	FAT2	0.0041	-	65432228	65433377	0	2	94,7,	0,1142	-2.39	-1.37	2
5	65431929	65432130	FAT2	0.0041	-	65431929	65432130	0	1	201,	0	-2.39	-2.02	6.67
5	65430398	65430549	FAT2	0.0041	-	65430398	65430549	0	1	151,	0	-2.39	-2.02	3.4
4	62356579	62356777	TMEM168	0.0041	+	62356579	62356777	0	1	198,	0	-2.39	-2.02	2.67
4	111773058	111773158	UBN2	0.0041	+	111773058	111773158	0	1	100,	0	-2.39	-1.37	4
4	111772808	111772909	UBN2	0.0041	+	111772808	111772909	0	1	101,	0	-2.39	-2.02	5
20	16748548	16748695	OARD1	0.0041	-	16748548	16748695	0	1	147,	0	-2.39	-2.02	6
2	79609019	79609120	KIAA2026	0.0041	-	79609019	79609120	0	1	101,	0	-2.39	-2.02	11
2	79608770	79608921	KIAA2026	0.0041	-	79608770	79608921	0	1	151,	0	-2.39	-2.02	4.4
2	164392284	164394776	NA	0.0041	-	164392284	164394776	0	2	91,59,	0,2433	-2.39	-1.37	4
16	4276479	4292513	UBTD2	0.0041	-	4276479	4292513	0	2	304,25,	0,16009	-2.39	-2.01	12
15	32005876	32006126	KMT2A	0.0041	+	32005876	32006126	0	1	250,	0	-2.39	-2.02	3.75
14	37958276	37958375	CTCF	0.0041	+	37958276	37958375	0	1	99,	0	-2.39	-2.02	6
14	37956639	37958179	CTCF	0.0041	+	37956639	37958179	0	2	146,101,	0,1439	-2.39	-2.02	2.1
13	75871007	75871340	FITM2	0.0041	-	75871007	75871340	0	1	333,	0	-2.39	-2.02	5.67
9	42204935	42205135	CHD7	0.004	+	42204935	42205135	0	1	200,	0	-2.4	-2.03	3.5
9	42200621	42202059	CHD7	0.004	+	42200621	42202059	0	2	512,37,	0,1401	-2.4	-2.03	20
6	23593479	23593729	TET2	0.004	-	23593479	23593729	0	1	250,	0	-2.4	-2.02	5.33
4	116546429	116546679	NA	0.004	+	116546429	116546679	0	1	250,	0	-2.4	-2.02	4
23	67071967	67072266	NA	0.004	+	67071967	67072266	0	2	119,179,	0,120	-2.4	-2.03	6
20	30242341	30242684	TRIM39	0.004	-	30242341	30242684	0	1	343,	0	-2.4	-2.03	18
9	87362119	87393495	MTDH	0.0039	-	87362119	87393495	0	3	51,102,96,	0,13639,31280	-2.41	-2.04	1.83
3	110708449	110708745	ZNF2	0.0039	-	110708449	110708745	0	1	296,	0	-2.41	-1.39	9
24	3406469	3406668	ADCY9	0.0039	-	3406469	3406668	0	1	199,	0	-2.41	-1.39	4
24	3406122	3406271	ADCY9	0.0039	-	3406122	3406271	0	1	149,	0	-2.41	-2.03	3
24	3405576	3405974	ADCY9	0.0039	-	3405576	3405974	0	1	398,	0	-2.41	-2.03	15
22	47627398	47627746	FAM53B	0.0039	-	47627398	47627746	0	1	348,	0	-2.41	-2.04	6.67
22	47627199	47627300	FAM53B	0.0039	-	47627199	47627300	0	1	101,	0	-2.41	-2.04	3
2	250624010	250624205	ZBTB8OS	0.0039	+	250624010	250624205	0	1	195,	0	-2.41	-1.4	2.5
19	62492954	62493463	SLC41A3	0.0039	-	62492954	62493463	0	2	23,77,	0,432	-2.41	-2.03	5.5
18	31133681	31133928	SNUPN	0.0039	+	31133681	31133928	0	1	247,	0	-2.41	-2.04	16
17	61307902	61309808	MTRFR	0.0039	-	61307902	61309808	0	2	272,15,	0,1891	-2.41	-2.03	12.7
14	58727593	58727990	SPHK2	0.0039	+	58727593	58727990	0	1	397,	0	-2.41	-2.04	5
13	83278795	83278995	ZFP64	0.0039	-	83278795	83278995	0	1	200,	0	-2.41	-2.04	4
13	83278199	83278647	ZFP64	0.0039	-	83278199	83278647	0	1	448,	0	-2.41	-2.04	5.33
11	22733411	22733707	CASC3	0.0039	-	22733411	22733707	0	1	296,	0	-2.41	-2.03	5.33
11	22733213	22733313	CASC3	0.0039	-	22733213	22733313	0	1	100,	0	-2.41	-2.03	1.88
X	142090168	142090764	GLA	0.0038	-	142090168	142090764	0	2	208,37,	0,559	-2.42	-2.05	16
7	22905151	22905251	NA	0.0038	-	22905151	22905251	0	1	100,	0	-2.42	-2.05	2.5
7	22904548	22905053	NA	0.0038	-	22904548	22905053	0	2	47,103,	0,402	-2.42	-2.05	2.09
6	107588383	107588481	TMEM150C	0.0038	-	107588383	107588481	0	1	98,	0	-2.42	-2.05	6.5
5	53388444	53388544	NRG2	0.0038	-	53388444	53388544	0	1	100,	0	-2.42	-2.04	7
5	53388048	53388346	NRG2	0.0038	-	53388048	53388346	0	1	298,	0	-2.42	-2.04	12.5
3	35718179	35718418	CGREF1	0.0038	-	35718179	35718418	0	1	239,	0	-2.42	-2.04	29
3	172239859	172239960	LRIG3	0.0038	+	172239859	172239960	0	1	101,	0	-2.42	-2.05	5.6
22	12217310	12220029	LIPM	0.0038	+	12217310	12220029	0	2	60,89,	0,2630	-2.42	-2.05	2.17
21	51031036	51031186	TSSC4	0.0038	-	51031036	51031186	0	1	150,	0	-2.42	-2.05	3.25
15	30143319	30143518	ZPR1	0.0038	-	30143319	30143518	0	1	199,	0	-2.42	-2.04	9
1	58565312	58567173	DNAJB4	0.0038	+	58565312	58567173	0	2	408,82,	0,1779	-2.42	-2.05	13.3
1	3143715	3148835	UBE2F	0.0038	-	3143715	3148835	0	3	58,63,22,	0,2069,5098	-2.42	-2.05	3.5
1	208512588	208512738	RUBCN	0.0038	+	208512588	208512738	0	1	150,	0	-2.42	-2.04	3
1	18548012	18548200	NA	0.0038	+	18548012	18548200	0	1	188,	0	-2.42	-2.04	6.5
8	49214713	49214814	EPHA7	0.0037	+	49214713	49214814	0	1	101,	0	-2.43	-1.41	5
8	49152992	49153142	EPHA7	0.0037	+	49152992	49153142	0	1	150,	0	-2.43	-1.41	5
8	49152592	49152893	EPHA7	0.0037	+	49152592	49152893	0	1	301,	0	-2.43	-2.05	6.5
3	47486327	47486627	EHBP1	0.0037	-	47486327	47486627	0	1	300,	0	-2.43	-2.05	7.5
26	26759008	26759454	NA	0.0037	-	26759008	26759454	0	1	446,	0	-2.43	-2.05	20
26	26757870	26758910	NA	0.0037	-	26757870	26758910	0	1	1040,	0	-2.43	-2.05	6.4
25	43012192	43012341	WAPL	0.0037	-	43012192	43012341	0	1	149,	0	-2.43	-2.06	4.33
22	25855280	25855378	TRIM8	0.0037	+	25855280	25855378	0	1	98,	0	-2.43	-2.06	1.67
21	14135104	14135205	PCF11	0.0037	-	14135104	14135205	0	1	101,	0	-2.43	-2.05	8
21	14134028	14135005	PCF11	0.0037	-	14134028	14135005	0	2	374,75,	0,902	-2.43	-2.05	7.14
20	17692613	17696038	TRERF1	0.0037	-	17692613	17696038	0	2	275,23,	0,3402	-2.43	-2.06	9
2	224556613	224557560	PIKFYVE	0.0037	+	224556613	224557560	0	2	4,146,	0,801	-2.43	-2.06	2.67
16	27619319	27619419	PELO	0.0037	-	27619319	27619419	0	1	100,	0	-2.43	-2.06	5.33
16	27618972	27619221	PELO	0.0037	-	27618972	27619221	0	1	249,	0	-2.43	-2.06	5
16	11840013	11840262	PIK3R1	0.0037	-	11840013	11840262	0	1	249,	0	-2.43	-2.05	8.17
12	64992558	64992657	NA	0.0037	+	64992558	64992657	0	1	99,	0	-2.43	-2.06	3
1	112844049	112844441	ISG20L2	0.0037	-	112844049	112844441	0	1	392,	0	-2.43	-2.06	18
X	152855548	152855899	PABPC5	0.0036	-	152855548	152855899	0	1	351,	0	-2.44	-2.06	10.5
9	32114118	32114269	ZHX2	0.0036	-	32114118	32114269	0	1	151,	0	-2.44	-2.07	3
9	32113472	32114020	ZHX2	0.0036	-	32113472	32114020	0	1	548,	0	-2.44	-2.07	12
25	7069457	7071088	IRF2BP2	0.0036	-	7069457	7071088	0	2	618,413,	0,1218	-2.44	-2.07	14.5
24	39290666	39291408	ZNF316	0.0036	+	39290666	39291408	0	1	742,	0	-2.44	-2.06	16
21	19489678	19491864	GAB2	0.0036	+	19489678	19491864	0	3	58,91,97,	0,1748,2089	-2.44	-2.06	4.5
21	19487105	19487400	GAB2	0.0036	+	19487105	19487400	0	1	295,	0	-2.44	-2.06	8
20	11818709	11818809	BRPF3	0.0036	+	11818709	11818809	0	1	100,	0	-2.44	-1.42	5
2	74295217	74295466	KANK1	0.0036	+	74295217	74295466	0	1	249,	0	-2.44	-2.07	3.33
18	55438245	55438494	ZSCAN29	0.0036	-	55438245	55438494	0	1	249,	0	-2.44	-2.06	3.67
18	55435787	55438048	ZSCAN29	0.0036	-	55435787	55438048	0	2	347,99,	0,2162	-2.44	-2.06	4.25
18	55433594	55435689	ZSCAN29	0.0036	-	55433594	55435689	0	2	275,23,	0,2072	-2.44	-2.06	6.25
18	55433049	55433496	ZSCAN29	0.0036	-	55433049	55433496	0	1	447,	0	-2.44	-2.06	8
15	6697757	6705264	BIRC2	0.0036	-	6697757	6705264	0	2	191,5,	0,7502	-2.44	-2.06	2.75
14	57608457	57623175	ZC3H4	0.0036	-	57608457	57623175	0	2	190,59,	0,14659	-2.44	-2.06	2.67
14	57603143	57605842	ZC3H4	0.0036	-	57603143	57605842	0	4	126,97,155,167,	0,240,977,2532	-2.44	-2.06	8.33
13	64116628	64116826	KIF3B	0.0036	+	64116628	64116826	0	1	198,	0	-2.44	-2.06	5
11	28958316	28958515	SMCR8	0.0036	+	28958316	28958515	0	1	199,	0	-2.44	-2.07	9
11	28958069	28958169	SMCR8	0.0036	+	28958069	28958169	0	1	100,	0	-2.44	-2.07	3
11	28955484	28955583	SMCR8	0.0036	+	28955484	28955583	0	1	99,	0	-2.44	-2.07	3.5
11	28955237	28955386	SMCR8	0.0036	+	28955237	28955386	0	1	149,	0	-2.44	-1.42	4.5
11	28954594	28954842	SMCR8	0.0036	+	28954594	28954842	0	1	248,	0	-2.44	-2.07	5.67
1	92902750	92902851	LRIF1	0.0036	-	92902750	92902851	0	1	101,	0	-2.44	-1.42	5
1	92902451	92902602	LRIF1	0.0036	-	92902451	92902602	0	1	151,	0	-2.44	-2.06	4
1	75434914	75435114	ARHGAP29	0.0036	-	75434914	75435114	0	1	200,	0	-2.44	-2.07	8
9	80921740	80921940	LRP12	0.0035	+	80921740	80921940	0	1	200,	0	-2.45	-2.07	4
9	80921244	80921642	LRP12	0.0035	+	80921244	80921642	0	1	398,	0	-2.45	-2.07	13
8	84161144	84161542	FBXO5	0.0035	-	84161144	84161542	0	1	398,	0	-2.46	-2.08	8
8	84160945	84161045	FBXO5	0.0035	-	84160945	84161045	0	1	100,	0	-2.46	-1.44	3
7	72027083	72027682	NAA30	0.0035	+	72027083	72027682	0	1	599,	0	-2.46	-2.08	20
7	46467042	46467342	ZNF609	0.0035	-	46467042	46467342	0	1	300,	0	-2.46	-2.08	3.75
7	46465106	46466794	ZNF609	0.0035	-	46465106	46466794	0	2	311,488,	0,1200	-2.46	-2.08	5.6
5	41156143	41156243	NLRP3	0.0035	+	41156143	41156243	0	1	100,	0	-2.46	-1.44	9
5	41155305	41155404	NLRP3	0.0035	+	41155305	41155404	0	1	99,	0	-2.46	-1.44	3.5
5	41154910	41155207	NLRP3	0.0035	+	41154910	41155207	0	1	297,	0	-2.46	-2.08	16
23	53116928	53117427	ZBTB7C	0.0035	-	53116928	53117427	0	1	499,	0	-2.46	-2.08	29
23	53104266	53104367	ZBTB7C	0.0035	-	53104266	53104367	0	1	101,	0	-2.46	-1.44	3
23	4178142	4178640	NA	0.0035	-	4178142	4178640	0	1	498,	0	-2.45	-2.07	13.7
23	4177097	4177248	NA	0.0035	-	4177097	4177248	0	1	151,	0	-2.45	-2.07	3.67
23	4176899	4176999	NA	0.0035	-	4176899	4176999	0	1	100,	0	-2.45	-2.07	3.5
20	32949073	32949223	ZKSCAN8	0.0035	-	32949073	32949223	0	1	150,	0	-2.46	-2.08	3
18	6664771	6686067	MEF2A	0.0035	-	6664771	6686067	0	2	121,27,	0,21269	-2.45	-2.07	3
18	41418792	41418991	ARHGAP5	0.0035	+	41418792	41418991	0	1	199,	0	-2.45	-2.07	6.86
17	15798664	15799010	GAB1	0.0035	-	15798664	15799010	0	1	346,	0	-2.46	-2.08	11.5
14	70959701	70962782	NA	0.0035	-	70959701	70962782	0	2	567,27,	0,3054	-2.45	-2.07	11
13	75795971	75796170	OSER1	0.0035	-	75795971	75796170	0	1	199,	0	-2.46	-2.08	7
12	83718792	83759767	NA	0.0035	-	83718792	83759767	0	4	35,17,42,55,	0,2713,40147,40920	-2.45	-2.08	2.33
12	83713475	83718019	NA	0.0035	-	83713475	83718019	0	2	46,53,	0,4491	-2.45	-2.08	1.33
12	28910506	28910805	DISP1	0.0035	+	28910506	28910805	0	1	299,	0	-2.45	-2.08	6
12	28910008	28910159	DISP1	0.0035	+	28910008	28910159	0	1	151,	0	-2.45	-1.43	8
11	52834705	52834855	MED13	0.0035	-	52834705	52834855	0	1	150,	0	-2.46	-2.08	3.67
11	52834108	52834507	MED13	0.0035	-	52834108	52834507	0	1	399,	0	-2.46	-2.08	8
11	30086982	30088884	LRRC75A	0.0035	-	30086982	30088884	0	2	195,3,	0,1899	-2.45	-1.43	4
11	30086685	30086884	LRRC75A	0.0035	-	30086685	30086884	0	1	199,	0	-2.45	-1.43	4
11	26290002	26290335	NXPH3	0.0035	+	26290002	26290335	0	1	333,	0	-2.45	-1.43	7
1	54166238	54166436	FPGT	0.0035	+	54166238	54166436	0	1	198,	0	-2.46	-2.08	11
24	28392810	28393007	ZNF713	0.0034	+	28392810	28393007	0	1	197,	0	-2.47	-1.45	5
24	28392613	28392712	ZNF713	0.0034	+	28392613	28392712	0	1	99,	0	-2.47	-1.45	1.67
18	65694029	65694323	YY1	0.0034	+	65694029	65694323	0	1	294,	0	-2.47	-2.09	6
18	59025255	59025606	OTUB2	0.0034	+	59025255	59025606	0	1	351,	0	-2.47	-2.09	9
17	6943409	6943759	FHIP1A	0.0034	-	6943409	6943759	0	1	350,	0	-2.47	-2.09	2.67
13	56826639	56826835	GID8	0.0034	-	56826639	56826835	0	1	196,	0	-2.47	-2.1	5.67
12	42374136	42376639	PRRC2C	0.0034	+	42374136	42376639	0	3	80,53,367,	0,1623,2136	-2.47	-2.1	4.29
1	209457320	209457567	NA	0.0034	-	209457320	209457567	0	1	247,	0	-2.47	-1.45	4
1	209457026	209457125	NA	0.0034	-	209457026	209457125	0	1	99,	0	-2.47	-1.45	8
5	64733970	64734168	SYNPO	0.0033	+	64733970	64734168	0	1	198,	0	-2.48	-2.1	2.5
5	64732885	64733724	SYNPO	0.0033	+	64732885	64733724	0	1	839,	0	-2.48	-2.1	6.33
5	10225447	10227882	YJU2B	0.0033	-	10225447	10227882	0	2	128,72,	0,2363	-2.48	-1.45	2.5
5	10224953	10225252	YJU2B	0.0033	-	10224953	10225252	0	1	299,	0	-2.48	-2.1	10.5
3	3214375	3214675	NA	0.0033	+	3214375	3214675	0	1	300,	0	-2.48	-2.1	12.3
3	114033946	114034188	RAB21	0.0033	+	114033946	114034188	0	1	242,	0	-2.48	-2.1	5
21	45549998	45550192	FAM89B	0.0033	+	45549998	45550192	0	1	194,	0	-2.48	-2.1	5
20	47795097	47795348	NA	0.0033	-	47795097	47795348	0	1	251,	0	-2.48	-1.46	3
20	47792400	47793299	NA	0.0033	-	47792400	47793299	0	1	899,	0	-2.48	-2.1	20
20	4304680	4305078	ZNF451	0.0033	-	4304680	4305078	0	1	398,	0	-2.48	-2.1	5.67
2	22604780	22605029	RNF20	0.0033	-	22604780	22605029	0	1	249,	0	-2.48	-2.1	4.31
2	184341916	184345572	SPOPL	0.0033	-	184341916	184345572	0	2	295,6,	0,3650	-2.48	-2.1	9.67
19	50788548	50788894	DUSP7	0.0033	+	50788548	50788894	0	1	346,	0	-2.48	-2.1	15.3
17	50221735	50221978	PDGFC	0.0033	+	50221735	50221978	0	1	243,	0	-2.48	-2.1	9
16	9697820	9697970	PTCD2	0.0033	-	9697820	9697970	0	1	150,	0	-2.48	-1.46	9
13	67356451	67356554	FAM83C	0.0033	-	67356451	67356554	0	2	87,12,	0,91	-2.48	-2.1	3.25
13	67356106	67356353	FAM83C	0.0033	-	67356106	67356353	0	1	247,	0	-2.48	-2.1	16
11	52248596	52249650	TBX2	0.0033	+	52248596	52249650	0	2	66,575,	0,479	-2.48	-2.1	14
1	54167122	54167221	FPGT	0.0033	+	54167122	54167221	0	1	99,	0	-2.48	-2.11	6.5
9	37251442	37251592	RB1CC1	0.0032	-	37251442	37251592	0	1	150,	0	-2.49	-2.11	4
9	14554779	14555522	ZNF7	0.0032	+	14554779	14555522	0	1	743,	0	-2.49	-2.11	11
9	14552934	14554681	ZNF7	0.0032	+	14552934	14554681	0	2	98,398,	0,1349	-2.49	-2.11	9
7	37119812	37119963	MGA	0.0032	+	37119812	37119963	0	1	151,	0	-2.49	-2.11	6
5	13337921	13338652	KEAP1	0.0032	-	13337921	13338652	0	2	481,117,	0,614	-2.49	-2.11	6.33
4	70062399	70062647	BBS9	0.0032	-	70062399	70062647	0	1	248,	0	-2.5	-2.12	8
4	111715565	111715766	UBN2	0.0032	+	111715565	111715766	0	1	201,	0	-2.49	-2.11	2.67
3	217748240	217748884	MANSC1	0.0032	+	217748240	217748884	0	3	384,9,248,	0,386,396	-2.49	-2.11	12
26	41507237	41507587	CSGALNACT1	0.0032	+	41507237	41507587	0	1	350,	0	-2.5	-2.12	15
26	41096292	41096539	FNTA	0.0032	+	41096292	41096539	0	1	247,	0	-2.49	-2.11	3
26	40629997	40630147	SLC20A2	0.0032	-	40629997	40630147	0	1	150,	0	-2.49	-2.11	6
26	21126207	21126457	NA	0.0032	+	21126207	21126457	0	1	250,	0	-2.5	-2.12	8.33
25	5870078	5870279	MAP3K21	0.0032	+	5870078	5870279	0	1	201,	0	-2.49	-1.46	3.5
25	5869878	5869979	MAP3K21	0.0032	+	5869878	5869979	0	1	101,	0	-2.49	-1.46	4
23	67169195	67169346	PHLPP1	0.0032	+	67169195	67169346	0	1	151,	0	-2.5	-1.47	7
23	49978821	50089345	SETBP1	0.0032	+	49978821	50089345	0	3	394,171,277,	0,84584,110247	-2.5	-2.12	15.3
23	30195248	30195349	DSG2	0.0032	-	30195248	30195349	0	1	101,	0	-2.5	-2.12	1.67
22	15172914	15173632	PPP1R3C	0.0032	-	15172914	15173632	0	1	718,	0	-2.49	-2.11	28
21	14463202	14463452	PRCP	0.0032	+	14463202	14463452	0	1	250,	0	-2.5	-2.12	7
20	9286364	9286811	KIFC1	0.0032	+	9286364	9286811	0	1	447,	0	-2.49	-2.11	7
20	11067296	11067396	PPARD	0.0032	+	11067296	11067396	0	1	100,	0	-2.49	-2.11	6
2	30558827	30559175	NOL8	0.0032	+	30558827	30559175	0	1	348,	0	-2.49	-2.11	3.67
2	30558381	30558580	NOL8	0.0032	+	30558381	30558580	0	1	199,	0	-2.49	-2.11	5.5
17	73592459	73592610	SART3	0.0032	+	73592459	73592610	0	1	151,	0	-2.49	-2.11	3
11	8773088	8773187	SEPTIN9	0.0032	+	8773088	8773187	0	1	99,	0	-2.49	-2.11	5.5
1	99647317	99688439	MAN1A2	0.0032	+	99647317	99688439	0	2	203,193,	0,40929	-2.5	-2.12	2.62
9	14051797	14052146	PHF3	0.0031	-	14051797	14052146	0	1	349,	0	-2.51	-2.13	6
9	14045529	14051698	PHF3	0.0031	-	14045529	14051698	0	2	131,69,	0,6100	-2.51	-2.13	7.33
4	57012933	57015926	CTTNBP2	0.0031	+	57012933	57015926	0	2	87,162,	0,2831	-2.51	-2.13	4
3	61668168	61668617	ATOH8	0.0031	+	61668168	61668617	0	1	449,	0	-2.51	-2.12	8
25	25934500	25934850	TET1	0.0031	+	25934500	25934850	0	1	350,	0	-2.51	-2.13	3
25	25858419	25858520	TET1	0.0031	+	25858419	25858520	0	1	101,	0	-2.51	-1.48	3
25	25857621	25857721	TET1	0.0031	+	25857621	25857721	0	1	100,	0	-2.51	-1.48	4
25	25857072	25857322	TET1	0.0031	+	25857072	25857322	0	1	250,	0	-2.51	-2.13	7.5
24	39743792	39744342	TNRC18	0.0031	+	39743792	39744342	0	1	550,	0	-2.51	-2.13	13.5
24	37488446	37489026	ZSCAN25	0.0031	-	37488446	37489026	0	1	580,	0	-2.51	-2.13	15
24	27880888	27881567	SETD1A	0.0031	+	27880888	27881567	0	2	134,67,	0,612	-2.51	-1.49	4
24	27880489	27880740	SETD1A	0.0031	+	27880489	27880740	0	1	251,	0	-2.51	-2.13	4
24	27880190	27880390	SETD1A	0.0031	+	27880190	27880390	0	1	200,	0	-2.51	-1.49	9
22	23887533	23890362	SCD	0.0031	+	23887533	23890362	0	2	42,107,	0,2722	-2.51	-2.12	1.85
2	6070619	6070969	TLR4	0.0031	-	6070619	6070969	0	1	350,	0	-2.51	-1.48	7
2	6069523	6070122	TLR4	0.0031	-	6069523	6070122	0	1	599,	0	-2.51	-2.13	7
2	6069224	6069424	TLR4	0.0031	-	6069224	6069424	0	1	200,	0	-2.51	-2.13	7
18	58253429	58253878	BTBD7	0.0031	-	58253429	58253878	0	1	449,	0	-2.51	-2.12	6
11	29908812	29913604	NCOR1	0.0031	-	29908812	29913604	0	3	40,125,35,	0,1592,4757	-2.51	-2.13	4
1	288675040	288675238	SLC19A1	0.0031	-	288675040	288675238	0	1	198,	0	-2.51	-1.48	4
1	287188824	287189019	RRP1	0.0031	+	287188824	287189019	0	1	195,	0	-2.51	-2.12	3.67
X	21138618	21138765	MBTPS2	0.003	+	21138618	21138765	0	1	147,	0	-2.53	-1.5	8
8	31863878	31865219	FOXO3	0.003	-	31863878	31865219	0	1	1341,	0	-2.53	-2.15	8.83
5	62959655	62959752	ADRB2	0.003	+	62959655	62959752	0	1	97,	0	-2.52	-1.49	5
5	48420723	48420972	TXNDC15	0.003	+	48420723	48420972	0	1	249,	0	-2.53	-2.15	5.33
4	85043605	85043852	STK17A	0.003	-	85043605	85043852	0	1	247,	0	-2.53	-2.15	5.6
3	89597980	89598130	SLC8A1	0.003	+	89597980	89598130	0	1	150,	0	-2.52	-1.49	4
3	75298357	75298556	ASB3	0.003	+	75298357	75298556	0	1	199,	0	-2.52	-2.14	4
3	64247703	64247853	CKAP2L	0.003	+	64247703	64247853	0	1	150,	0	-2.53	-1.5	5
3	64247305	64247455	CKAP2L	0.003	+	64247305	64247455	0	1	150,	0	-2.53	-2.14	12
3	1200744	1202826	PPP1R26	0.003	-	1200744	1202826	0	1	2082,	0	-2.52	-2.14	25
3	102163045	102163592	TET3	0.003	+	102163045	102163592	0	1	547,	0	-2.53	-2.15	3.67
23	43983389	43983737	ZBTB14	0.003	-	43983389	43983737	0	1	348,	0	-2.52	-2.14	5.5
23	43982993	43983142	ZBTB14	0.003	-	43982993	43983142	0	1	149,	0	-2.52	-2.14	6
22	23474417	23474916	DNMBP	0.003	-	23474417	23474916	0	1	499,	0	-2.52	-2.14	5.5
22	23472886	23473037	DNMBP	0.003	-	23472886	23473037	0	1	151,	0	-2.52	-1.5	4
21	19083985	19084085	TENM4	0.003	+	19083985	19084085	0	1	100,	0	-2.53	-2.15	3.67
21	19083586	19083886	TENM4	0.003	+	19083586	19083886	0	1	300,	0	-2.53	-2.15	3.75
20	42698356	42709213	DEK	0.003	+	42698356	42709213	0	2	74,73,	0,10784	-2.52	-2.14	2.05
20	18771298	18771545	YIPF3	0.003	-	18771298	18771545	0	2	146,3,	0,244	-2.52	-2.14	6
20	18147199	18147635	TBCC	0.003	-	18147199	18147635	0	1	436,	0	-2.52	-2.14	12
20	18146571	18147103	TBCC	0.003	-	18146571	18147103	0	1	532,	0	-2.52	-2.14	12.5
20	11789187	11789485	BRPF3	0.003	+	11789187	11789485	0	1	298,	0	-2.52	-2.14	4.5
2	255790671	255790769	KDF1	0.003	+	255790671	255790769	0	1	98,	0	-2.53	-2.15	3.67
2	255790283	255790575	KDF1	0.003	+	255790283	255790575	0	1	292,	0	-2.53	-2.15	4
2	255790040	255790187	KDF1	0.003	+	255790040	255790187	0	1	147,	0	-2.53	-2.15	7.5
18	28603022	28603123	DNAJA4	0.003	+	28603022	28603123	0	1	101,	0	-2.53	-1.5	3
17	73625582	73626358	SART3	0.003	+	73625582	73626358	0	2	52,99,	0,677	-2.52	-2.14	1.8
16	43809753	43810049	GOLPH3	0.003	+	43809753	43810049	0	1	296,	0	-2.52	-2.14	4.5
15	87295404	87296110	CTNND1	0.003	+	87295404	87296110	0	2	18,431,	0,275	-2.52	-2.14	5
14	50748156	50753153	SIPA1L3	0.003	+	50748156	50753153	0	2	545,52,	0,4945	-2.53	-2.14	26
13	36379609	36379757	MTPAP	0.003	-	36379609	36379757	0	1	148,	0	-2.52	-2.13	5
13	24284102	24285108	COMMD3	0.003	+	24284102	24285108	0	2	49,50,	0,956	-2.52	-2.14	3.25
13	13036012	13036464	GATA3	0.003	+	13036012	13036464	0	2	350,92,	0,360	-2.52	-2.14	3.71
13	13021506	13021703	GATA3	0.003	+	13021506	13021703	0	1	197,	0	-2.52	-2.14	2.67
1	96123252	96124304	OLFML3	0.003	+	96123252	96124304	0	2	75,672,	0,380	-2.52	-2.14	9
1	269440476	269444110	GK5	0.003	+	269440476	269444110	0	3	45,104,151,	0,3271,3483	-2.52	-2.14	9.67
9	83522845	83523095	NCALD	0.0029	+	83522845	83523095	0	1	250,	0	-2.54	-2.16	3.5
5	98900215	98900756	NR2F1	0.0029	+	98900215	98900756	0	1	541,	0	-2.54	-2.15	19
25	6202024	6202472	KCNK1	0.0029	+	6202024	6202472	0	1	448,	0	-2.54	-2.15	12
2	218408529	218408727	FZD7	0.0029	+	218408529	218408727	0	1	198,	0	-2.54	-2.16	3.2
2	218407938	218408432	FZD7	0.0029	+	218407938	218408432	0	1	494,	0	-2.54	-2.16	4
19	53402062	53402312	PLXNB1	0.0029	+	53402062	53402312	0	1	250,	0	-2.54	-2.15	8.33
18	7628397	7628747	IGF1R	0.0029	+	7628397	7628747	0	1	350,	0	-2.54	-2.16	3.08
17	52172231	52172480	ZNF268	0.0029	+	52172231	52172480	0	1	249,	0	-2.54	-2.16	6.67
17	52172032	52172132	ZNF268	0.0029	+	52172032	52172132	0	1	100,	0	-2.54	-1.51	1.5
17	52171486	52171685	ZNF268	0.0029	+	52171486	52171685	0	1	199,	0	-2.54	-1.51	7
17	52171138	52171239	ZNF268	0.0029	+	52171138	52171239	0	1	101,	0	-2.54	-1.51	1.33
17	18180193	18180537	RNF150	0.0029	+	18180193	18180537	0	1	344,	0	-2.54	-2.15	11
16	37403528	37403828	RICTOR	0.0029	+	37403528	37403828	0	1	300,	0	-2.54	-2.15	9
15	55852427	55852678	ARHGEF17	0.0029	+	55852427	55852678	0	1	251,	0	-2.54	-2.15	5.67
14	4291450	4291891	MON1B	0.0029	+	4291450	4291891	0	1	441,	0	-2.54	-2.15	5.5
11	43563072	43563450	TMEM97	0.0029	-	43563072	43563450	0	1	378,	0	-2.54	-2.15	4
1	288361281	288361632	ADARB1	0.0029	+	288361281	288361632	0	1	351,	0	-2.54	-2.15	9
1	112100497	112100646	KHDC4	0.0029	-	112100497	112100646	0	1	149,	0	-2.54	-2.16	5.67
7	84144332	84144912	ZFP36L1	0.0028	-	84144332	84144912	0	1	580,	0	-2.55	-2.16	4.82
5	59736213	59736462	SH3RF2	0.0028	+	59736213	59736462	0	1	249,	0	-2.56	-2.17	3
3	174665598	174665898	BAZ2A	0.0028	+	174665598	174665898	0	1	300,	0	-2.55	-2.16	4.33
3	101270393	101270593	SFXN5	0.0028	-	101270393	101270593	0	1	200,	0	-2.55	-2.16	4.33
25	3689659	3689960	EGLN1	0.0028	-	3689659	3689960	0	1	301,	0	-2.55	-2.16	4
22	41431598	41464051	RAB11FIP2	0.0028	-	41431598	41464051	0	4	357,46,466,62,	0,6625,31218,32391	-2.55	-2.16	20.5
22	20727246	20728095	LCOR	0.0028	+	20727246	20728095	0	1	849,	0	-2.56	-2.18	8
21	47506073	47507567	NA	0.0028	-	47506073	47507567	0	3	331,322,79,	0,424,1415	-2.56	-2.17	7
21	47505732	47505977	NA	0.0028	-	47505732	47505977	0	1	245,	0	-2.56	-2.17	2.2
2	1926640	1928423	TRAPPC12	0.0028	+	1926640	1928423	0	2	45,55,	0,1728	-2.55	-2.16	1.6
2	143485022	143485369	NFE2L2	0.0028	+	143485022	143485369	0	1	347,	0	-2.55	-2.16	7.4
2	143484331	143484776	NFE2L2	0.0028	+	143484331	143484776	0	1	445,	0	-2.55	-2.16	2.67
2	110288430	110297861	SCARA3	0.0028	+	110288430	110297861	0	2	423,472,	0,8959	-2.56	-2.17	14.5
2	110286574	110288331	SCARA3	0.0028	+	110286574	110288331	0	2	25,522,	0,1235	-2.56	-2.17	5
19	55354266	55354516	FYCO1	0.0028	+	55354266	55354516	0	1	250,	0	-2.55	-2.16	7.5
19	55354067	55354168	FYCO1	0.0028	+	55354067	55354168	0	1	101,	0	-2.55	-2.16	1.75
19	55352723	55353222	FYCO1	0.0028	+	55352723	55353222	0	1	499,	0	-2.55	-2.16	5.33
17	71988051	71988246	NA	0.0028	+	71988051	71988246	0	1	195,	0	-2.56	-2.17	6
17	51564729	51567340	GUCY1A1	0.0028	-	51564729	51567340	0	2	379,218,	0,2393	-2.55	-2.17	7
17	18406114	18453321	RNF150	0.0028	+	18406114	18453321	0	2	78,119,	0,47088	-2.55	-2.16	16
17	13951039	13951283	MMAA	0.0028	-	13951039	13951283	0	1	244,	0	-2.56	-2.17	5.8
14	59451687	59453981	PRR12	0.0028	+	59451687	59453981	0	2	178,220,	0,2074	-2.56	-2.18	5
14	59451389	59451539	PRR12	0.0028	+	59451389	59451539	0	1	150,	0	-2.56	-2.18	2.67
14	59450550	59450650	PRR12	0.0028	+	59450550	59450650	0	1	100,	0	-2.56	-2.18	2.17
14	59450252	59450352	PRR12	0.0028	+	59450252	59450352	0	1	100,	0	-2.56	-2.18	3.67
14	59448861	59450154	PRR12	0.0028	+	59448861	59450154	0	1	1293,	0	-2.56	-2.18	12.7
14	59448315	59448564	PRR12	0.0028	+	59448315	59448564	0	1	249,	0	-2.56	-2.18	7
14	15389223	15389622	ZNF276	0.0028	+	15389223	15389622	0	1	399,	0	-2.56	-2.17	9
13	68697921	68698121	SOGA1	0.0028	-	68697921	68698121	0	1	200,	0	-2.55	-2.17	7
13	68697471	68697822	SOGA1	0.0028	-	68697471	68697822	0	1	351,	0	-2.55	-2.17	8
13	61697083	61699192	TFAP2C	0.0028	-	61697083	61699192	0	2	440,48,	0,2061	-2.55	-2.16	8
10	38050667	38050866	GJB2	0.0028	+	38050667	38050866	0	1	199,	0	-2.56	-2.17	8.33
10	14608258	14608461	AKAP11	0.0028	+	14608258	14608461	0	2	150,51,	0,152	-2.56	-2.17	6.5
10	14607560	14607960	AKAP11	0.0028	+	14607560	14607960	0	1	400,	0	-2.56	-2.17	4.56
1	296294534	296294635	BTD	0.0028	+	296294534	296294635	0	1	101,	0	-2.55	-2.17	2.25
1	296294037	296294386	BTD	0.0028	+	296294037	296294386	0	1	349,	0	-2.55	-2.17	13
1	296293788	296293939	BTD	0.0028	+	296293788	296293939	0	1	151,	0	-2.55	-1.52	5
1	110978911	110979159	ADAR	0.0028	-	110978911	110979159	0	1	248,	0	-2.56	-2.18	5.33
X	67448004	67448399	RTL5	0.0027	-	67448004	67448399	0	1	395,	0	-2.57	-2.18	7
8	74970703	74971127	LTV1	0.0027	+	74970703	74971127	0	2	121,173,	0,251	-2.57	-2.18	3.25
5	18677017	18677266	MRPL54	0.0027	-	18677017	18677266	0	2	17,181,	0,68	-2.57	-2.18	10
3	39969690	39969788	PCBP1	0.0027	-	39969690	39969788	0	1	98,	0	-2.57	-2.18	2.94
23	639743	641142	NA	0.0027	-	639743	641142	0	2	279,12,	0,1387	-2.57	-2.18	30
18	6594389	6594636	MEF2A	0.0027	-	6594389	6594636	0	1	247,	0	-2.57	-2.18	8.83
18	57943088	57943283	ITPK1	0.0027	-	57943088	57943283	0	1	195,	0	-2.57	-2.18	13
12	46333784	46337176	NA	0.0027	+	46333784	46337176	0	2	436,13,	0,3379	-2.57	-2.18	4.33
10	25396059	25422048	LHFPL6	0.0027	+	25396059	25422048	0	2	36,313,	0,25676	-2.57	-2.18	3.56
X	98696686	98697269	EIF5B	0.0026	-	98696686	98697269	0	2	204,47,	0,536	-2.58	-2.19	3.6
8	23533059	23533309	CALHM4	0.0026	-	23533059	23533309	0	1	250,	0	-2.59	-2.2	2.67
7	84786872	84790097	SLC39A9	0.0026	+	84786872	84790097	0	2	143,6,	0,3219	-2.59	-2.2	12
5	6985206	6985509	FAM32A	0.0026	-	6985206	6985509	0	2	145,54,	0,249	-2.58	-2.19	2.36
5	6979937	6980285	FAM32A	0.0026	-	6979937	6980285	0	1	348,	0	-2.58	-2.19	7
4	115530907	115531008	NA	0.0026	+	115530907	115531008	0	1	101,	0	-2.58	-1.55	9
4	111967399	111967847	HIPK2	0.0026	-	111967399	111967847	0	1	448,	0	-2.59	-2.2	9
3	63809260	63809458	NA	0.0026	-	63809260	63809458	0	1	198,	0	-2.58	-2.19	12
3	63808815	63809113	NA	0.0026	-	63808815	63809113	0	1	298,	0	-2.58	-2.19	16
3	228524417	228524564	RAD52	0.0026	-	228524417	228524564	0	1	147,	0	-2.59	-1.56	7
3	202669289	202669683	RASSF8	0.0026	-	202669289	202669683	0	1	394,	0	-2.59	-2.2	9
3	191610965	191611064	TOM1	0.0026	+	191610965	191611064	0	1	99,	0	-2.58	-2.19	2.2
26	36108481	36109082	NA	0.0026	-	36108481	36109082	0	1	601,	0	-2.58	-2.19	5.25
24	41801385	41801623	MRM2	0.0026	+	41801385	41801623	0	1	238,	0	-2.58	-2.19	16
24	3016022	3016221	SLX4	0.0026	-	3016022	3016221	0	1	199,	0	-2.58	-2.19	4
21	29241801	29248255	MSANTD2	0.0026	-	29241801	29248255	0	3	606,61,25,	0,4632,6429	-2.58	-2.19	12
2	30729658	30730002	ZNF484	0.0026	+	30729658	30730002	0	1	344,	0	-2.59	-2.2	7
2	30728873	30729070	ZNF484	0.0026	+	30728873	30729070	0	1	197,	0	-2.59	-1.55	5
2	30728137	30728236	ZNF484	0.0026	+	30728137	30728236	0	1	99,	0	-2.59	-1.55	3
2	30727793	30728040	ZNF484	0.0026	+	30727793	30728040	0	1	247,	0	-2.59	-2.2	10
2	256360217	256360525	SH3BGRL3	0.0026	-	256360217	256360525	0	3	208,33,4,	0,269,304	-2.58	-2.19	1.61
2	111841663	111841814	KIF13B	0.0026	-	111841663	111841814	0	1	151,	0	-2.59	-2.2	2.6
19	61778576	61780327	MGLL	0.0026	+	61778576	61780327	0	2	23,126,	0,1625	-2.58	-2.19	4.83
18	40400834	40401134	COCH	0.0026	+	40400834	40401134	0	1	300,	0	-2.59	-2.2	6
18	24512694	24512793	ABHD17C	0.0026	+	24512694	24512793	0	1	99,	0	-2.59	-1.56	2.5
18	24507658	24512548	ABHD17C	0.0026	+	24507658	24512548	0	2	32,264,	0,4626	-2.59	-2.2	13.3
14	54148153	54148454	CIC	0.0026	-	54148153	54148454	0	1	301,	0	-2.58	-2.19	6.5
14	39748130	39748473	PSMD7	0.0026	-	39748130	39748473	0	1	343,	0	-2.58	-2.19	3
13	59738439	59738584	CTSZ	0.0026	+	59738439	59738584	0	1	145,	0	-2.59	-2.2	4.17
13	43453712	43453913	GZF1	0.0026	+	43453712	43453913	0	1	201,	0	-2.59	-2.2	5
12	30003305	30003405	WDR26	0.0026	-	30003305	30003405	0	1	100,	0	-2.59	-2.2	2
11	57058710	57058809	KLHL25	0.0026	+	57058710	57058809	0	1	99,	0	-2.58	-2.19	12
11	57045930	57046324	KLHL25	0.0026	+	57045930	57046324	0	1	394,	0	-2.58	-2.19	4.5
11	54617408	54617850	RNF43	0.0026	+	54617408	54617850	0	1	442,	0	-2.58	-2.19	9
11	40556750	40557200	WDR81	0.0026	-	40556750	40557200	0	1	450,	0	-2.58	-2.19	6
11	29544146	29544493	AKAP10	0.0026	-	29544146	29544493	0	1	347,	0	-2.58	-2.19	8.5
10	573313	573760	MANEA	0.0026	-	573313	573760	0	1	447,	0	-2.59	-1.56	9
1	74160142	74160442	DIPK1A	0.0026	-	74160142	74160442	0	1	300,	0	-2.58	-2.19	18
1	2814951	2815518	TRAF3IP1	0.0026	-	2814951	2815518	0	3	208,139,101,	0,232,466	-2.58	-2.19	12.7
1	135060044	135060544	BACH1	0.0026	-	135060044	135060544	0	1	500,	0	-2.59	-2.2	8
1	135059495	135059695	BACH1	0.0026	-	135059495	135059695	0	1	200,	0	-2.59	-2.2	4.33
1	11388109	11388309	COL8A2	0.0026	-	11388109	11388309	0	1	200,	0	-2.59	-2.2	11
1	11387811	11387911	COL8A2	0.0026	-	11387811	11387911	0	1	100,	0	-2.59	-1.56	1.5
1	11387414	11387514	COL8A2	0.0026	-	11387414	11387514	0	1	100,	0	-2.59	-1.56	1.67
1	11386519	11387315	COL8A2	0.0026	-	11386519	11387315	0	1	796,	0	-2.59	-2.2	7
7	84740860	84741009	SLC39A9	0.0025	+	84740860	84741009	0	1	149,	0	-2.61	-2.22	3.4
7	28436451	28437588	NA	0.0025	+	28436451	28437588	0	2	124,218,	0,919	-2.6	-2.21	4
4	124660964	124661264	KMT2C	0.0025	-	124660964	124661264	0	1	300,	0	-2.61	-2.21	7
3	110307752	110308148	CIAO1	0.0025	-	110307752	110308148	0	1	396,	0	-2.6	-2.21	8
25	25977063	25977463	TET1	0.0025	+	25977063	25977463	0	1	400,	0	-2.61	-2.21	7.33
25	25973669	25976665	TET1	0.0025	+	25973669	25976665	0	2	39,62,	0,2934	-2.61	-2.21	3.67
24	1230214	1230562	CRAMP1	0.0025	+	1230214	1230562	0	1	348,	0	-2.6	-1.57	8
24	1229767	1230115	CRAMP1	0.0025	+	1229767	1230115	0	1	348,	0	-2.6	-1.57	7
19	54463025	54463620	SETD2	0.0025	+	54463025	54463620	0	2	62,188,	0,407	-2.6	-2.21	2.75
19	54412591	54412891	SETD2	0.0025	+	54412591	54412891	0	1	300,	0	-2.6	-2.21	4.09
19	54412243	54412493	SETD2	0.0025	+	54412243	54412493	0	1	250,	0	-2.6	-2.21	3.67
17	13732880	13733180	ZNF827	0.0025	+	13732880	13733180	0	1	300,	0	-2.6	-2.21	13
17	13715633	13715784	ZNF827	0.0025	+	13715633	13715784	0	1	151,	0	-2.6	-2.21	4
12	82894728	82895642	DDX59	0.0025	-	82894728	82895642	0	2	86,64,	0,850	-2.6	-1.57	8
12	82889513	82889663	DDX59	0.0025	-	82889513	82889663	0	1	150,	0	-2.6	-1.57	2.67
12	27396509	27396609	DUSP10	0.0025	-	27396509	27396609	0	1	100,	0	-2.6	-2.21	8
12	27396115	27396411	DUSP10	0.0025	-	27396115	27396411	0	1	296,	0	-2.6	-2.21	5
11	4876065	4876364	SLC39A11	0.0025	-	4876065	4876364	0	1	299,	0	-2.6	-2.21	12
11	43293927	43295452	KIAA0100	0.0025	+	43293927	43295452	0	2	76,174,	0,1351	-2.61	-2.22	5.33
1	110500694	110502023	SLC39A1	0.0025	-	110500694	110502023	0	2	196,3,	0,1326	-2.61	-2.22	5
X	109731838	109732377	GPC3	0.0024	+	109731838	109732377	0	1	539,	0	-2.62	-2.23	3.38
9	45652382	45652530	NA	0.0024	-	45652382	45652530	0	1	148,	0	-2.62	-2.22	4
9	16938343	16938543	NA	0.0024	+	16938343	16938543	0	1	200,	0	-2.62	-2.23	16
8	62614720	62615119	NA	0.0024	+	62614720	62615119	0	1	399,	0	-2.62	-2.23	16
3	29801322	29801471	HS1BP3	0.0024	-	29801322	29801471	0	1	149,	0	-2.62	-2.23	4
17	62471197	62471348	SETD1B	0.0024	-	62471197	62471348	0	1	151,	0	-2.62	-2.23	8.33
17	62470402	62471049	SETD1B	0.0024	-	62470402	62471049	0	1	647,	0	-2.62	-2.23	7.5
17	62466454	62470304	SETD1B	0.0024	-	62466454	62470304	0	2	178,121,	0,3729	-2.62	-2.23	4
16	10667420	10669912	OCLN	0.0024	-	10667420	10669912	0	2	39,61,	0,2431	-2.62	-2.23	2.12
15	37211273	37211571	ZNF202	0.0024	-	37211273	37211571	0	1	298,	0	-2.62	-1.58	5
15	37210728	37210977	ZNF202	0.0024	-	37210728	37210977	0	1	249,	0	-2.62	-1.58	7
11	33779870	33780070	ADPRM	0.0024	-	33779870	33780070	0	1	200,	0	-2.62	-2.22	3
X	112475924	112476737	C1GALT1C1	0.0023	-	112475924	112476737	0	1	813,	0	-2.64	-2.25	6.67
9	82603957	82605000	KLF10	0.0023	+	82603957	82605000	0	2	285,461,	0,582	-2.63	-2.24	7.33
9	82603411	82603859	KLF10	0.0023	+	82603411	82603859	0	1	448,	0	-2.63	-2.24	2.75
9	47304806	47306097	VCPIP1	0.0023	-	47304806	47306097	0	1	1291,	0	-2.63	-2.24	11.5
9	16962485	16962685	NA	0.0023	+	16962485	16962685	0	1	200,	0	-2.63	-2.24	7
7	86740541	86740840	SIPA1L1	0.0023	+	86740541	86740840	0	1	299,	0	-2.64	-2.24	4.5
5	4769894	4770192	ELL	0.0023	+	4769894	4770192	0	1	298,	0	-2.63	-2.24	6.5
5	2369899	2370099	ZNF354C	0.0023	-	2369899	2370099	0	1	200,	0	-2.63	-1.59	8
4	116565688	116565839	NA	0.0023	+	116565688	116565839	0	1	151,	0	-2.63	-2.24	2.75
4	11510657	11511005	RBM48	0.0023	+	11510657	11511005	0	1	348,	0	-2.63	-2.23	13
26	17417873	17418124	FAT1	0.0023	-	17417873	17418124	0	1	251,	0	-2.63	-2.24	5
25	46210487	46210981	MARCHF8	0.0023	+	46210487	46210981	0	1	494,	0	-2.63	-2.24	8.33
25	26023388	26024032	CCAR1	0.0023	+	26023388	26024032	0	2	216,82,	0,562	-2.63	-2.24	4.56
24	41635424	41635716	CHST12	0.0023	-	41635424	41635716	0	1	292,	0	-2.64	-2.25	8
23	37870972	37871478	RMC1	0.0023	-	37870972	37871478	0	3	68,69,62,	0,151,444	-2.64	-2.24	3.67
23	14169164	14169313	SERPINB8	0.0023	-	14169164	14169313	0	1	149,	0	-2.63	-2.24	5.33
22	27108229	27108428	SLK	0.0023	+	27108229	27108428	0	1	199,	0	-2.64	-2.25	2.54
22	27107783	27108131	SLK	0.0023	+	27107783	27108131	0	1	348,	0	-2.64	-2.25	3.73
20	10556020	10562776	UHRF1BP1	0.0023	+	10556020	10562776	0	3	19,126,6,	0,420,6750	-2.63	-2.24	5.5
2	110239125	110239373	NA	0.0023	-	110239125	110239373	0	1	248,	0	-2.63	-2.24	2.32
13	62926517	62926982	TBC1D20	0.0023	+	62926517	62926982	0	2	1,198,	0,267	-2.64	-2.25	5.33
12	74145675	74146074	NA	0.0023	-	74145675	74146074	0	1	399,	0	-2.63	-2.24	5
12	74145177	74145327	NA	0.0023	-	74145177	74145327	0	1	150,	0	-2.63	-2.24	3
12	74144579	74144879	NA	0.0023	-	74144579	74144879	0	1	300,	0	-2.63	-2.24	4.33
12	74144280	74144381	NA	0.0023	-	74144280	74144381	0	1	101,	0	-2.63	-1.6	3.5
12	74143882	74144182	NA	0.0023	-	74143882	74144182	0	1	300,	0	-2.63	-2.24	4
12	74142236	74143783	NA	0.0023	-	74142236	74143783	0	2	234,66,	0,1481	-2.63	-2.24	6
12	74141340	74141739	NA	0.0023	-	74141340	74141739	0	1	399,	0	-2.63	-2.24	3
12	74140643	74141192	NA	0.0023	-	74140643	74141192	0	1	549,	0	-2.63	-2.24	6.5
12	74139647	74140146	NA	0.0023	-	74139647	74140146	0	1	499,	0	-2.63	-2.24	3
12	74139298	74139498	NA	0.0023	-	74139298	74139498	0	1	200,	0	-2.63	-2.24	4
12	74137877	74139200	NA	0.0023	-	74137877	74139200	0	2	83,18,	0,1305	-2.63	-2.24	2.33
12	74126678	74130571	NA	0.0023	-	74126678	74130571	0	2	324,75,	0,3818	-2.63	-2.24	6.5
12	74120528	74120728	NA	0.0023	-	74120528	74120728	0	1	200,	0	-2.63	-2.24	7.25
11	36908890	36909041	SLC25A11	0.0023	-	36908890	36909041	0	1	151,	0	-2.64	-2.24	2.67
11	23145481	23145816	TCAP	0.0023	-	23145481	23145816	0	1	335,	0	-2.63	-2.23	11
10	97194362	97195001	CHAMP1	0.0023	+	97194362	97195001	0	1	639,	0	-2.64	-2.25	13
1	66771422	66771722	SYDE2	0.0023	-	66771422	66771722	0	1	300,	0	-2.63	-2.23	17
1	236707243	236707694	MYNN	0.0023	-	236707243	236707694	0	1	451,	0	-2.63	-2.24	17
1	203463771	203468943	GTF2E1	0.0023	+	203463771	203468943	0	2	165,379,	0,4793	-2.64	-2.24	9
1	19916344	19916443	RNF220	0.0023	+	19916344	19916443	0	1	99,	0	-2.64	-2.25	3
1	112066834	112067084	SYT11	0.0023	+	112066834	112067084	0	1	250,	0	-2.63	-2.24	8.5
X	55225783	55226324	NA	0.0022	-	55225783	55226324	0	1	541,	0	-2.65	-2.25	5.67
X	124506770	124506871	DOCK11	0.0022	-	124506770	124506871	0	1	101,	0	-2.65	-1.61	7
8	67746848	67747199	BCLAF1	0.0022	-	67746848	67747199	0	1	351,	0	-2.66	-2.26	3.5
5	64015644	64016036	SLC26A2	0.0022	+	64015644	64016036	0	1	392,	0	-2.65	-2.26	3.5
5	6019438	6019782	NR2F6	0.0022	+	6019438	6019782	0	1	344,	0	-2.65	-2.26	6.67
5	59890961	59891828	RBM27	0.0022	+	59890961	59891828	0	2	48,152,	0,715	-2.65	-2.25	2.85
4	83702982	83703232	IGFBP3	0.0022	+	83702982	83703232	0	1	250,	0	-2.66	-2.26	4.33
4	83702385	83702883	IGFBP3	0.0022	+	83702385	83702883	0	1	498,	0	-2.66	-2.26	4.75
4	83699425	83702236	IGFBP3	0.0022	+	83699425	83702236	0	3	43,137,70,	0,1033,2741	-2.66	-2.26	2
4	43430362	43430463	CACNA2D1	0.0022	+	43430362	43430463	0	1	101,	0	-2.66	-2.26	4
3	9320763	9323823	ANGPTL2	0.0022	+	9320763	9323823	0	2	236,363,	0,2697	-2.66	-2.26	6
3	39968912	39969204	PCBP1	0.0022	-	39968912	39969204	0	1	292,	0	-2.66	-2.26	5
3	35971236	35971437	PPM1G	0.0022	-	35971236	35971437	0	1	201,	0	-2.65	-2.25	5
26	40532152	40533876	IKBKB	0.0022	+	40532152	40533876	0	3	18,276,4,	0,713,1720	-2.66	-2.27	6.5
25	30748063	30749650	FUT11	0.0022	+	30748063	30749650	0	2	149,49,	0,1538	-2.65	-2.25	9
25	30747668	30747965	FUT11	0.0022	+	30747668	30747965	0	1	297,	0	-2.65	-2.25	6.67
24	7891010	7891399	NA	0.0022	-	7891010	7891399	0	1	389,	0	-2.65	-2.25	11
24	35284459	35284707	ORAI2	0.0022	-	35284459	35284707	0	1	248,	0	-2.66	-2.26	9
20	18224309	18224410	BICRAL	0.0022	+	18224309	18224410	0	1	101,	0	-2.65	-2.26	2.33
20	18223912	18224012	BICRAL	0.0022	+	18223912	18224012	0	1	100,	0	-2.65	-2.26	6.5
20	18223464	18223564	BICRAL	0.0022	+	18223464	18223564	0	1	100,	0	-2.65	-2.26	1.33
20	18223166	18223366	BICRAL	0.0022	+	18223166	18223366	0	1	200,	0	-2.65	-2.26	3.5
20	18222967	18223067	BICRAL	0.0022	+	18222967	18223067	0	1	100,	0	-2.65	-1.61	5
2	188779917	188780015	TMEM163	0.0022	+	188779917	188780015	0	1	98,	0	-2.66	-1.62	3
2	12203282	12203429	DNAJC25	0.0022	-	12203282	12203429	0	1	147,	0	-2.66	-2.27	2.67
2	12201398	12203185	DNAJC25	0.0022	-	12201398	12203185	0	2	212,179,	0,1608	-2.66	-2.27	4.33
17	81135427	81139228	SPECC1L	0.0022	-	81135427	81139228	0	2	349,47,	0,3754	-2.65	-2.26	5.33
17	81135081	81135230	SPECC1L	0.0022	-	81135081	81135230	0	1	149,	0	-2.65	-2.26	1.6
17	81133099	81134538	SPECC1L	0.0022	-	81133099	81134538	0	2	96,399,	0,1040	-2.65	-2.26	5.33
17	11857304	11857454	EDNRA	0.0022	-	11857304	11857454	0	1	150,	0	-2.65	-2.26	3.75
15	36577549	36577793	CLMP	0.0022	-	36577549	36577793	0	1	244,	0	-2.66	-2.26	4
13	12670045	12670543	ITIH5	0.0022	-	12670045	12670543	0	1	498,	0	-2.65	-2.26	5.64
11	13875085	13875185	BPTF	0.0022	+	13875085	13875185	0	1	100,	0	-2.65	-2.25	3.57
11	13874686	13874837	BPTF	0.0022	+	13874686	13874837	0	1	151,	0	-2.65	-2.25	5.25
11	13874338	13874588	BPTF	0.0022	+	13874338	13874588	0	1	250,	0	-2.65	-2.25	3.5
11	13873989	13874190	BPTF	0.0022	+	13873989	13874190	0	1	201,	0	-2.65	-2.25	7
9	90478427	90482233	TP53INP1	0.0021	+	90478427	90482233	0	3	126,22,151,	0,2542,3655	-2.67	-2.27	3.5
9	61053606	61054094	HEY1	0.0021	-	61053606	61054094	0	1	488,	0	-2.68	-2.28	8
9	17399198	17399396	CHRAC1	0.0021	-	17399198	17399396	0	1	198,	0	-2.68	-2.28	4
9	15040589	15040738	PARP10	0.0021	+	15040589	15040738	0	1	149,	0	-2.67	-2.27	4
9	15039564	15039787	PARP10	0.0021	+	15039564	15039787	0	2	52,47,	0,176	-2.67	-1.63	2
9	15039168	15039466	PARP10	0.0021	+	15039168	15039466	0	1	298,	0	-2.67	-2.27	8.5
7	71879103	71879401	EXOC5	0.0021	-	71879103	71879401	0	1	298,	0	-2.68	-2.28	7
5	9900229	9900480	ADGRL1	0.0021	+	9900229	9900480	0	1	251,	0	-2.67	-2.27	6
5	44028503	44028796	NA	0.0021	-	44028503	44028796	0	1	293,	0	-2.68	-2.28	4.33
5	32867589	32930869	PRR16	0.0021	-	32867589	32930869	0	2	660,15,	0,63265	-2.67	-2.27	19
5	17824604	17825004	TICAM1	0.0021	+	17824604	17825004	0	1	400,	0	-2.68	-2.28	17
3	2888703	2888951	NA	0.0021	+	2888703	2888951	0	1	248,	0	-2.67	-2.27	7.33
3	112359112	112359513	MERTK	0.0021	+	112359112	112359513	0	1	401,	0	-2.68	-2.28	6.5
20	33626232	33626429	ZNF184	0.0021	+	33626232	33626429	0	1	197,	0	-2.67	-1.63	7
20	33625543	33625693	ZNF184	0.0021	+	33625543	33625693	0	2	135,14,	0,136	-2.67	-2.27	10.5
20	33625200	33625446	ZNF184	0.0021	+	33625200	33625446	0	1	246,	0	-2.67	-2.27	12
20	29569904	29570154	NFKBIL1	0.0021	-	29569904	29570154	0	1	250,	0	-2.67	-2.27	8
2	22815034	22815181	MRPL50	0.0021	+	22815034	22815181	0	1	147,	0	-2.68	-2.28	7
2	169512122	169514975	ARL5A	0.0021	+	169512122	169514975	0	2	81,161,	0,2692	-2.67	-2.27	3.67
16	12869352	12869653	MAST4	0.0021	-	12869352	12869653	0	1	301,	0	-2.67	-2.27	8
14	51997867	51998457	ZFP36	0.0021	+	51997867	51998457	0	1	590,	0	-2.68	-2.28	5.92
11	9758967	9759260	TIMP2	0.0021	-	9758967	9759260	0	1	293,	0	-2.67	-2.27	3.64
10	1066059	1066554	PCDH20	0.0021	+	1066059	1066554	0	2	344,149,	0,346	-2.68	-2.28	12
1	82010555	82010801	TRMT13	0.0021	+	82010555	82010801	0	1	246,	0	-2.68	-2.28	8
1	207500631	207504165	NA	0.0021	-	207500631	207504165	0	2	100,50,	0,3484	-2.67	-2.28	4.8
1	119647012	119647258	NA	0.0021	-	119647012	119647258	0	1	246,	0	-2.68	-2.28	10
3	87067720	87067970	NA	0.002	-	87067720	87067970	0	1	250,	0	-2.7	-2.3	3
20	51308336	51308586	DSP	0.002	-	51308336	51308586	0	1	250,	0	-2.69	-2.29	1.96
2	2812929	2819058	FBXW2	0.002	+	2812929	2819058	0	2	6,384,	0,5745	-2.7	-2.3	7.5
17	81450990	81451237	PPM1F	0.002	+	81450990	81451237	0	1	247,	0	-2.69	-2.29	10.5
13	7466162	7469539	ESF1	0.002	-	7466162	7469539	0	2	121,30,	0,3347	-2.7	-2.3	1.57
12	84148736	84149510	SHISA4	0.002	-	84148736	84149510	0	2	53,47,	0,727	-2.7	-2.3	3.75
12	84147544	84147906	SHISA4	0.002	-	84147544	84147906	0	2	246,2,	0,360	-2.7	-2.3	3.5
12	46367960	46369965	PEX14	0.002	-	46367960	46369965	0	2	399,42,	0,1963	-2.69	-2.3	7.5
11	45662793	45663092	RNF135	0.002	+	45662793	45663092	0	1	299,	0	-2.7	-2.31	5.33
11	14998804	15000191	MAP3K3	0.002	-	14998804	15000191	0	2	173,25,	0,1362	-2.69	-2.29	6.5
10	88944063	88944212	NA	0.002	+	88944063	88944212	0	1	149,	0	-2.69	-2.29	2.5
10	88943569	88943817	NA	0.002	+	88943569	88943817	0	1	248,	0	-2.69	-2.29	5.33
X	58826517	58827016	TBC1D25	0.0019	-	58826517	58827016	0	1	499,	0	-2.71	-2.31	16
X	58826318	58826418	TBC1D25	0.0019	-	58826318	58826418	0	1	100,	0	-2.71	-2.31	15
X	31871151	31871496	TAB3	0.0019	-	31871151	31871496	0	1	345,	0	-2.72	-2.32	3.5
7	81077580	81077781	FUT8	0.0019	+	81077580	81077781	0	1	201,	0	-2.72	-2.32	8
7	35628882	35629082	EIF2AK4	0.0019	+	35628882	35629082	0	1	200,	0	-2.73	-2.33	8.67
5	18786092	18786889	CACTIN	0.0019	+	18786092	18786889	0	2	53,244,	0,553	-2.72	-2.32	5.25
3	201215623	201218166	STK38L	0.0019	-	201215623	201218166	0	3	231,92,19,	0,335,2524	-2.71	-2.31	3.5
3	200551944	200552337	KLHL42	0.0019	-	200551944	200552337	0	1	393,	0	-2.73	-2.33	5.5
26	17412550	17412851	FAT1	0.0019	-	17412550	17412851	0	1	301,	0	-2.73	-2.33	5
25	5924941	5927005	MAP3K21	0.0019	+	5924941	5927005	0	2	181,369,	0,1695	-2.73	-2.33	11
24	2963071	2965894	CLUAP1	0.0019	+	2963071	2965894	0	2	54,387,	0,2436	-2.73	-2.33	3
23	67072821	67074111	NA	0.0019	+	67072821	67074111	0	4	100,3,127,19,	0,102,106,1271	-2.73	-2.33	7.33
23	55920127	55922652	ELAC1	0.0019	+	55920127	55922652	0	2	455,434,	0,2091	-2.72	-2.32	17.3
23	52029297	52029447	PIAS2	0.0019	-	52029297	52029447	0	1	150,	0	-2.72	-2.32	8
21	20012940	20013538	RSF1	0.0019	+	20012940	20013538	0	1	598,	0	-2.71	-2.31	12
20	18856456	18856782	GTPBP2	0.0019	-	18856456	18856782	0	2	44,56,	0,270	-2.71	-2.31	2.33
20	18856260	18856359	GTPBP2	0.0019	-	18856260	18856359	0	1	99,	0	-2.71	-1.66	8
2	82171603	82171903	PTPRD	0.0019	-	82171603	82171903	0	1	300,	0	-2.73	-2.33	4
2	259298571	259298920	LUZP1	0.0019	+	259298571	259298920	0	1	349,	0	-2.73	-2.33	5
19	60739985	60740184	IQSEC1	0.0019	+	60739985	60740184	0	1	199,	0	-2.73	-2.33	3
19	52599407	52600154	DAG1	0.0019	-	52599407	52600154	0	1	747,	0	-2.73	-2.33	5.25
19	52598213	52599308	DAG1	0.0019	-	52598213	52599308	0	1	1095,	0	-2.73	-2.33	8.43
19	52107805	52107905	GNAI2	0.0019	-	52107805	52107905	0	1	100,	0	-2.73	-2.33	1.28
19	18234924	18235174	THUMPD3	0.0019	-	18234924	18235174	0	1	250,	0	-2.71	-2.31	3.67
17	38534728	38534879	PACC1	0.0019	+	38534728	38534879	0	1	151,	0	-2.72	-2.32	11
17	2212785	2212984	TLL1	0.0019	+	2212785	2212984	0	1	199,	0	-2.71	-1.66	9
15	82213983	82216064	PHF21A	0.0019	-	82213983	82216064	0	2	503,45,	0,2036	-2.71	-2.31	9.5
14	70405285	70405485	NA	0.0019	-	70405285	70405485	0	1	200,	0	-2.73	-2.33	7
14	70404886	70405186	NA	0.0019	-	70404886	70405186	0	1	300,	0	-2.73	-2.33	15
14	70404686	70404787	NA	0.0019	-	70404686	70404787	0	1	101,	0	-2.73	-1.69	5
14	70404486	70404587	NA	0.0019	-	70404486	70404587	0	1	101,	0	-2.73	-1.69	8
14	70404287	70404387	NA	0.0019	-	70404287	70404387	0	1	100,	0	-2.73	-1.69	3
14	55614035	55614380	ZNF45	0.0019	+	55614035	55614380	0	1	345,	0	-2.73	-2.33	18
14	38185831	38186178	PSKH1	0.0019	+	38185831	38186178	0	1	347,	0	-2.73	-2.33	11
13	49055849	49056096	TMEM230	0.0019	-	49055849	49056096	0	1	247,	0	-2.73	-2.33	9.5
12	47612519	47612819	H6PD	0.0019	-	47612519	47612819	0	1	300,	0	-2.72	-2.32	16
12	47612170	47612420	H6PD	0.0019	-	47612170	47612420	0	1	250,	0	-2.72	-2.32	7.5
12	47611872	47612072	H6PD	0.0019	-	47611872	47612072	0	1	200,	0	-2.72	-2.32	5.5
11	43104094	43104440	DHRS13	0.0019	+	43104094	43104440	0	1	346,	0	-2.72	-2.32	20
11	40563744	40564259	WDR81	0.0019	-	40563744	40564259	0	2	333,17,	0,498	-2.73	-2.33	4.33
11	40562946	40563346	WDR81	0.0019	-	40562946	40563346	0	1	400,	0	-2.73	-2.33	5.8
11	40561578	40562598	WDR81	0.0019	-	40561578	40562598	0	2	451,548,	0,472	-2.73	-2.33	12
11	40560531	40560981	WDR81	0.0019	-	40560531	40560981	0	1	450,	0	-2.73	-2.33	12
11	10517424	10517859	CBX8	0.0019	-	10517424	10517859	0	1	435,	0	-2.71	-2.31	11
11	10517182	10517328	CBX8	0.0019	-	10517182	10517328	0	1	146,	0	-2.71	-2.31	8
1	92901804	92901954	LRIF1	0.0019	-	92901804	92901954	0	1	150,	0	-2.72	-1.68	4
1	92899030	92900304	LRIF1	0.0019	-	92899030	92900304	0	2	341,58,	0,1216	-2.72	-2.32	15
1	291613819	291620319	NA	0.0019	+	291613819	291620319	0	2	333,12,	0,6488	-2.72	-2.32	4.33
1	277074742	277074940	EPHB1	0.0019	-	277074742	277074940	0	1	198,	0	-2.72	-2.32	4
1	210998979	210999129	LSG1	0.0019	+	210998979	210999129	0	1	150,	0	-2.72	-2.32	4
9	38815037	38815436	NA	0.0018	+	38815037	38815436	0	1	399,	0	-2.74	-2.34	7.5
5	93263905	93264056	MEF2C	0.0018	-	93263905	93264056	0	1	151,	0	-2.75	-2.35	4.8
5	93243094	93243195	MEF2C	0.0018	-	93243094	93243195	0	1	101,	0	-2.75	-2.35	2.33
5	6120518	6120867	MYO9B	0.0018	-	6120518	6120867	0	1	349,	0	-2.74	-2.34	4.33
5	48164922	48165272	JADE2	0.0018	+	48164922	48165272	0	1	350,	0	-2.75	-2.35	3
3	81354148	81354448	FOXN2	0.0018	-	81354148	81354448	0	1	300,	0	-2.75	-2.35	12
3	4358601	4364574	GTF3C4	0.0018	-	4358601	4364574	0	2	254,46,	0,5927	-2.75	-2.35	7.33
3	3267754	3267904	SNAPC4	0.0018	+	3267754	3267904	0	1	150,	0	-2.74	-2.34	9
3	3265378	3266024	SNAPC4	0.0018	+	3265378	3266024	0	1	646,	0	-2.74	-2.34	13
3	3265179	3265280	SNAPC4	0.0018	+	3265179	3265280	0	1	101,	0	-2.74	-1.69	9
22	47936375	47938519	CTBP2	0.0018	-	47936375	47938519	0	3	362,118,17,	0,1526,2127	-2.75	-2.35	17.7
21	51928615	51928865	MOB2	0.0018	+	51928615	51928865	0	3	202,3,39,	0,204,211	-2.75	-2.35	9
2	128350022	128351923	NAB1	0.0018	-	128350022	128351923	0	2	229,116,	0,1785	-2.74	-2.33	4.29
18	67714937	67715038	TECPR2	0.0018	+	67714937	67715038	0	1	101,	0	-2.74	-1.69	2.5
18	67714220	67714690	TECPR2	0.0018	+	67714220	67714690	0	2	299,150,	0,320	-2.74	-2.33	17.7
18	67712859	67713009	TECPR2	0.0018	+	67712859	67713009	0	1	150,	0	-2.74	-2.33	1.71
18	57024839	57026857	TRIP11	0.0018	-	57024839	57026857	0	2	267,31,	0,1987	-2.74	-2.34	4.89
17	79331400	79332049	PATZ1	0.0018	-	79331400	79332049	0	1	649,	0	-2.74	-2.34	17
15	82657400	82657599	DGKZ	0.0018	+	82657400	82657599	0	1	199,	0	-2.75	-2.35	5.5
15	48832984	48833230	ZNF214	0.0018	+	48832984	48833230	0	1	246,	0	-2.74	-2.34	15
14	69601942	69602342	NA	0.0018	+	69601942	69602342	0	1	400,	0	-2.74	-2.34	11
14	18184776	18185161	NA	0.0018	-	18184776	18185161	0	1	385,	0	-2.75	-2.35	6.67
12	64183656	64183905	RASAL2	0.0018	+	64183656	64183905	0	1	249,	0	-2.74	-2.34	5.5
12	59194038	59194334	KLHL20	0.0018	+	59194038	59194334	0	1	296,	0	-2.74	-2.34	7.5
12	50474474	50474623	ZBTB48	0.0018	-	50474474	50474623	0	1	149,	0	-2.75	-2.35	7
12	50473441	50474327	ZBTB48	0.0018	-	50473441	50474327	0	2	44,154,	0,732	-2.75	-2.35	4
11	20309771	20309913	NA	0.0018	+	20309771	20309913	0	1	142,	0	-2.75	-2.35	4
11	20309246	20309677	NA	0.0018	+	20309246	20309677	0	2	79,16,	0,415	-2.75	-2.35	6
10	95310788	95311037	NAXD	0.0018	+	95310788	95311037	0	1	249,	0	-2.75	-2.35	6.29
1	106994245	106994795	RFX5	0.0018	-	106994245	106994795	0	1	550,	0	-2.75	-2.34	5.33
1	104400994	104401545	BCL9	0.0018	+	104400994	104401545	0	1	551,	0	-2.74	-2.34	15
8	21851085	21861282	CEP85L	0.0017	+	21851085	21861282	0	2	133,115,	0,10082	-2.76	-2.36	11
7	83193737	83193887	ZFYVE26	0.0017	-	83193737	83193887	0	1	150,	0	-2.76	-1.71	9
6	63512486	63515421	KLF3	0.0017	+	63512486	63515421	0	2	65,228,	0,2707	-2.77	-2.36	5.33
5	44520372	44520523	CHD8	0.0017	-	44520372	44520523	0	1	151,	0	-2.78	-2.37	2.5
5	18442429	18442827	ZBTB7A	0.0017	+	18442429	18442827	0	1	398,	0	-2.77	-2.36	7
5	18111595	18112642	HDGFL2	0.0017	-	18111595	18112642	0	2	28,72,	0,975	-2.78	-2.37	1.45
4	127087394	127087544	PAXIP1	0.0017	-	127087394	127087544	0	1	150,	0	-2.76	-2.35	8
4	123212668	123213059	NA	0.0017	+	123212668	123213059	0	1	391,	0	-2.78	-2.37	3.67
3	3239433	3240680	ENTR1	0.0017	+	3239433	3240680	0	3	60,408,19,	0,281,1228	-2.76	-2.35	16
3	232482674	232482825	TNRC6B	0.0017	+	232482674	232482825	0	1	151,	0	-2.76	-2.36	15
3	230322293	230322540	SH3BP1	0.0017	+	230322293	230322540	0	1	247,	0	-2.77	-2.36	3.5
3	224442254	224445927	PTMS	0.0017	-	224442254	224445927	0	4	42,79,72,45,	0,167,425,3628	-2.76	-2.36	1.86
3	102689571	102689769	HTRA2	0.0017	+	102689571	102689769	0	1	198,	0	-2.77	-1.72	8
3	101918083	101918279	DUSP11	0.0017	-	101918083	101918279	0	1	196,	0	-2.78	-2.38	4.33
26	37076099	37076348	TM2D2	0.0017	-	37076099	37076348	0	1	249,	0	-2.77	-2.36	7
26	14956484	14956634	WWC2	0.0017	+	14956484	14956634	0	1	150,	0	-2.76	-2.35	1.67
26	14956184	14956385	WWC2	0.0017	+	14956184	14956385	0	1	201,	0	-2.76	-2.35	7
26	14950083	14954932	WWC2	0.0017	+	14950083	14954932	0	2	98,2,	0,4847	-2.76	-2.35	2.36
25	13340998	13341249	CSGALNACT2	0.0017	+	13340998	13341249	0	1	251,	0	-2.78	-2.37	8.5
24	39838933	39839995	WIPI2	0.0017	-	39838933	39839995	0	2	255,93,	0,969	-2.78	-2.37	7.33
23	39382346	39382449	ABHD3	0.0017	+	39382346	39382449	0	2	98,3,	0,100	-2.77	-1.72	7
21	46499079	46499378	SPTBN2	0.0017	-	46499079	46499378	0	1	299,	0	-2.76	-2.36	2.17
21	46496133	46496730	SPTBN2	0.0017	-	46496133	46496730	0	1	597,	0	-2.76	-2.36	10.3
2	55596045	55596239	CCDC107	0.0017	-	55596045	55596239	0	1	194,	0	-2.78	-2.38	8
2	256306363	256306513	CRYBG2	0.0017	+	256306363	256306513	0	1	150,	0	-2.77	-1.72	5
2	256305868	256306265	CRYBG2	0.0017	+	256305868	256306265	0	1	397,	0	-2.77	-2.37	8.5
2	25092448	25092597	S1PR3	0.0017	+	25092448	25092597	0	1	149,	0	-2.76	-2.36	3.5
2	219618456	219618656	RAPH1	0.0017	-	219618456	219618656	0	1	200,	0	-2.78	-2.37	4
2	198790137	198824540	EPB41L5	0.0017	+	198790137	198824540	0	2	181,17,	0,34386	-2.77	-2.37	4
19	54257585	54257684	KLHL18	0.0017	-	54257585	54257684	0	1	99,	0	-2.78	-2.37	7.33
19	53165915	53167400	IP6K2	0.0017	+	53165915	53167400	0	3	6,15,179,	0,10,1306	-2.77	-2.37	3
19	53165071	53165271	IP6K2	0.0017	+	53165071	53165271	0	1	200,	0	-2.77	-2.37	4.5
19	15693667	15693866	NKTR	0.0017	+	15693667	15693866	0	1	199,	0	-2.77	-2.36	2
19	15693368	15693518	NKTR	0.0017	+	15693368	15693518	0	1	150,	0	-2.77	-2.36	6
18	30280501	30280651	PEAK1	0.0017	-	30280501	30280651	0	1	150,	0	-2.78	-1.73	5
18	30280302	30280403	PEAK1	0.0017	-	30280302	30280403	0	1	101,	0	-2.78	-2.38	3.25
18	30280103	30280203	PEAK1	0.0017	-	30280103	30280203	0	1	100,	0	-2.78	-2.38	6
18	30279904	30280004	PEAK1	0.0017	-	30279904	30280004	0	1	100,	0	-2.78	-2.38	2
18	30279307	30279556	PEAK1	0.0017	-	30279307	30279556	0	1	249,	0	-2.78	-2.38	3
18	30278908	30279158	PEAK1	0.0017	-	30278908	30279158	0	1	250,	0	-2.78	-2.38	4
18	30278660	30278760	PEAK1	0.0017	-	30278660	30278760	0	1	100,	0	-2.78	-1.73	9
18	30278013	30278262	PEAK1	0.0017	-	30278013	30278262	0	1	249,	0	-2.78	-2.38	4.33
18	30277764	30277914	PEAK1	0.0017	-	30277764	30277914	0	1	150,	0	-2.78	-2.38	13
18	30277565	30277665	PEAK1	0.0017	-	30277565	30277665	0	1	100,	0	-2.78	-2.38	3
18	30235785	30236284	PEAK1	0.0017	-	30235785	30236284	0	1	499,	0	-2.78	-2.38	12
17	62046069	62046667	CLIP1	0.0017	+	62046069	62046667	0	1	598,	0	-2.78	-2.37	5.86
15	56628097	56628297	C2CD3	0.0017	-	56628097	56628297	0	1	200,	0	-2.77	-2.36	3
15	38511494	38534515	PLEKHA7	0.0017	+	38511494	38534515	0	3	25,468,155,	0,13939,22866	-2.78	-2.37	7.25
15	27328243	27328542	ZBTB16	0.0017	+	27328243	27328542	0	1	299,	0	-2.78	-2.37	3.96
15	22211466	22211816	ZC3H12C	0.0017	+	22211466	22211816	0	1	350,	0	-2.76	-2.36	15
14	68485755	68486285	ZNF787	0.0017	-	68485755	68486285	0	1	530,	0	-2.77	-2.36	9
14	61267993	61268341	ZNF175	0.0017	+	61267993	61268341	0	1	348,	0	-2.76	-2.36	3.6
14	57175168	57176010	CCDC8	0.0017	+	57175168	57176010	0	1	842,	0	-2.78	-2.38	4.33
14	56303499	56303598	NKPD1	0.0017	-	56303499	56303598	0	1	99,	0	-2.77	-2.36	5.5
14	56303106	56303402	NKPD1	0.0017	-	56303106	56303402	0	1	296,	0	-2.77	-1.72	8
14	54338986	54339236	ZNF574	0.0017	-	54338986	54339236	0	1	250,	0	-2.77	-2.37	4
13	78168135	78191176	NCOA5	0.0017	-	78168135	78191176	0	4	1,327,67,48,	0,2960,11715,22993	-2.76	-2.35	8.17
13	68636249	68639675	SOGA1	0.0017	-	68636249	68639675	0	2	559,41,	0,3385	-2.77	-2.37	13
13	68635700	68636001	SOGA1	0.0017	-	68635700	68636001	0	1	301,	0	-2.77	-2.37	15
13	61786707	61786955	GCNT7	0.0017	+	61786707	61786955	0	1	248,	0	-2.77	-1.72	9
13	43449052	43449303	GZF1	0.0017	+	43449052	43449303	0	1	251,	0	-2.76	-2.35	5
13	43448653	43448903	GZF1	0.0017	+	43448653	43448903	0	1	250,	0	-2.76	-2.35	6.67
13	17769269	17771697	NA	0.0017	-	17769269	17771697	0	2	244,4,	0,2424	-2.77	-2.36	13
13	17768872	17769022	NA	0.0017	-	17768872	17769022	0	1	150,	0	-2.77	-2.36	8
13	17768624	17768774	NA	0.0017	-	17768624	17768774	0	1	150,	0	-2.77	-2.36	2.67
11	49972456	49972756	SYNRG	0.0017	+	49972456	49972756	0	1	300,	0	-2.78	-2.37	11
11	38344996	38345396	MYBBP1A	0.0017	+	38344996	38345396	0	1	400,	0	-2.76	-2.36	3.33
11	11795433	11800170	BAHCC1	0.0017	+	11795433	11800170	0	2	748,98,	0,4639	-2.76	-2.35	12
11	11793959	11794059	BAHCC1	0.0017	+	11793959	11794059	0	1	100,	0	-2.76	-1.71	4
11	10835705	10836837	SGSH	0.0017	-	10835705	10836837	0	2	332,12,	0,1120	-2.76	-2.36	5.33
11	10835459	10835608	SGSH	0.0017	-	10835459	10835608	0	1	149,	0	-2.76	-2.36	3.25
11	10636254	10636452	TBC1D16	0.0017	-	10636254	10636452	0	1	198,	0	-2.76	-2.35	4.33
10	95399001	95402302	ANKRD10	0.0017	-	95399001	95402302	0	2	184,10,	0,3291	-2.76	-2.36	5.33
10	94739743	94740733	IRS2	0.0017	-	94739743	94740733	0	1	990,	0	-2.77	-2.37	11.5
10	94739249	94739398	IRS2	0.0017	-	94739249	94739398	0	1	149,	0	-2.77	-2.37	2.5
10	94738507	94739151	IRS2	0.0017	-	94738507	94739151	0	1	644,	0	-2.77	-2.37	4.17
10	94713780	94714078	IRS2	0.0017	-	94713780	94714078	0	1	298,	0	-2.77	-2.37	5.5
1	97863171	97868158	VANGL1	0.0017	+	97863171	97868158	0	2	40,261,	0,4726	-2.77	-2.36	11
1	207838768	207839018	ZNF148	0.0017	-	207838768	207839018	0	1	250,	0	-2.78	-2.38	3
1	125621222	125713437	FAM78B	0.0017	-	125621222	125713437	0	2	474,18,	0,92197	-2.78	-2.38	24
4	107728430	107728616	TMEM140	0.0016	+	107728430	107728616	0	1	186,	0	-2.79	-2.38	5
3	22230349	22230937	TRIB2	0.0016	+	22230349	22230937	0	1	588,	0	-2.79	-2.38	16.7
3	147313517	147313717	ADCY6	0.0016	+	147313517	147313717	0	1	200,	0	-2.79	-2.38	2
3	108536342	108536589	NA	0.0016	+	108536342	108536589	0	2	7,142,	0,105	-2.8	-2.39	7
3	108533765	108534852	NA	0.0016	+	108533765	108534852	0	2	98,2,	0,1085	-2.8	-1.74	1.5
3	108520620	108520819	NA	0.0016	+	108520620	108520819	0	1	199,	0	-2.8	-1.74	4
3	108519436	108520227	NA	0.0016	+	108519436	108520227	0	1	791,	0	-2.8	-2.39	20
26	41590791	41591041	CSGALNACT1	0.0016	+	41590791	41591041	0	1	250,	0	-2.8	-2.39	8
24	42963997	42964537	FAM20C	0.0016	-	42963997	42964537	0	1	540,	0	-2.8	-2.39	11
24	42962143	42962242	FAM20C	0.0016	-	42962143	42962242	0	1	99,	0	-2.8	-1.74	2.5
20	4856638	4856989	DST	0.0016	+	4856638	4856989	0	1	351,	0	-2.79	-2.39	13
20	4843553	4843754	DST	0.0016	+	4843553	4843754	0	1	201,	0	-2.79	-2.39	2.5
20	4843153	4843454	DST	0.0016	+	4843153	4843454	0	1	301,	0	-2.79	-2.39	3
20	4842853	4842954	DST	0.0016	+	4842853	4842954	0	1	101,	0	-2.79	-2.39	2.75
20	4842603	4842754	DST	0.0016	+	4842603	4842754	0	1	151,	0	-2.79	-2.39	3
20	41041926	41042125	MBOAT1	0.0016	+	41041926	41042125	0	1	199,	0	-2.8	-2.39	4.5
2	95968691	95968989	MLLT3	0.0016	-	95968691	95968989	0	1	298,	0	-2.8	-2.39	5
2	2794975	2795365	FBXW2	0.0016	+	2794975	2795365	0	1	390,	0	-2.79	-2.39	15
2	128539805	128540151	MFSD6	0.0016	-	128539805	128540151	0	1	346,	0	-2.79	-2.39	6.4
2	124522721	124522822	NA	0.0016	+	124522721	124522822	0	1	101,	0	-2.79	-2.38	6
2	124522123	124522623	NA	0.0016	+	124522123	124522623	0	1	500,	0	-2.79	-2.38	11
19	59942596	59942795	NA	0.0016	+	59942596	59942795	0	1	199,	0	-2.79	-2.38	6
19	57984374	58001927	TMCC1	0.0016	+	57984374	58001927	0	2	676,10,	0,17543	-2.8	-2.39	6.67
19	57984129	57984228	TMCC1	0.0016	+	57984129	57984228	0	1	99,	0	-2.8	-2.39	2
19	57897961	57898256	TMCC1	0.0016	+	57897961	57898256	0	1	295,	0	-2.8	-2.39	5.33
19	24621338	24621630	TRNT1	0.0016	-	24621338	24621630	0	1	292,	0	-2.8	-2.39	9.33
17	79569196	79569546	PRR14L	0.0016	-	79569196	79569546	0	1	350,	0	-2.8	-2.39	5.67
17	79559291	79562225	PRR14L	0.0016	-	79559291	79562225	0	2	202,48,	0,2886	-2.8	-2.39	8
17	76817471	76817721	TTC28	0.0016	-	76817471	76817721	0	1	250,	0	-2.79	-2.38	5.67
17	76816973	76817073	TTC28	0.0016	-	76816973	76817073	0	1	100,	0	-2.79	-2.38	3
17	76816624	76816874	TTC28	0.0016	-	76816624	76816874	0	1	250,	0	-2.79	-2.38	10
17	67831298	67831499	MED13L	0.0016	+	67831298	67831499	0	1	201,	0	-2.8	-2.39	2.78
17	67827499	67831149	MED13L	0.0016	+	67827499	67831149	0	2	32,269,	0,3381	-2.8	-2.39	2.28
17	62584515	62584915	ORAI1	0.0016	-	62584515	62584915	0	1	400,	0	-2.79	-2.38	13
16	10702140	10702585	OCLN	0.0016	-	10702140	10702585	0	1	445,	0	-2.79	-2.38	7.6
14	13813417	13813815	ZCCHC14	0.0016	-	13813417	13813815	0	1	398,	0	-2.8	-2.39	8
13	72699533	72700429	ZHX3	0.0016	-	72699533	72700429	0	1	896,	0	-2.79	-2.39	17
13	12946277	12973748	TAF3	0.0016	+	12946277	12973748	0	3	686,83,29,	0,8134,27442	-2.79	-2.38	10
13	12946027	12946178	TAF3	0.0016	+	12946027	12946178	0	1	151,	0	-2.79	-2.38	4.5
13	12945728	12945829	TAF3	0.0016	+	12945728	12945829	0	1	101,	0	-2.79	-2.38	4
13	12945529	12945629	TAF3	0.0016	+	12945529	12945629	0	1	100,	0	-2.79	-2.38	4
13	12865286	12945430	TAF3	0.0016	+	12865286	12945430	0	2	10,290,	0,79854	-2.79	-2.38	9
12	79623192	79623693	ZBTB41	0.0016	-	79623192	79623693	0	1	501,	0	-2.79	-2.38	10
12	75322643	75325354	SLC30A1	0.0016	+	75322643	75325354	0	2	70,874,	0,1837	-2.8	-2.39	8.14
12	53254458	53254606	TPRG1L	0.0016	-	53254458	53254606	0	1	148,	0	-2.8	-2.39	6
11	7227625	7228169	CASKIN2	0.0016	-	7227625	7228169	0	1	544,	0	-2.8	-2.39	5
11	23059497	23059645	IKZF3	0.0016	+	23059497	23059645	0	1	148,	0	-2.8	-1.74	9
1	3750903	3751253	COL6A3	0.0016	+	3750903	3751253	0	1	350,	0	-2.8	-2.39	3.42
1	295893147	295893730	SH3BP5	0.0016	-	295893147	295893730	0	4	51,3,92,49,	0,55,60,534	-2.79	-2.38	5.62
1	295063727	295063976	PIK3R4	0.0016	+	295063727	295063976	0	1	249,	0	-2.8	-2.39	4.33
1	209456387	209456486	NA	0.0016	-	209456387	209456486	0	1	99,	0	-2.79	-2.39	5.5
1	121043668	121045224	NA	0.0016	+	121043668	121045224	0	2	64,85,	0,1471	-2.79	-2.38	11
1	104395432	104396185	BCL9	0.0016	+	104395432	104396185	0	2	295,456,	0,297	-2.79	-2.38	20
X	23792918	23793066	ZFX	0.0015	+	23792918	23793066	0	1	148,	0	-2.83	-2.42	2.67
X	143417397	143417548	PCDH19	0.0015	+	143417397	143417548	0	1	151,	0	-2.82	-2.41	4
8	37133208	37133607	NA	0.0015	-	37133208	37133607	0	1	399,	0	-2.82	-2.41	7
8	31965254	31965751	FOXO3	0.0015	-	31965254	31965751	0	1	497,	0	-2.82	-2.41	6.44
7	35883890	35884141	PAK6	0.0015	+	35883890	35884141	0	1	251,	0	-2.83	-1.77	7
7	35877849	35877949	PAK6	0.0015	+	35877849	35877949	0	1	100,	0	-2.83	-2.41	5.33
7	35877549	35877750	PAK6	0.0015	+	35877549	35877750	0	1	201,	0	-2.83	-2.41	5.5
7	33680214	33680363	SPRED1	0.0015	+	33680214	33680363	0	1	149,	0	-2.82	-2.41	3.67
7	33679967	33680116	SPRED1	0.0015	+	33679967	33680116	0	1	149,	0	-2.82	-2.41	7
5	9888490	9889859	ADGRL1	0.0015	+	9888490	9889859	0	2	176,175,	0,1194	-2.82	-2.41	8
5	53969401	53969552	ANKHD1	0.0015	+	53969401	53969552	0	1	151,	0	-2.81	-2.4	3.67
4	57442928	57443127	WNT2	0.0015	+	57442928	57443127	0	1	199,	0	-2.83	-2.42	3
4	123524009	123524207	AOC1	0.0015	+	123524009	123524207	0	1	198,	0	-2.83	-2.42	12
4	123520663	123520960	AOC1	0.0015	+	123520663	123520960	0	1	297,	0	-2.83	-2.42	10
3	90696561	90696760	NA	0.0015	+	90696561	90696760	0	1	199,	0	-2.82	-2.4	6
3	225103112	225103449	VWF	0.0015	+	225103112	225103449	0	2	29,122,	0,215	-2.81	-2.4	1.83
24	37664709	37665258	NA	0.0015	+	37664709	37665258	0	1	549,	0	-2.83	-2.41	10
22	20752165	20752814	LCOR	0.0015	+	20752165	20752814	0	1	649,	0	-2.81	-2.4	17
21	43919264	43920018	ZFTA	0.0015	-	43919264	43920018	0	2	409,180,	0,574	-2.82	-2.41	12
2	35187654	35188005	TUT7	0.0015	+	35187654	35188005	0	1	351,	0	-2.83	-2.42	3.4
2	254900082	254900531	EYA3	0.0015	+	254900082	254900531	0	1	449,	0	-2.83	-2.42	12
2	250345956	250347472	RNF19B	0.0015	+	250345956	250347472	0	2	41,507,	0,1009	-2.83	-2.41	11.3
19	53827307	53827408	NA	0.0015	+	53827307	53827408	0	1	101,	0	-2.83	-1.77	4
19	53827007	53827108	NA	0.0015	+	53827007	53827108	0	1	101,	0	-2.83	-2.42	3.67
19	53823281	53823782	NA	0.0015	+	53823281	53823782	0	1	501,	0	-2.83	-2.42	5.16
18	59037183	59037948	DDX24	0.0015	-	59037183	59037948	0	2	393,55,	0,710	-2.81	-2.4	15
15	88378578	88379178	ZFP91	0.0015	+	88378578	88379178	0	1	600,	0	-2.81	-2.4	9.83
15	30131477	30133563	BUD13	0.0015	-	30131477	30133563	0	2	17,429,	0,1657	-2.83	-2.42	13
14	71055984	71056135	MZF1	0.0015	-	71055984	71056135	0	1	151,	0	-2.82	-2.41	9
14	71055785	71055886	MZF1	0.0015	-	71055785	71055886	0	1	101,	0	-2.82	-2.41	4
14	71055177	71055686	MZF1	0.0015	-	71055177	71055686	0	2	139,12,	0,497	-2.82	-2.41	3
14	71054405	71054614	MZF1	0.0015	-	71054405	71054614	0	2	83,17,	0,192	-2.82	-2.41	2.2
14	61677780	61678219	ZNF613	0.0015	+	61677780	61678219	0	1	439,	0	-2.83	-1.77	4
14	52013075	52013325	NA	0.0015	+	52013075	52013325	0	1	250,	0	-2.81	-2.4	8
14	52012327	52012976	NA	0.0015	+	52012327	52012976	0	1	649,	0	-2.81	-2.4	8
14	52011049	52011300	NA	0.0015	+	52011049	52011300	0	1	251,	0	-2.81	-2.4	12
13	67350994	67351537	FAM83C	0.0015	-	67350994	67351537	0	1	543,	0	-2.83	-2.42	18.5
11	7522360	7522558	TRIM47	0.0015	-	7522360	7522558	0	1	198,	0	-2.82	-2.41	4
11	7522016	7522165	TRIM47	0.0015	-	7522016	7522165	0	1	149,	0	-2.82	-2.41	7
10	84493299	84493399	STK24	0.0015	-	84493299	84493399	0	1	100,	0	-2.83	-2.42	2.43
10	23961141	23961591	THSD1	0.0015	+	23961141	23961591	0	1	450,	0	-2.82	-2.41	26.5
1	34908476	34909153	TACSTD2	0.0015	-	34908476	34909153	0	1	677,	0	-2.82	-2.4	3
1	30320339	30320638	MRPL37	0.0015	+	30320339	30320638	0	1	299,	0	-2.82	-2.4	7
1	279810256	279810448	ACKR4	0.0015	-	279810256	279810448	0	1	192,	0	-2.83	-2.41	4.33
1	220221819	220222017	MAP3K13	0.0015	-	220221819	220222017	0	1	198,	0	-2.81	-1.75	4
1	127290135	127290584	POU2F1	0.0015	+	127290135	127290584	0	1	449,	0	-2.81	-2.4	12.4
X	106956119	106956269	RBMX	0.0014	+	106956119	106956269	0	1	150,	0	-2.86	-2.44	4.5
9	96666048	96672500	MMP16	0.0014	+	96666048	96672500	0	2	11,236,	0,6216	-2.85	-2.44	11
8	82530698	82531746	AKAP12	0.0014	+	82530698	82531746	0	1	1048,	0	-2.86	-2.44	9.5
7	92241092	92242371	IRF2BPL	0.0014	-	92241092	92242371	0	2	823,420,	0,859	-2.85	-2.44	12.3
7	67194761	67194957	SLC30A4	0.0014	+	67194761	67194957	0	1	196,	0	-2.86	-2.45	4.5
6	78939814	78940064	AASDH	0.0014	-	78939814	78940064	0	1	250,	0	-2.84	-2.42	5.5
6	41453875	41454075	SPP1	0.0014	-	41453875	41454075	0	1	200,	0	-2.85	-2.44	3.5
6	40988347	40988639	PYURF	0.0014	+	40988347	40988639	0	1	292,	0	-2.85	-2.44	7.5
3	90656595	90657535	NA	0.0014	+	90656595	90657535	0	2	66,83,	0,857	-2.84	-2.42	3.5
3	234397819	234398215	RRP7A	0.0014	-	234397819	234398215	0	1	396,	0	-2.85	-2.44	8.67
3	126883826	126884076	TMTC2	0.0014	+	126883826	126884076	0	1	250,	0	-2.84	-2.43	8
3	106293892	106301223	MAP4K4	0.0014	-	106293892	106301223	0	3	55,162,184,	0,2845,7147	-2.84	-2.42	2.97
22	33864431	33865492	ADD3	0.0014	+	33864431	33865492	0	2	64,37,	0,1024	-2.86	-2.44	3.2
21	14144441	14144692	PCF11	0.0014	-	14144441	14144692	0	1	251,	0	-2.85	-2.44	3
21	10791713	10791962	SYTL2	0.0014	+	10791713	10791962	0	1	249,	0	-2.85	-2.44	6.67
21	10706699	10762122	SYTL2	0.0014	+	10706699	10762122	0	2	56,490,	0,54933	-2.85	-2.44	9
20	42686648	42690493	DEK	0.0014	+	42686648	42690493	0	3	82,157,55,	0,462,3790	-2.85	-2.43	1.9
2	2736368	2736467	PHF19	0.0014	+	2736368	2736467	0	1	99,	0	-2.84	-2.43	11
2	254984942	254985291	THEMIS2	0.0014	-	254984942	254985291	0	1	349,	0	-2.84	-2.43	5.5
2	149730425	149731555	GORASP2	0.0014	-	149730425	149731555	0	2	50,50,	0,1080	-2.86	-2.44	2.33
2	149728322	149728569	GORASP2	0.0014	-	149728322	149728569	0	1	247,	0	-2.86	-2.44	3.4
16	1736891	1737040	SPDL1	0.0014	+	1736891	1737040	0	1	149,	0	-2.86	-2.45	8
14	67031990	67032187	NA	0.0014	+	67031990	67032187	0	1	197,	0	-2.84	-2.43	7.5
14	26985622	26986119	NA	0.0014	+	26985622	26986119	0	1	497,	0	-2.84	-2.43	16.5
14	23243869	23244020	CHD9	0.0014	+	23243869	23244020	0	1	151,	0	-2.84	-2.43	5
14	23243519	23243770	CHD9	0.0014	+	23243519	23243770	0	1	251,	0	-2.84	-2.43	6
14	18388543	18389239	N4BP1	0.0014	-	18388543	18389239	0	1	696,	0	-2.84	-2.43	5.25
14	18388245	18388444	N4BP1	0.0014	-	18388245	18388444	0	1	199,	0	-2.84	-2.43	5
14	18387897	18388097	N4BP1	0.0014	-	18387897	18388097	0	1	200,	0	-2.84	-2.43	3.67
12	78655928	78656128	PLXNA2	0.0014	+	78655928	78656128	0	1	200,	0	-2.84	-2.42	2.2
12	78655729	78655829	PLXNA2	0.0014	+	78655729	78655829	0	1	100,	0	-2.84	-2.42	1.75
12	1208206	1208406	ZC3H11A	0.0014	+	1208206	1208406	0	1	200,	0	-2.84	-2.43	6
11	42926562	42928640	MYO18A	0.0014	+	42926562	42928640	0	2	6,95,	0,1983	-2.85	-2.44	1.2
11	26029953	26037730	ZNF652	0.0014	-	26029953	26037730	0	2	472,18,	0,7759	-2.85	-2.44	6.25
11	15267880	15268031	TANC2	0.0014	-	15267880	15268031	0	1	151,	0	-2.84	-1.78	4
11	15267580	15267781	TANC2	0.0014	-	15267580	15267781	0	1	201,	0	-2.84	-2.42	4
10	77457143	77457341	GPC6	0.0014	+	77457143	77457341	0	1	198,	0	-2.84	-2.43	8
10	36203975	36204472	NA	0.0014	+	36203975	36204472	0	1	497,	0	-2.85	-2.44	20
10	36203479	36203678	NA	0.0014	+	36203479	36203678	0	1	199,	0	-2.85	-1.79	5
10	1065026	1065470	PCDH20	0.0014	+	1065026	1065470	0	1	444,	0	-2.85	-2.44	11
10	1064830	1064929	PCDH20	0.0014	+	1064830	1064929	0	1	99,	0	-2.85	-1.79	3
1	594742	595042	NA	0.0014	+	594742	595042	0	1	300,	0	-2.85	-2.43	11
1	594243	594493	NA	0.0014	+	594243	594493	0	1	250,	0	-2.85	-1.79	5
1	222000800	222001096	KLHL24	0.0014	-	222000800	222001096	0	1	296,	0	-2.86	-2.45	5.43
1	195992668	195992769	USF3	0.0014	-	195992668	195992769	0	1	101,	0	-2.86	-2.45	3
1	195991720	195992469	USF3	0.0014	-	195991720	195992469	0	1	749,	0	-2.86	-2.45	16
1	19217208	19217407	B4GALT2	0.0014	+	19217208	19217407	0	1	199,	0	-2.85	-2.44	10
X	116060420	116061021	TENM1	0.0013	-	116060420	116061021	0	1	601,	0	-2.87	-2.46	17
9	36746419	36747726	PCMTD1	0.0013	-	36746419	36747726	0	2	343,6,	0,1301	-2.89	-2.47	3.78
7	37102014	37102413	MGA	0.0013	+	37102014	37102413	0	1	399,	0	-2.88	-2.46	6
7	37101665	37101765	MGA	0.0013	+	37101665	37101765	0	1	100,	0	-2.88	-2.46	2.17
7	15912971	15919784	PIAS1	0.0013	+	15912971	15919784	0	2	8,434,	0,6379	-2.89	-2.47	7.33
6	117380374	117380523	HS3ST1	0.0013	-	117380374	117380523	0	1	149,	0	-2.9	-1.83	9
6	115278057	115278158	ZBTB49	0.0013	-	115278057	115278158	0	1	101,	0	-2.88	-1.81	5
6	115277709	115277909	ZBTB49	0.0013	-	115277709	115277909	0	1	200,	0	-2.88	-2.46	11
6	115277460	115277610	ZBTB49	0.0013	-	115277460	115277610	0	1	150,	0	-2.88	-2.46	8.33
5	51955946	51956666	BRD8	0.0013	-	51955946	51956666	0	2	390,8,	0,712	-2.88	-2.46	3.78
5	48411908	48412256	TXNDC15	0.0013	+	48411908	48412256	0	1	348,	0	-2.87	-2.46	7
5	18101333	18101632	PLIN4	0.0013	+	18101333	18101632	0	1	299,	0	-2.87	-2.45	7.33
4	124747027	124747477	KMT2C	0.0013	-	124747027	124747477	0	1	450,	0	-2.87	-2.46	6.83
4	116543931	116544521	NA	0.0013	+	116543931	116544521	0	5	236,207,6,21,113,	0,237,446,454,477	-2.87	-2.46	8.67
3	81173897	81174297	STON1	0.0013	-	81173897	81174297	0	1	400,	0	-2.88	-2.46	6
3	103673533	103676262	TGFBRAP1	0.0013	+	103673533	103676262	0	2	203,46,	0,2683	-2.88	-2.46	2.33
3	103673135	103673335	TGFBRAP1	0.0013	+	103673135	103673335	0	1	200,	0	-2.88	-2.46	3
25	45503820	45504170	ERCC6	0.0013	-	45503820	45504170	0	1	350,	0	-2.9	-2.48	6
24	35452537	35454299	CUX1	0.0013	-	35452537	35454299	0	2	3,644,	0,1118	-2.87	-2.45	8
24	35449207	35449506	CUX1	0.0013	-	35449207	35449506	0	1	299,	0	-2.87	-2.45	3
24	35448958	35449109	CUX1	0.0013	-	35448958	35449109	0	1	151,	0	-2.87	-2.45	2.89
24	35424717	35424817	CUX1	0.0013	-	35424717	35424817	0	1	100,	0	-2.87	-2.45	2.6
24	28388343	28392368	ZNF713	0.0013	+	28388343	28392368	0	2	58,238,	0,3787	-2.87	-2.46	15
24	20631981	20637369	EEF2K	0.0013	+	20631981	20637369	0	3	32,179,37,	0,3934,5351	-2.9	-2.48	2.75
23	64058875	64059025	ZNF532	0.0013	+	64058875	64059025	0	1	150,	0	-2.87	-2.45	6
23	64058327	64058527	ZNF532	0.0013	+	64058327	64058527	0	1	200,	0	-2.87	-2.45	1.86
23	64057780	64058129	ZNF532	0.0013	+	64057780	64058129	0	1	349,	0	-2.87	-2.45	12.5
23	64057531	64057681	ZNF532	0.0013	+	64057531	64057681	0	1	150,	0	-2.87	-1.81	4
23	49707494	49975951	SETBP1	0.0013	+	49707494	49975951	0	3	546,54,193,	0,184678,268264	-2.87	-2.45	10.6
23	4175506	4175706	NA	0.0013	-	4175506	4175706	0	1	200,	0	-2.87	-2.45	2.33
23	4175158	4175259	NA	0.0013	-	4175158	4175259	0	1	101,	0	-2.87	-2.45	3
23	4174760	4174911	NA	0.0013	-	4174760	4174911	0	1	151,	0	-2.87	-2.45	5
23	4174363	4174562	NA	0.0013	-	4174363	4174562	0	1	199,	0	-2.87	-2.45	4.5
23	11008211	11009869	DSEL	0.0013	+	11008211	11009869	0	2	238,1207,	0,451	-2.88	-2.46	11.3
23	11007514	11008063	DSEL	0.0013	+	11007514	11008063	0	1	549,	0	-2.88	-2.46	9
22	40428637	40445186	SHTN1	0.0013	-	40428637	40445186	0	3	238,4,5,	0,15293,16544	-2.9	-2.48	2.2
21	46466380	46471878	RBM4B	0.0013	-	46466380	46471878	0	3	619,48,23,	0,1827,5475	-2.89	-2.47	8
21	42794401	42794599	TUT1	0.0013	-	42794401	42794599	0	1	198,	0	-2.87	-2.46	5
21	33744283	33753310	BARX2	0.0013	+	33744283	33753310	0	2	25,570,	0,8457	-2.87	-2.45	3.43
2	255934910	255935309	ARID1A	0.0013	-	255934910	255935309	0	1	399,	0	-2.88	-2.46	6.17
2	187606301	187606800	R3HDM1	0.0013	-	187606301	187606800	0	1	499,	0	-2.9	-2.48	11
2	185110350	185118513	HNMT	0.0013	-	185110350	185118513	0	2	215,35,	0,8128	-2.9	-2.48	5
2	127882223	127882420	MAP3K2	0.0013	+	127882223	127882420	0	1	197,	0	-2.9	-2.48	8.33
19	8258895	8262277	NA	0.0013	-	8258895	8262277	0	3	191,52,3,	0,2491,3379	-2.87	-2.45	6
19	54409802	54410251	SETD2	0.0013	+	54409802	54410251	0	1	449,	0	-2.89	-2.47	12
19	54409105	54409355	SETD2	0.0013	+	54409105	54409355	0	1	250,	0	-2.89	-2.47	3
19	54408756	54409006	SETD2	0.0013	+	54408756	54409006	0	1	250,	0	-2.89	-2.47	4
19	53870222	53870423	DHX30	0.0013	-	53870222	53870423	0	1	201,	0	-2.88	-2.46	5
19	53869723	53870023	DHX30	0.0013	-	53869723	53870023	0	1	300,	0	-2.88	-2.46	4
18	41362281	41362679	ARHGAP5	0.0013	+	41362281	41362679	0	1	398,	0	-2.89	-2.47	4.33
18	31806533	31806981	CYP1A1	0.0013	+	31806533	31806981	0	1	448,	0	-2.89	-2.47	9.67
17	82055057	82057473	ESS2	0.0013	-	82055057	82057473	0	3	407,116,63,	0,776,2353	-2.87	-2.45	11
17	81593429	81596613	NA	0.0013	-	81593429	81596613	0	2	283,118,	0,3066	-2.87	-2.45	6
17	5044688	5046055	TRIM2	0.0013	-	5044688	5046055	0	2	295,4,	0,1363	-2.89	-2.47	5.5
15	69385420	69385716	CD59	0.0013	-	69385420	69385716	0	1	296,	0	-2.88	-2.46	5.67
15	60818774	60818925	MUC15	0.0013	-	60818774	60818925	0	1	151,	0	-2.89	-2.47	3
15	49837552	49838575	SMPD1	0.0013	-	49837552	49838575	0	2	62,39,	0,984	-2.9	-1.83	2.33
15	49837003	49837453	SMPD1	0.0013	-	49837003	49837453	0	1	450,	0	-2.9	-2.48	9.2
14	61694513	61694612	ZNF432	0.0013	+	61694513	61694612	0	1	99,	0	-2.89	-1.82	8
14	14492445	14492546	NA	0.0013	+	14492445	14492546	0	1	101,	0	-2.9	-2.48	9
14	14491895	14492346	NA	0.0013	+	14491895	14492346	0	1	451,	0	-2.9	-2.48	11
14	14491246	14491796	NA	0.0013	+	14491246	14491796	0	1	550,	0	-2.9	-2.48	6
13	82010682	82010832	NA	0.0013	-	82010682	82010832	0	1	150,	0	-2.88	-1.81	7
13	72996002	73015637	CHD6	0.0013	-	72996002	73015637	0	2	122,428,	0,19207	-2.89	-2.47	8.83
13	51170659	51200646	BMP2	0.0013	+	51170659	51200646	0	3	76,845,12,	0,7972,29975	-2.87	-2.46	20
13	34267832	34268029	EPC1	0.0013	+	34267832	34268029	0	1	197,	0	-2.88	-2.46	2.67
12	65629404	65629554	CEP350	0.0013	+	65629404	65629554	0	1	150,	0	-2.88	-2.47	2.4
12	65510816	65511166	CEP350	0.0013	+	65510816	65511166	0	1	350,	0	-2.9	-2.48	6
12	64723512	64723661	FAM20B	0.0013	+	64723512	64723661	0	1	149,	0	-2.88	-2.46	4.25
12	37046163	37046314	CEP170	0.0013	+	37046163	37046314	0	1	151,	0	-2.89	-2.48	2.5
10	32168337	32169588	NA	0.0013	+	32168337	32169588	0	3	31,3,162,	0,938,1089	-2.88	-2.46	2.29
1	75435512	75438187	ARHGAP29	0.0013	-	75435512	75438187	0	2	192,9,	0,2666	-2.89	-2.47	7.33
1	28356213	28356659	CC2D1B	0.0013	-	28356213	28356659	0	1	446,	0	-2.88	-2.46	6.5
1	256421092	256425108	MBNL1	0.0013	-	256421092	256425108	0	3	178,75,44,	0,2856,3972	-2.9	-2.48	3.67
1	106950884	106951281	ZNF687	0.0013	+	106950884	106951281	0	1	397,	0	-2.88	-2.46	12
1	106950439	106950688	ZNF687	0.0013	+	106950439	106950688	0	1	249,	0	-2.88	-1.81	5
1	106950142	106950341	ZNF687	0.0013	+	106950142	106950341	0	1	199,	0	-2.88	-2.46	6.67
X	58372067	58372566	CCDC120	0.0012	-	58372067	58372566	0	1	499,	0	-2.92	-2.5	7
9	30920229	30920328	RNF139	0.0012	-	30920229	30920328	0	1	99,	0	-2.93	-2.51	6.5
9	30919789	30920132	RNF139	0.0012	-	30919789	30920132	0	1	343,	0	-2.93	-2.51	5
9	14221545	14221695	PTP4A1	0.0012	-	14221545	14221695	0	1	150,	0	-2.92	-2.5	5.5
8	86334044	86334243	TFB1M	0.0012	-	86334044	86334243	0	1	199,	0	-2.91	-1.84	4
5	83846721	83847072	TENM2	0.0012	+	83846721	83847072	0	1	351,	0	-2.93	-2.51	6
5	39270392	39270639	FAM193B	0.0012	-	39270392	39270639	0	1	247,	0	-2.91	-2.49	5.5
5	39269948	39270245	FAM193B	0.0012	-	39269948	39270245	0	1	297,	0	-2.91	-2.49	4
4	84344450	84344750	OGDH	0.0012	-	84344450	84344750	0	1	300,	0	-2.91	-2.49	2.33
4	70775799	70776099	AVL9	0.0012	-	70775799	70776099	0	1	300,	0	-2.91	-2.49	8
4	70528049	70528149	BBS9	0.0012	-	70528049	70528149	0	1	100,	0	-2.93	-1.86	1.67
4	70527801	70527901	BBS9	0.0012	-	70527801	70527901	0	1	100,	0	-2.93	-1.86	3
4	127599370	127599667	NA	0.0012	+	127599370	127599667	0	1	297,	0	-2.91	-2.49	8.5
[truncated: 5,865 more rows]

## Sheet: BLACK3-IPVSBLACK3-input.final
#chr	chromStart	chromEnd	name	score	strand	thickStart	thickEnd	itemRgb	blockCount	blockSizes	blockStarts	lg.p	lg.fdr	fold_enrchment
24	1311018	1311412	SPSB3	0.05	-	1311018	1311412	0	1	394,	0	-1.3	-0.987	4
7	46461982	46462966	ZNF609	0.049	-	46461982	46462966	0	3	120,79,51,	0,423,933	-1.31	-0.994	10
4	50116216	50116934	DNAJC2	0.049	-	50116216	50116934	0	3	55,122,69,	0,450,649	-1.31	-0.993	6.4
3	101413335	101413634	NA	0.049	-	101413335	101413634	0	1	299,	0	-1.31	-0.992	7
3	101412693	101412794	NA	0.049	-	101412693	101412794	0	1	101,	0	-1.31	-0.992	3.67
3	101403412	101403811	NA	0.049	-	101403412	101403811	0	1	399,	0	-1.31	-0.992	22
3	101397797	101398072	NA	0.049	-	101397797	101398072	0	2	70,30,	0,245	-1.31	-0.321	7
18	19718020	19718264	WDR73	0.049	-	19718020	19718264	0	1	244,	0	-1.31	-0.994	7.5
13	56435621	56435767	PTK6	0.049	+	56435621	56435767	0	1	146,	0	-1.31	-0.326	10
7	91497190	91497387	GPATCH2L	0.048	+	91497190	91497387	0	1	197,	0	-1.32	-1	4
1	210998979	210999079	LSG1	0.048	+	210998979	210999079	0	1	100,	0	-1.32	-1	4
5	43909338	43909628	NA	0.047	+	43909338	43909628	0	2	69,219,	0,71	-1.33	-1.01	9.5
5	10225251	10225448	YJU2B	0.047	-	10225251	10225448	0	2	88,12,	0,185	-1.33	-0.342	4
5	10225003	10225153	YJU2B	0.047	-	10225003	10225153	0	1	150,	0	-1.33	-1.01	5
2	236275226	236275574	CHPF	0.047	-	236275226	236275574	0	1	348,	0	-1.33	-1.01	5.8
17	36855003	36855153	ANKRD50	0.047	+	36855003	36855153	0	1	150,	0	-1.33	-1.02	3.4
17	36854753	36854854	ANKRD50	0.047	+	36854753	36854854	0	1	101,	0	-1.33	-1.02	7
23	29493071	29493172	GAREM1	0.046	+	29493071	29493172	0	1	101,	0	-1.34	-1.03	8
2	235441131	235444196	NA	0.046	-	235441131	235444196	0	2	97,53,	0,3012	-1.34	-1.03	5.67
17	66913288	66913388	FBXO21	0.046	+	66913288	66913388	0	1	100,	0	-1.34	-0.352	2
11	36919294	36920243	NA	0.046	-	36919294	36920243	0	2	68,29,	0,920	-1.34	-1.02	1.86
24	27880888	27880989	SETD1A	0.045	+	27880888	27880989	0	1	101,	0	-1.35	-1.03	4.5
22	17829509	17829707	TBC1D12	0.045	+	17829509	17829707	0	1	198,	0	-1.35	-1.03	14
21	25306612	25306763	NAV2	0.045	-	25306612	25306763	0	1	151,	0	-1.35	-1.03	3
19	57898157	57898256	TMCC1	0.045	+	57898157	57898256	0	1	99,	0	-1.35	-1.03	6.67
19	57897961	57898060	TMCC1	0.045	+	57897961	57898060	0	1	99,	0	-1.35	-1.03	6
19	11460455	11460855	GOLGA4	0.045	+	11460455	11460855	0	1	400,	0	-1.35	-1.03	4.82
19	11448302	11453695	GOLGA4	0.045	+	11448302	11453695	0	2	21,80,	0,5313	-1.35	-1.03	1.73
14	59491140	59491390	SCAF1	0.045	+	59491140	59491390	0	1	250,	0	-1.35	-1.04	6
14	38322636	38322786	NFATC3	0.045	+	38322636	38322786	0	1	150,	0	-1.35	-1.03	7
X	54020761	54020911	WNK3	0.044	+	54020761	54020911	0	1	150,	0	-1.36	-1.04	5
8	86225182	86225283	TIAM2	0.044	+	86225182	86225283	0	1	101,	0	-1.36	-0.371	5
8	86218707	86218808	TIAM2	0.044	+	86218707	86218808	0	1	101,	0	-1.36	-0.371	5
7	101438707	101439004	FLRT2	0.044	+	101438707	101439004	0	1	297,	0	-1.36	-1.04	8
6	25898963	25899161	MANBA	0.044	+	25898963	25899161	0	1	198,	0	-1.36	-1.04	6
3	6512301	6512400	NCS1	0.044	-	6512301	6512400	0	1	99,	0	-1.36	-1.04	16
20	21078250	21078593	ENPP5	0.044	-	21078250	21078593	0	1	343,	0	-1.36	-1.04	7
18	64709637	64709838	BCL11B	0.044	-	64709637	64709838	0	1	201,	0	-1.36	-1.04	5
10	32168337	32169588	NA	0.044	+	32168337	32169588	0	3	31,3,162,	0,938,1089	-1.36	-1.04	2.03
26	45426157	45426308	THRB	0.043	+	45426157	45426308	0	1	151,	0	-1.37	-0.384	1.67
20	44149567	44149717	ATXN1	0.043	+	44149567	44149717	0	1	150,	0	-1.37	-1.05	8.67
1	14554851	14555002	MACF1	0.043	+	14554851	14555002	0	1	151,	0	-1.37	-1.05	1.8
2	213589533	213589632	RFTN2	0.042	-	213589533	213589632	0	1	99,	0	-1.38	-1.06	2.33
19	17966938	17967561	BRPF1	0.042	-	17966938	17967561	0	2	224,77,	0,546	-1.38	-1.06	5
13	56867569	56868464	NA	0.042	+	56867569	56868464	0	2	302,48,	0,847	-1.38	-1.06	5
3	233183483	233183684	EP300	0.041	+	233183483	233183684	0	1	201,	0	-1.39	-1.07	2
17	21891191	21891540	PCDH18	0.041	+	21891191	21891540	0	1	349,	0	-1.39	-1.07	9
15	15230372	15230915	NA	0.041	+	15230372	15230915	0	1	543,	0	-1.39	-1.08	5.5
2	235233472	235234456	CTDSP1	0.04	+	235233472	235234456	0	2	54,241,	0,743	-1.4	-1.09	4.57
8	88651968	88652212	TMEM242	0.039	-	88651968	88652212	0	1	244,	0	-1.41	-0.423	3.5
24	39965120	39965270	PAPOLB	0.039	+	39965120	39965270	0	1	150,	0	-1.41	-0.422	3.5
20	30180039	30180188	ABCF1	0.039	-	30180039	30180188	0	1	149,	0	-1.41	-1.09	3
2	1929204	1929305	TRAPPC12	0.039	+	1929204	1929305	0	1	101,	0	-1.41	-0.423	4
19	50032366	50032509	MUSTN1	0.039	+	50032366	50032509	0	1	143,	0	-1.41	-1.09	5
12	37051288	37051388	CEP170	0.039	+	37051288	37051388	0	1	100,	0	-1.41	-0.416	7
3	47667530	47667823	TMEM17	0.038	+	47667530	47667823	0	1	293,	0	-1.42	-1.1	9
20	4790216	4790367	DST	0.038	+	4790216	4790367	0	1	151,	0	-1.42	-1.1	4
2	258873976	258874171	E2F2	0.038	+	258873976	258874171	0	1	195,	0	-1.42	-0.433	7
19	55162919	55163020	NA	0.038	+	55162919	55163020	0	1	101,	0	-1.42	-0.427	6
19	52018885	52019036	HYAL1	0.038	+	52018885	52019036	0	1	151,	0	-1.42	-1.1	3.67
19	17321056	17321406	ZNF445	0.038	-	17321056	17321406	0	1	350,	0	-1.42	-1.1	13.7
15	49614504	49614954	DCHS1	0.038	+	49614504	49614954	0	1	450,	0	-1.42	-1.1	10
7	44042218	44042466	SOS2	0.037	-	44042218	44042466	0	1	248,	0	-1.43	-1.11	4
6	115959345	115959495	NA	0.037	-	115959345	115959495	0	1	150,	0	-1.43	-0.439	6
5	65468557	65468708	FAT2	0.037	-	65468557	65468708	0	1	151,	0	-1.43	-1.11	5
5	65468009	65468110	FAT2	0.037	-	65468009	65468110	0	1	101,	0	-1.43	-1.11	2.38
24	39287341	39290172	ZNF316	0.037	+	39287341	39290172	0	2	47,201,	0,2630	-1.43	-1.11	6
24	26802690	26802790	INO80E	0.037	-	26802690	26802790	0	1	100,	0	-1.43	-1.11	5
24	21449109	21449210	USP31	0.037	-	21449109	21449210	0	1	101,	0	-1.43	-1.11	3.33
18	59039286	59039436	DDX24	0.037	-	59039286	59039436	0	1	150,	0	-1.43	-1.11	2.92
17	64126526	64126676	SH2B3	0.037	+	64126526	64126676	0	1	150,	0	-1.43	-0.441	4
17	37682011	37682310	RPS6KC1	0.037	-	37682011	37682310	0	1	299,	0	-1.43	-1.11	4
15	17066461	17068271	AMOTL1	0.037	-	17066461	17068271	0	2	43,107,	0,1703	-1.43	-1.11	2.89
14	53101290	53101488	MAP3K10	0.037	-	53101290	53101488	0	1	198,	0	-1.43	-1.11	5.5
14	53097096	53100946	MAP3K10	0.037	-	53097096	53100946	0	2	8,91,	0,3759	-1.43	-0.434	2.5
11	48697278	48697378	LIG3	0.037	+	48697278	48697378	0	1	100,	0	-1.43	-0.442	6
10	94741622	94741771	IRS2	0.037	-	94741622	94741771	0	1	149,	0	-1.43	-1.11	3.67
10	94741128	94741475	IRS2	0.037	-	94741128	94741475	0	1	347,	0	-1.43	-1.11	5
1	270168397	270168843	ZBTB38	0.037	-	270168397	270168843	0	1	446,	0	-1.43	-1.11	8.25
1	270168199	270168299	ZBTB38	0.037	-	270168199	270168299	0	1	100,	0	-1.43	-1.11	2.5
8	85581415	85581565	CNKSR3	0.036	-	85581415	85581565	0	1	150,	0	-1.44	-0.45	10
4	124652543	124652644	KMT2C	0.036	-	124652543	124652644	0	1	101,	0	-1.44	-0.444	2.33
26	36096627	36096728	NA	0.036	-	36096627	36096728	0	1	101,	0	-1.44	-0.446	2.5
2	44833610	44833759	RHOBTB2	0.036	-	44833610	44833759	0	1	149,	0	-1.44	-1.12	7
2	143453557	143482006	NFE2L2	0.036	+	143453557	143482006	0	2	121,78,	0,28371	-1.44	-1.13	2.73
14	70731074	70731770	ZNF606	0.036	-	70731074	70731770	0	1	696,	0	-1.44	-1.12	10
14	26770074	26770221	NA	0.036	-	26770074	26770221	0	1	147,	0	-1.44	-1.12	10.5
1	236698926	236699077	MYNN	0.036	-	236698926	236699077	0	1	151,	0	-1.44	-1.12	5.5
22	12217359	12220078	LIPM	0.035	+	12217359	12220078	0	2	11,138,	0,2581	-1.45	-1.13	10
20	9154755	9155003	B3GALT4	0.035	+	9154755	9155003	0	1	248,	0	-1.46	-1.14	19
19	55352723	55353073	FYCO1	0.035	+	55352723	55353073	0	1	350,	0	-1.45	-1.13	5.25
19	52017141	52017441	HYAL1	0.035	+	52017141	52017441	0	1	300,	0	-1.46	-1.15	12
18	7837008	7840444	IGF1R	0.035	+	7837008	7840444	0	2	95,6,	0,3430	-1.45	-1.14	1.08
15	42736514	42736664	RASSF10	0.035	-	42736514	42736664	0	1	150,	0	-1.46	-1.14	3.2
11	23588050	23589533	PLXDC1	0.035	+	23588050	23589533	0	2	26,120,	0,1363	-1.45	-1.13	7.33
1	17608314	17608508	PPCS	0.035	+	17608314	17608508	0	1	194,	0	-1.46	-1.14	6
1	17608120	17608218	PPCS	0.035	+	17608120	17608218	0	1	98,	0	-1.46	-1.14	2
7	88901071	88901368	MIDEAS	0.034	-	88901071	88901368	0	1	297,	0	-1.47	-1.15	2.5
18	55529865	55530216	TP53BP1	0.034	-	55529865	55530216	0	1	351,	0	-1.47	-1.15	6
13	80737666	80737815	ZNFX1	0.034	-	80737666	80737815	0	1	149,	0	-1.47	-1.15	4.5
13	80737021	80737270	ZNFX1	0.034	-	80737021	80737270	0	1	249,	0	-1.47	-1.15	16
10	38101594	38101694	ZMYM2	0.034	-	38101594	38101694	0	1	100,	0	-1.47	-1.15	2.2
9	35337199	35337397	SNAI2	0.033	-	35337199	35337397	0	1	198,	0	-1.48	-1.16	5
7	86740640	86740741	SIPA1L1	0.033	+	86740640	86740741	0	1	101,	0	-1.48	-1.16	3.67
6	123129161	123129397	FGFBP1	0.033	-	123129161	123129397	0	1	236,	0	-1.48	-1.16	8.5
3	2888703	2888902	NA	0.033	+	2888703	2888902	0	1	199,	0	-1.48	-1.16	4.8
3	240952901	240953000	CHKB	0.033	-	240952901	240953000	0	1	99,	0	-1.48	-0.482	2
3	230200041	230201903	PEX26	0.033	+	230200041	230201903	0	2	110,88,	0,1774	-1.48	-0.484	6
23	46328378	46338795	MTCL1	0.033	+	46328378	46338795	0	2	512,183,	0,10234	-1.48	-1.16	5
12	54844460	54844607	SSU72	0.033	+	54844460	54844607	0	1	147,	0	-1.48	-1.16	3.5
1	270170522	270170918	ZBTB38	0.033	-	270170522	270170918	0	1	396,	0	-1.48	-1.16	4.8
6	20751076	20752061	CYP2U1	0.032	-	20751076	20752061	0	2	228,21,	0,964	-1.49	-1.17	14
4	122048093	122048340	ZNF746	0.032	-	122048093	122048340	0	1	247,	0	-1.49	-1.17	9
4	122047500	122047748	ZNF746	0.032	-	122047500	122047748	0	1	248,	0	-1.49	-1.17	20
3	109874818	109874968	SEMA4C	0.032	+	109874818	109874968	0	1	150,	0	-1.49	-1.17	2.29
3	103653022	103653120	C2orf49	0.032	-	103653022	103653120	0	1	98,	0	-1.49	-0.496	7
24	41635376	41635716	CHST12	0.032	-	41635376	41635716	0	1	340,	0	-1.49	-1.17	4.5
22	21793631	21793779	NA	0.032	+	21793631	21793779	0	1	148,	0	-1.49	-1.17	7
22	21793140	21793337	NA	0.032	+	21793140	21793337	0	1	197,	0	-1.49	-1.17	6
2	249038501	249042712	PTMA	0.032	+	249038501	249042712	0	5	50,72,94,74,59,	0,2878,3221,3832,4152	-1.49	-1.17	1.79
19	52331602	52331898	MON1A	0.032	+	52331602	52331898	0	1	296,	0	-1.5	-1.18	10
14	55615558	55615706	ZNF45	0.032	+	55615558	55615706	0	1	148,	0	-1.5	-1.18	7
14	47671946	47672046	GARRE1	0.032	+	47671946	47672046	0	1	100,	0	-1.49	-1.17	2.5
14	42438627	42438877	ZNF23	0.032	+	42438627	42438877	0	1	250,	0	-1.49	-1.17	5
14	14793636	14793782	APRT	0.032	-	14793636	14793782	0	1	146,	0	-1.5	-1.18	3.5
11	26030344	26037730	ZNF652	0.032	-	26030344	26037730	0	2	81,18,	0,7368	-1.5	-1.18	2.25
11	26030002	26030248	ZNF652	0.032	-	26030002	26030248	0	1	246,	0	-1.5	-1.18	2.8
10	50119211	50119411	DACH1	0.032	-	50119211	50119411	0	1	200,	0	-1.5	-1.18	6.33
10	14606512	14606613	AKAP11	0.032	+	14606512	14606613	0	1	101,	0	-1.49	-0.498	7
1	202113789	202183748	ARHGAP31	0.032	+	202113789	202183748	0	2	178,23,	0,69936	-1.49	-1.17	2.4
1	112787028	112787227	NES	0.032	-	112787028	112787227	0	1	199,	0	-1.49	-1.17	4.5
1	111356496	111357332	CKS1B	0.032	+	111356496	111357332	0	2	5,238,	0,598	-1.49	-1.17	12
9	15372379	15372628	EEF1D	0.031	+	15372379	15372628	0	1	249,	0	-1.51	-1.19	15
9	15371684	15371884	EEF1D	0.031	+	15371684	15371884	0	1	200,	0	-1.51	-1.19	5
23	29905977	29906077	TRAPPC8	0.031	+	29905977	29906077	0	1	100,	0	-1.51	-1.19	5.67
18	55602172	55602273	MAP1A	0.031	+	55602172	55602273	0	1	101,	0	-1.51	-1.19	3.33
18	55601673	55601824	MAP1A	0.031	+	55601673	55601824	0	1	151,	0	-1.51	-0.52	4.5
18	55601473	55601574	MAP1A	0.031	+	55601473	55601574	0	1	101,	0	-1.51	-0.52	2.5
16	39600973	39601121	SLC1A3	0.031	-	39600973	39601121	0	1	148,	0	-1.51	-1.19	3
1	28711257	28711586	COA7	0.031	-	28711257	28711586	0	1	329,	0	-1.51	-1.19	8
5	64353316	64353514	ARSI	0.03	-	64353316	64353514	0	1	198,	0	-1.52	-1.2	7
5	64352727	64352925	ARSI	0.03	-	64352727	64352925	0	1	198,	0	-1.52	-1.2	5
5	6120617	6120867	MYO9B	0.03	-	6120617	6120867	0	1	250,	0	-1.53	-1.21	5.5
25	25934500	25934801	TET1	0.03	+	25934500	25934801	0	1	301,	0	-1.52	-1.2	5
25	25858769	25858869	TET1	0.03	+	25858769	25858869	0	1	100,	0	-1.52	-0.525	5
25	25858519	25858670	TET1	0.03	+	25858519	25858670	0	1	151,	0	-1.52	-0.525	1.67
25	25857521	25857672	TET1	0.03	+	25857521	25857672	0	1	151,	0	-1.52	-0.525	9
25	25857022	25857422	TET1	0.03	+	25857022	25857422	0	1	400,	0	-1.52	-1.2	7
25	13314591	13314791	CSGALNACT2	0.03	+	13314591	13314791	0	1	200,	0	-1.53	-1.21	4
23	48870015	48870257	LDLRAD4	0.03	+	48870015	48870257	0	1	242,	0	-1.52	-1.19	5
2	30558827	30559126	NOL8	0.03	+	30558827	30559126	0	1	299,	0	-1.53	-1.21	5.67
2	30558381	30558531	NOL8	0.03	+	30558381	30558531	0	1	150,	0	-1.53	-1.21	4
2	149059170	149059408	CYBRD1	0.03	-	149059170	149059408	0	1	238,	0	-1.53	-1.21	3.38
18	7628447	7628697	IGF1R	0.03	+	7628447	7628697	0	1	250,	0	-1.52	-1.2	2.08
14	41062548	41062748	ZFHX3	0.03	+	41062548	41062748	0	1	200,	0	-1.52	-1.19	5
13	39700612	39700862	KAT14	0.03	+	39700612	39700862	0	1	250,	0	-1.53	-1.21	5
11	49300110	49300259	CCL14	0.03	-	49300110	49300259	0	1	149,	0	-1.53	-0.534	5
11	45858679	45858926	ZNF207	0.03	+	45858679	45858926	0	1	247,	0	-1.53	-1.21	10
11	12476996	12478515	CSNK1D	0.03	-	12476996	12478515	0	2	343,54,	0,1465	-1.53	-1.21	7.5
11	12471674	12472547	CSNK1D	0.03	-	12471674	12472547	0	2	44,105,	0,768	-1.53	-0.538	2.5
10	83671473	83708966	RAP2A	0.03	+	83671473	83708966	0	2	6,239,	0,37254	-1.52	-1.2	7
22	47110117	47112170	CHST15	0.029	-	47110117	47112170	0	2	145,4,	0,2049	-1.54	-1.22	10
20	44163306	44165377	ATXN1	0.029	+	44163306	44165377	0	2	494,303,	0,1768	-1.54	-1.22	10.3
15	55306092	55306188	STARD10	0.029	-	55306092	55306188	0	1	96,	0	-1.54	-1.22	11
14	68734995	68735095	NA	0.029	+	68734995	68735095	0	1	100,	0	-1.54	-0.54	3.5
14	11788098	11788347	ZDHHC7	0.029	-	11788098	11788347	0	1	249,	0	-1.54	-1.22	6
11	36929328	36932142	SPAG7	0.029	-	36929328	36932142	0	3	46,68,36,	0,274,2778	-1.54	-1.22	5.33
6	113965962	113966063	EVC2	0.028	+	113965962	113966063	0	1	101,	0	-1.56	-1.24	3
5	6009694	6009793	NR2F6	0.028	+	6009694	6009793	0	1	99,	0	-1.56	-1.23	2.33
21	42794351	42794451	TUT1	0.028	-	42794351	42794451	0	1	100,	0	-1.56	-0.565	4
2	265228116	265228265	SZRD1	0.028	-	265228116	265228265	0	1	149,	0	-1.56	-1.23	6
2	109832619	109832819	DDX58	0.028	-	109832619	109832819	0	1	200,	0	-1.56	-1.24	10
19	15693766	15693866	NKTR	0.028	+	15693766	15693866	0	1	100,	0	-1.55	-1.22	3
19	15693319	15693518	NKTR	0.028	+	15693319	15693518	0	1	199,	0	-1.55	-1.22	3.86
14	52645584	52645731	EGLN2	0.028	-	52645584	52645731	0	1	147,	0	-1.56	-1.24	6
14	39251711	39252008	COG8	0.028	-	39251711	39252008	0	1	297,	0	-1.55	-1.23	8.33
13	19145865	19190455	PARD3	0.028	+	19145865	19190455	0	3	12,232,56,	0,14089,44534	-1.56	-1.23	4.4
12	31866493	31869528	ACBD3	0.028	-	31866493	31869528	0	2	76,123,	0,2912	-1.55	-1.23	2.73
11	18871103	18871253	GPATCH8	0.028	+	18871103	18871253	0	1	150,	0	-1.55	-1.23	5
1	111386740	111387085	ZBTB7B	0.028	+	111386740	111387085	0	1	345,	0	-1.55	-1.23	5.8
1	104526492	104526787	GJA5	0.028	-	104526492	104526787	0	1	295,	0	-1.56	-1.23	7
5	38109040	38109186	NOP16	0.027	-	38109040	38109186	0	1	146,	0	-1.57	-1.25	3.33
3	74265371	74265471	SPTBN1	0.027	-	74265371	74265471	0	1	100,	0	-1.57	-1.25	1.18
20	9192370	9192714	DAXX	0.027	-	9192370	9192714	0	1	344,	0	-1.57	-1.25	15
20	9191201	9191903	DAXX	0.027	-	9191201	9191903	0	4	54,83,119,88,	0,215,346,614	-1.57	-1.25	4.62
3	236537544	236537643	NUP50	0.026	+	236537544	236537643	0	1	99,	0	-1.58	-0.584	4
3	236537349	236537448	NUP50	0.026	+	236537349	236537448	0	1	99,	0	-1.58	-1.26	2.4
3	11290575	11292270	ARPC5L	0.026	-	11290575	11292270	0	2	381,152,	0,1543	-1.58	-1.26	13.3
26	35956727	35956959	ZNF703	0.026	+	35956727	35956959	0	2	192,6,	0,226	-1.59	-1.27	4.38
23	48259034	48259181	IMPA2	0.026	+	48259034	48259181	0	1	147,	0	-1.59	-1.27	5.33
20	47828548	47828848	NA	0.026	-	47828548	47828848	0	1	300,	0	-1.59	-1.27	4.67
20	47827999	47828299	NA	0.026	-	47827999	47828299	0	1	300,	0	-1.59	-0.591	10
20	47827350	47827650	NA	0.026	-	47827350	47827650	0	1	300,	0	-1.59	-0.591	9
20	47826402	47826802	NA	0.026	-	47826402	47826802	0	1	400,	0	-1.59	-1.27	6
20	47825603	47825903	NA	0.026	-	47825603	47825903	0	1	300,	0	-1.59	-1.27	6
2	132975568	132977530	ZC3H15	0.026	-	132975568	132977530	0	2	227,19,	0,1943	-1.59	-1.27	2.33
19	61127907	61128106	H1-10	0.026	-	61127907	61128106	0	1	199,	0	-1.58	-1.26	1.95
15	49528620	49528920	NA	0.026	+	49528620	49528920	0	1	300,	0	-1.58	-1.26	2
14	53282786	53282887	NA	0.026	+	53282786	53282887	0	1	101,	0	-1.59	-1.27	2.67
13	82788484	82788683	NFATC2	0.026	-	82788484	82788683	0	1	199,	0	-1.59	-1.27	7
13	78162241	78162586	NCOA5	0.026	-	78162241	78162586	0	1	345,	0	-1.58	-1.25	6
11	40556850	40557100	WDR81	0.026	-	40556850	40557100	0	1	250,	0	-1.58	-1.26	5.33
1	779637	779834	MAB21L4	0.026	+	779637	779834	0	1	197,	0	-1.59	-1.26	4.67
1	207812049	207838969	ZNF148	0.026	-	207812049	207838969	0	2	59,241,	0,26679	-1.59	-1.26	3.71
1	15415801	15415901	RLF	0.026	+	15415801	15415901	0	1	100,	0	-1.59	-1.27	11
1	15415404	15415653	RLF	0.026	+	15415404	15415653	0	1	249,	0	-1.59	-1.27	4.5
1	15414957	15415107	RLF	0.026	+	15414957	15415107	0	1	150,	0	-1.59	-1.27	5
X	16398721	16398871	NHS	0.025	+	16398721	16398871	0	1	150,	0	-1.61	-0.615	2
9	90901426	90901527	VIRMA	0.025	+	90901426	90901527	0	1	101,	0	-1.6	-1.28	2.11
5	45617445	45617592	WDR18	0.025	+	45617445	45617592	0	1	147,	0	-1.6	-0.601	6
5	18437465	18437714	ZBTB7A	0.025	+	18437465	18437714	0	1	249,	0	-1.6	-1.27	5.09
3	74264874	74265074	SPTBN1	0.025	-	74264874	74265074	0	1	200,	0	-1.61	-1.28	1.67
3	232591628	232592128	MRTFA	0.025	-	232591628	232592128	0	1	500,	0	-1.61	-1.29	5.33
3	188774750	188774950	PRDM4	0.025	-	188774750	188774950	0	1	200,	0	-1.61	-1.29	8.5
24	36436746	36437040	ACHE	0.025	+	36436746	36437040	0	1	294,	0	-1.61	-1.28	24
23	67720544	67727713	KDSR	0.025	-	67720544	67727713	0	3	22,102,24,	0,3509,7145	-1.61	-1.29	4.75
23	46432789	46433187	MTCL1	0.025	+	46432789	46433187	0	1	398,	0	-1.61	-1.29	31
23	46432491	46432592	MTCL1	0.025	+	46432491	46432592	0	1	101,	0	-1.61	-0.614	2.33
23	46431946	46432393	MTCL1	0.025	+	46431946	46432393	0	1	447,	0	-1.61	-1.29	9
20	4757912	4758063	DST	0.025	+	4757912	4758063	0	1	151,	0	-1.61	-1.28	2.43
17	66904853	66912445	FBXO21	0.025	+	66904853	66912445	0	3	9,123,68,	0,6920,7524	-1.61	-1.28	15
14	54152877	54153178	CIC	0.025	-	54152877	54153178	0	1	301,	0	-1.6	-1.27	4.5
14	54152478	54152778	CIC	0.025	-	54152478	54152778	0	1	300,	0	-1.6	-1.27	4.33
13	53017303	53017550	SMOX	0.025	-	53017303	53017550	0	1	247,	0	-1.6	-1.28	6
12	54820485	54842174	SSU72	0.025	+	54820485	54842174	0	3	64,144,35,	0,9549,21654	-1.61	-1.29	3
1	10107299	10107497	NA	0.025	-	10107299	10107497	0	1	198,	0	-1.61	-1.29	10
3	412986	413182	DPH7	0.024	+	412986	413182	0	1	196,	0	-1.62	-1.3	3.67
2	250004596	250004892	ZNF362	0.024	-	250004596	250004892	0	1	296,	0	-1.62	-1.3	10
2	170273374	170273572	NA	0.024	+	170273374	170273572	0	1	198,	0	-1.62	-0.625	9
15	20026433	20026633	NA	0.024	-	20026433	20026633	0	1	200,	0	-1.62	-1.3	6
12	33487476	33487626	TFB2M	0.024	+	33487476	33487626	0	1	150,	0	-1.62	-1.3	4.5
10	37655753	37655902	LATS2	0.024	+	37655753	37655902	0	1	149,	0	-1.62	-1.29	8.67
10	37654650	37655655	LATS2	0.024	+	37654650	37655655	0	2	12,137,	0,868	-1.62	-1.29	2.75
10	37654206	37654503	LATS2	0.024	+	37654206	37654503	0	1	297,	0	-1.62	-1.29	5
10	37653959	37654059	LATS2	0.024	+	37653959	37654059	0	1	100,	0	-1.62	-0.62	2
10	37653712	37653861	LATS2	0.024	+	37653712	37653861	0	1	149,	0	-1.62	-0.62	2.5
10	37640863	37641062	LATS2	0.024	+	37640863	37641062	0	1	199,	0	-1.62	-1.29	5
X	23792918	23793214	ZFX	0.023	+	23792918	23793214	0	1	296,	0	-1.64	-1.32	5
9	3586568	3586669	FAM135A	0.023	-	3586568	3586669	0	1	101,	0	-1.63	-1.3	2
7	92849823	92852368	SNW1	0.023	-	92849823	92852368	0	2	70,78,	0,2467	-1.63	-1.3	1.6
7	4929356	4929547	NA	0.023	-	4929356	4929547	0	1	191,	0	-1.63	-1.31	6
6	20756078	20756327	CYP2U1	0.023	-	20756078	20756327	0	1	249,	0	-1.63	-1.3	7.5
6	101074954	101075385	STBD1	0.023	+	101074954	101075385	0	1	431,	0	-1.63	-1.3	8.67
23	11005423	11005822	DSEL	0.023	+	11005423	11005822	0	1	399,	0	-1.63	-1.31	12
22	21336601	21336851	AVPI1	0.023	-	21336601	21336851	0	1	250,	0	-1.64	-1.31	7
2	13833199	13833299	NA	0.023	-	13833199	13833299	0	1	100,	0	-1.63	-1.3	9
17	52316255	52320720	GOLGA3	0.023	+	52316255	52320720	0	2	76,24,	0,4441	-1.64	-1.31	5
15	33714212	33714311	TLCD5	0.023	+	33714212	33714311	0	1	99,	0	-1.63	-0.633	7
13	23733813	23737488	MLLT10	0.023	+	23733813	23737488	0	2	61,137,	0,3538	-1.63	-1.3	6
11	12122204	12122769	PCYT2	0.023	-	12122204	12122769	0	3	74,89,35,	0,159,530	-1.63	-1.31	19
1	28112915	28113543	BTF3L4	0.023	+	28112915	28113543	0	2	47,102,	0,526	-1.64	-1.32	4.67
1	112091664	112091861	RIT1	0.023	-	112091664	112091861	0	1	197,	0	-1.64	-1.32	11
5	45899224	45899473	PWWP3A	0.022	+	45899224	45899473	0	1	249,	0	-1.65	-1.33	4
3	110398790	110398890	DUSP2	0.022	+	110398790	110398890	0	1	100,	0	-1.65	-1.33	6
24	28392810	28393007	ZNF713	0.022	+	28392810	28393007	0	1	197,	0	-1.66	-1.34	4
23	42339180	42339579	LPIN2	0.022	-	42339180	42339579	0	1	399,	0	-1.65	-1.32	13
2	53568776	53569021	SHB	0.022	+	53568776	53569021	0	1	245,	0	-1.66	-1.34	12
2	39614613	39614812	UBE2R2	0.022	-	39614613	39614812	0	1	199,	0	-1.65	-1.33	6
19	56090149	56090437	CLEC3B	0.022	-	56090149	56090437	0	1	288,	0	-1.65	-1.33	3.04
18	55512677	55512977	TP53BP1	0.022	-	55512677	55512977	0	1	300,	0	-1.66	-1.33	9
17	73592509	73592610	SART3	0.022	+	73592509	73592610	0	1	101,	0	-1.65	-1.32	2.08
16	23700366	23700617	MAP3K1	0.022	-	23700366	23700617	0	1	251,	0	-1.66	-1.33	5.4
11	17968138	17968386	PLEKHM1	0.022	+	17968138	17968386	0	1	248,	0	-1.65	-0.65	4
11	17967793	17968041	PLEKHM1	0.022	+	17967793	17968041	0	1	248,	0	-1.65	-1.33	7
11	17964316	17967596	PLEKHM1	0.022	+	17964316	17967596	0	2	84,15,	0,3265	-1.65	-0.65	3
10	94740139	94740535	IRS2	0.022	-	94740139	94740535	0	1	396,	0	-1.66	-1.33	29
10	94739793	94739893	IRS2	0.022	-	94739793	94739893	0	1	100,	0	-1.66	-0.655	1.5
10	88926414	88926563	NA	0.022	+	88926414	88926563	0	1	149,	0	-1.65	-0.653	4
1	28915859	28916058	NA	0.022	-	28915859	28916058	0	1	199,	0	-1.65	-0.648	9
1	219170681	219170976	TBCCD1	0.022	+	219170681	219170976	0	1	295,	0	-1.65	-1.33	11
9	47306641	47307138	VCPIP1	0.021	-	47306641	47307138	0	1	497,	0	-1.67	-1.34	5.67
7	52580930	52581030	RNF111	0.021	-	52580930	52581030	0	1	100,	0	-1.68	-1.35	5
5	65431979	65432080	FAT2	0.021	-	65431979	65432080	0	1	101,	0	-1.67	-0.668	3.5
3	4357655	4357805	GTF3C4	0.021	-	4357655	4357805	0	1	150,	0	-1.68	-0.674	2.33
3	4357107	4357506	GTF3C4	0.021	-	4357107	4357506	0	1	399,	0	-1.68	-1.35	14.3
3	33764115	33764413	NCOA1	0.021	+	33764115	33764413	0	1	298,	0	-1.68	-1.35	5
3	29393629	29393730	SDC1	0.021	-	29393629	29393730	0	1	101,	0	-1.67	-1.35	2.6
3	234112735	234113036	TCF20	0.021	-	234112735	234113036	0	1	301,	0	-1.68	-1.36	5
26	41590840	41591041	CSGALNACT1	0.021	+	41590840	41591041	0	1	201,	0	-1.67	-1.34	17
21	43807029	43807177	ATL3	0.021	-	43807029	43807177	0	1	148,	0	-1.68	-1.35	2.62
21	14121661	14123239	PCF11	0.021	-	14121661	14123239	0	3	107,36,8,	0,979,1570	-1.67	-1.34	3.4
20	50663310	50667578	SLC35B3	0.021	+	50663310	50667578	0	3	35,3,61,	0,1957,4207	-1.68	-1.36	6
15	54657853	54658054	NUMA1	0.021	-	54657853	54658054	0	1	201,	0	-1.67	-1.34	1.91
15	46611046	46611146	DENND5A	0.021	+	46611046	46611146	0	1	100,	0	-1.68	-1.36	4.5
14	39254599	39254798	COG8	0.021	-	39254599	39254798	0	1	199,	0	-1.68	-1.36	3
14	23243919	23244020	CHD9	0.021	+	23243919	23244020	0	1	101,	0	-1.68	-0.675	1.33
14	23240978	23243770	CHD9	0.021	+	23240978	23243770	0	2	65,336,	0,2456	-1.68	-1.35	9.25
13	16735817	16736016	UPF2	0.021	-	16735817	16736016	0	1	199,	0	-1.68	-1.35	9
10	94713829	94714028	IRS2	0.021	-	94713829	94714028	0	1	199,	0	-1.68	-1.36	3.5
10	38031693	38032038	GJB6	0.021	+	38031693	38032038	0	1	345,	0	-1.68	-1.35	3.33
6	20783207	20783307	SGMS2	0.02	-	20783207	20783307	0	1	100,	0	-1.69	-1.36	3.67
6	19762582	19762680	OSTC	0.02	-	19762582	19762680	0	1	98,	0	-1.7	-1.37	2
5	56692541	56693269	NR3C1	0.02	-	56692541	56693269	0	2	54,95,	0,633	-1.69	-1.37	4
5	1480197	1480396	MAML1	0.02	-	1480197	1480396	0	1	199,	0	-1.69	-1.36	8
5	1479800	1480099	MAML1	0.02	-	1479800	1480099	0	1	299,	0	-1.69	-1.36	5.67
3	82678889	82679326	NA	0.02	+	82678889	82679326	0	1	437,	0	-1.69	-1.36	11
3	227666756	227666856	TULP3	0.02	-	227666756	227666856	0	1	100,	0	-1.7	-1.37	5
24	41448872	41449120	AMZ1	0.02	-	41448872	41449120	0	1	248,	0	-1.69	-0.691	5
24	39963825	39963975	PAPOLB	0.02	+	39963825	39963975	0	1	150,	0	-1.7	-1.38	6
2	197983862	197984113	STEAP3	0.02	+	197983862	197984113	0	1	251,	0	-1.7	-1.37	4
18	41364066	41364365	ARHGAP5	0.02	+	41364066	41364365	0	1	299,	0	-1.7	-1.38	3.33
17	67875847	67876986	MED13L	0.02	+	67875847	67876986	0	2	58,143,	0,996	-1.7	-1.37	2.25
17	62093990	62095088	CLIP1	0.02	+	62093990	62095088	0	2	43,256,	0,842	-1.69	-1.36	3.8
17	19533855	19534153	MAML3	0.02	+	19533855	19534153	0	1	298,	0	-1.7	-0.702	10
17	19533508	19533657	MAML3	0.02	+	19533508	19533657	0	1	149,	0	-1.7	-1.38	7.33
17	19355889	19356088	MAML3	0.02	+	19355889	19356088	0	1	199,	0	-1.7	-0.702	4.5
17	19355145	19355394	MAML3	0.02	+	19355145	19355394	0	1	249,	0	-1.7	-1.38	6
17	19086990	19087140	MAML3	0.02	+	19086990	19087140	0	1	150,	0	-1.7	-1.38	6
14	71055885	71056135	MZF1	0.02	-	71055885	71056135	0	1	250,	0	-1.69	-1.36	10
14	71055685	71055786	MZF1	0.02	-	71055685	71055786	0	1	101,	0	-1.69	-0.684	5
14	71049404	71054614	MZF1	0.02	-	71049404	71054614	0	3	162,121,17,	0,4963,5193	-1.69	-0.684	6
14	42435980	42438130	ZNF23	0.02	+	42435980	42438130	0	2	48,152,	0,1998	-1.69	-1.36	10
13	68697471	68698171	SOGA1	0.02	-	68697471	68698171	0	1	700,	0	-1.69	-1.37	9
13	68656152	68656352	SOGA1	0.02	-	68656152	68656352	0	1	200,	0	-1.69	-1.37	4
13	36175970	36176220	JCAD	0.02	-	36175970	36176220	0	1	250,	0	-1.69	-1.36	5
11	59627178	59629305	TRIM25	0.02	+	59627178	59629305	0	2	84,313,	0,1814	-1.69	-1.36	8.67
11	42107366	42107514	NA	0.02	-	42107366	42107514	0	1	148,	0	-1.7	-1.37	20.5
1	106345750	106345897	MCL1	0.02	-	106345750	106345897	0	1	147,	0	-1.69	-1.37	3.69
7	19157630	19157875	LARP6	0.019	-	19157630	19157875	0	1	245,	0	-1.72	-1.39	4
7	19156944	19157190	LARP6	0.019	-	19156944	19157190	0	1	246,	0	-1.72	-1.39	17
6	112359794	112360142	AFF1	0.019	+	112359794	112360142	0	1	348,	0	-1.73	-1.4	3
6	112359497	112359696	AFF1	0.019	+	112359497	112359696	0	1	199,	0	-1.73	-1.4	4
4	111967349	111967698	HIPK2	0.019	-	111967349	111967698	0	1	349,	0	-1.73	-1.4	11
3	180491065	180491362	IKBIP	0.019	-	180491065	180491362	0	1	297,	0	-1.73	-1.4	7
3	180490622	180490869	IKBIP	0.019	-	180490622	180490869	0	1	247,	0	-1.73	-1.4	7.5
3	113890328	113890478	ZFC3H1	0.019	-	113890328	113890478	0	1	150,	0	-1.71	-1.38	3
25	45508858	45509008	ERCC6	0.019	-	45508858	45509008	0	1	150,	0	-1.71	-1.38	2.43
22	45255779	45255930	NA	0.019	+	45255779	45255930	0	1	151,	0	-1.71	-1.38	3.67
22	45255481	45255681	NA	0.019	+	45255481	45255681	0	1	200,	0	-1.71	-1.38	4
22	45255133	45255233	NA	0.019	+	45255133	45255233	0	1	100,	0	-1.71	-1.38	2
21	51030986	51031236	TSSC4	0.019	-	51030986	51031236	0	1	250,	0	-1.72	-1.4	5
2	219548423	219556711	ABI2	0.019	+	219548423	219556711	0	2	73,77,	0,8211	-1.72	-1.39	4.67
18	28338772	28343816	TBC1D2B	0.019	-	28338772	28343816	0	2	28,172,	0,4872	-1.71	-1.39	2.75
16	13971334	13971584	ERBIN	0.019	-	13971334	13971584	0	1	250,	0	-1.73	-1.4	5.67
15	31969612	31969762	KMT2A	0.019	+	31969612	31969762	0	1	150,	0	-1.71	-1.39	2.33
14	56323067	56323609	BLOC1S3	0.019	+	56323067	56323609	0	1	542,	0	-1.72	-1.39	8.5
13	82000722	82001021	NA	0.019	-	82000722	82001021	0	1	299,	0	-1.73	-0.723	7
13	26359904	26360054	KIAA1217	0.019	+	26359904	26360054	0	1	150,	0	-1.71	-1.38	4
13	26357822	26358121	KIAA1217	0.019	+	26357822	26358121	0	1	299,	0	-1.71	-1.38	2.5
13	26357325	26357574	KIAA1217	0.019	+	26357325	26357574	0	1	249,	0	-1.71	-1.38	4.27
12	84226681	84226781	NAV1	0.019	-	84226681	84226781	0	1	100,	0	-1.71	-0.705	2.33
12	84225026	84225127	NAV1	0.019	-	84225026	84225127	0	1	101,	0	-1.71	-0.705	2.5
11	22345550	22346473	SMARCE1	0.019	+	22345550	22346473	0	4	132,12,48,7,	0,133,148,916	-1.73	-1.4	3.33
1	38211919	38212270	NFIA	0.019	+	38211919	38212270	0	1	351,	0	-1.73	-1.4	13.5
1	110513984	110514175	JTB	0.019	-	110513984	110514175	0	1	191,	0	-1.72	-1.4	2.86
7	20784572	20784672	ARIH1	0.018	+	20784572	20784672	0	1	100,	0	-1.74	-1.41	3.8
3	225125952	225126103	VWF	0.018	+	225125952	225126103	0	1	151,	0	-1.74	-0.73	3
3	147188795	147189036	ARF3	0.018	+	147188795	147189036	0	1	241,	0	-1.75	-1.43	2.14
25	3293449	3293549	ARV1	0.018	+	3293449	3293549	0	1	100,	0	-1.75	-1.42	5
20	32856744	32856843	ZKSCAN4	0.018	-	32856744	32856843	0	1	99,	0	-1.75	-0.744	10
20	32856398	32856596	ZKSCAN4	0.018	-	32856398	32856596	0	1	198,	0	-1.75	-0.744	4
2	251671695	251684228	ZCCHC17	0.018	-	251671695	251684228	0	2	184,61,	0,12472	-1.74	-1.41	7.33
2	244301082	244484375	IRS1	0.018	-	244301082	244484375	0	2	208,93,	0,183200	-1.74	-1.41	7.5
2	244300832	244300983	IRS1	0.018	-	244300832	244300983	0	1	151,	0	-1.74	-1.41	3.33
18	31263127	31264580	SIN3A	0.018	+	31263127	31264580	0	2	91,110,	0,1343	-1.74	-1.41	1.83
17	79554994	79555095	PRR14L	0.018	-	79554994	79555095	0	1	101,	0	-1.75	-1.42	4.67
17	79554745	79554846	PRR14L	0.018	-	79554745	79554846	0	1	101,	0	-1.75	-0.741	5
13	82710121	82710221	NFATC2	0.018	-	82710121	82710221	0	1	100,	0	-1.74	-0.737	5
13	52972884	52973080	ADRA1D	0.018	+	52972884	52973080	0	1	196,	0	-1.75	-0.745	7
11	35890706	35890807	KDM6B	0.018	-	35890706	35890807	0	1	101,	0	-1.75	-1.43	5
10	28672216	28672317	NBEA	0.018	-	28672216	28672317	0	1	101,	0	-1.75	-0.746	7
1	279810256	279810448	ACKR4	0.018	-	279810256	279810448	0	1	192,	0	-1.74	-1.41	8
9	14555323	14555621	ZNF7	0.017	+	14555323	14555621	0	1	298,	0	-1.77	-1.44	15
9	14552934	14554780	ZNF7	0.017	+	14552934	14554780	0	2	98,497,	0,1349	-1.77	-1.44	7
9	14057139	14057239	PHF3	0.017	-	14057139	14057239	0	1	100,	0	-1.76	-1.43	1.5
9	14052544	14053142	PHF3	0.017	-	14052544	14053142	0	1	598,	0	-1.76	-1.43	4
8	73883488	73884036	HIVEP2	0.017	-	73883488	73884036	0	1	548,	0	-1.76	-1.43	8.5
8	73883040	73883339	HIVEP2	0.017	-	73883040	73883339	0	1	299,	0	-1.76	-1.43	6.75
5	48163603	48165222	JADE2	0.017	+	48163603	48165222	0	2	47,303,	0,1316	-1.76	-1.43	3
5	2476731	2477031	ZFP2	0.017	-	2476731	2477031	0	1	300,	0	-1.78	-1.45	14
4	27299644	27318561	MEOX2	0.017	-	27299644	27318561	0	2	128,172,	0,18745	-1.76	-1.43	7.25
3	3217595	3217893	INPP5E	0.017	+	3217595	3217893	0	1	298,	0	-1.78	-1.45	7.5
3	168250014	168250161	PPM1H	0.017	+	168250014	168250161	0	1	147,	0	-1.77	-1.44	6
26	36106492	36106693	NA	0.017	-	36106492	36106693	0	1	201,	0	-1.76	-1.43	12
26	36106192	36106343	NA	0.017	-	36106192	36106343	0	1	151,	0	-1.76	-1.43	2.29
26	28081699	28081897	DUSP4	0.017	-	28081699	28081897	0	1	198,	0	-1.77	-0.764	7
24	1306543	1307154	MRPS34	0.017	-	1306543	1307154	0	3	309,43,31,	0,389,580	-1.76	-1.43	9
22	47145386	47145585	CHST15	0.017	-	47145386	47145585	0	1	199,	0	-1.76	-1.43	7
20	40695600	40697207	E2F3	0.017	-	40695600	40697207	0	2	213,36,	0,1571	-1.78	-0.777	6
2	254729983	254730082	NA	0.017	+	254729983	254730082	0	1	99,	0	-1.77	-0.767	10
12	37046263	37046413	CEP170	0.017	+	37046263	37046413	0	1	150,	0	-1.76	-0.753	3
11	51152648	51152848	NA	0.017	-	51152648	51152848	0	1	200,	0	-1.76	-1.43	3
1	202228303	202228604	ARHGAP31	0.017	+	202228303	202228604	0	1	301,	0	-1.77	-1.44	4
6	23593479	23593729	TET2	0.016	-	23593479	23593729	0	1	250,	0	-1.8	-1.47	4
3	686275	687037	TUBB4B	0.016	-	686275	687037	0	2	237,6,	0,756	-1.79	-1.46	2.9
3	174665598	174665848	BAZ2A	0.016	+	174665598	174665848	0	1	250,	0	-1.8	-1.47	5.67
3	143824355	143824504	NR4A1	0.016	-	143824355	143824504	0	1	149,	0	-1.8	-0.794	4
26	17406240	17406340	FAT1	0.016	-	17406240	17406340	0	1	100,	0	-1.8	-1.47	1.29
21	42848622	42848968	INTS5	0.016	-	42848622	42848968	0	1	346,	0	-1.79	-1.46	9
20	4801106	4802029	DST	0.016	+	4801106	4802029	0	2	31,120,	0,803	-1.79	-1.46	1.56
19	17322498	17324047	ZNF445	0.016	-	17322498	17324047	0	2	630,18,	0,1531	-1.8	-1.47	41
19	17322250	17322400	ZNF445	0.016	-	17322250	17322400	0	1	150,	0	-1.8	-0.791	2.33
17	8690304	8690405	DCLK2	0.016	-	8690304	8690405	0	1	101,	0	-1.79	-1.46	9
17	81798640	81798888	THAP7	0.016	-	81798640	81798888	0	1	248,	0	-1.8	-1.47	9
17	51919269	51919906	ZNF605	0.016	-	51919269	51919906	0	1	637,	0	-1.8	-1.47	17
17	51918878	51919123	ZNF605	0.016	-	51918878	51919123	0	1	245,	0	-1.8	-1.47	3
17	51918389	51918536	ZNF605	0.016	-	51918389	51918536	0	1	147,	0	-1.8	-1.47	5.5
14	14831500	14833114	CBFA2T3	0.016	-	14831500	14833114	0	2	203,42,	0,1572	-1.8	-1.47	4.67
5	9610768	9610967	DNAJB1	0.015	+	9610768	9610967	0	1	199,	0	-1.83	-1.5	3.38
5	5951624	5951922	ANO8	0.015	+	5951624	5951922	0	1	298,	0	-1.83	-1.5	11
5	1535386	1535487	CANX	0.015	-	1535386	1535487	0	1	101,	0	-1.82	-1.49	1.48
24	1312362	1315099	SPSB3	0.015	-	1312362	1315099	0	2	150,47,	0,2690	-1.82	-1.49	3.38
22	10927324	10956317	PTEN	0.015	+	10927324	10956317	0	2	26,75,	0,28918	-1.82	-1.49	1.57
2	259717709	259717996	C1QA	0.015	-	259717709	259717996	0	1	287,	0	-1.82	-1.49	4
2	128598580	128599369	MFSD6	0.015	-	128598580	128599369	0	1	789,	0	-1.82	-1.49	6
17	62459801	62460883	SETD1B	0.015	-	62459801	62460883	0	2	85,165,	0,917	-1.83	-1.5	9
16	5272332	5272429	STC2	0.015	-	5272332	5272429	0	2	25,71,	0,26	-1.83	-1.49	14
13	72697893	72698838	ZHX3	0.015	-	72697893	72698838	0	1	945,	0	-1.81	-1.48	16
13	69132104	69132203	SRC	0.015	+	69132104	69132203	0	1	99,	0	-1.83	-0.816	9
12	74139896	74140096	NA	0.015	-	74139896	74140096	0	1	200,	0	-1.83	-1.5	4.75
12	74139348	74139498	NA	0.015	-	74139348	74139498	0	1	150,	0	-1.83	-0.819	3
12	74133596	74137878	NA	0.015	-	74133596	74137878	0	2	30,71,	0,4211	-1.83	-0.819	1.67
12	74126927	74130521	NA	0.015	-	74126927	74130521	0	2	75,25,	0,3569	-1.83	-1.5	6
12	74120528	74120778	NA	0.015	-	74120528	74120778	0	1	250,	0	-1.83	-1.5	36
12	42376339	42376639	PRRC2C	0.015	+	42376339	42376639	0	1	300,	0	-1.81	-1.48	8.75
12	42373092	42374088	PRRC2C	0.015	+	42373092	42374088	0	2	42,109,	0,887	-1.81	-1.48	1.45
11	27018490	27018636	MRPL27	0.015	-	27018490	27018636	0	1	146,	0	-1.83	-1.5	3.8
10	94739150	94739398	IRS2	0.015	-	94739150	94739398	0	1	248,	0	-1.83	-1.5	5
10	94738755	94739052	IRS2	0.015	-	94738755	94739052	0	1	297,	0	-1.83	-1.5	11
1	11576595	11576746	STK40	0.015	-	11576595	11576746	0	1	151,	0	-1.83	-1.5	5
9	32113472	32114070	ZHX2	0.014	-	32113472	32114070	0	1	598,	0	-1.85	-1.52	16
8	31863927	31864524	FOXO3	0.014	-	31863927	31864524	0	1	597,	0	-1.84	-1.51	11.5
7	107382853	107396815	EIF3J	0.014	+	107382853	107396815	0	4	46,55,92,52,	0,10100,10605,13910	-1.84	-1.51	2.59
5	44520322	44520523	CHD8	0.014	-	44520322	44520523	0	1	201,	0	-1.85	-1.52	2
5	44519237	44519338	CHD8	0.014	-	44519237	44519338	0	1	101,	0	-1.85	-1.52	1.57
5	1479205	1479603	MAML1	0.014	-	1479205	1479603	0	1	398,	0	-1.86	-1.53	10.7
4	83702434	83702834	IGFBP3	0.014	+	83702434	83702834	0	1	400,	0	-1.84	-1.51	6
4	11292070	11292270	ANKIB1	0.014	+	11292070	11292270	0	1	200,	0	-1.86	-1.53	3
3	67804490	67808998	BCL11A	0.014	+	67804490	67808998	0	3	116,49,33,	0,2406,4475	-1.84	-1.51	7
25	30781433	30781534	ZSWIM8	0.014	+	30781433	30781534	0	1	101,	0	-1.86	-1.53	2.33
22	20750120	20750869	LCOR	0.014	+	20750120	20750869	0	1	749,	0	-1.85	-1.52	25
22	20727495	20728095	LCOR	0.014	+	20727495	20728095	0	1	600,	0	-1.85	-1.52	12
22	20727296	20727397	LCOR	0.014	+	20727296	20727397	0	1	101,	0	-1.85	-1.52	5
21	46163095	46163244	RIN1	0.014	-	46163095	46163244	0	1	149,	0	-1.85	-1.51	5
20	34427281	34427578	HFE	0.014	-	34427281	34427578	0	1	297,	0	-1.84	-1.51	9
2	256360217	256360413	SH3BGRL3	0.014	-	256360217	256360413	0	1	196,	0	-1.86	-1.53	1.41
16	39677585	39677733	SLC1A3	0.014	-	39677585	39677733	0	1	148,	0	-1.86	-1.53	4
15	49818917	49819313	APBB1	0.014	+	49818917	49819313	0	1	396,	0	-1.85	-1.52	7
15	49776303	49776550	TRIM3	0.014	+	49776303	49776550	0	1	247,	0	-1.86	-1.53	6
14	61774362	61774859	NA	0.014	+	61774362	61774859	0	1	497,	0	-1.86	-1.53	10
14	59465429	59465579	PRR12	0.014	+	59465429	59465579	0	1	150,	0	-1.86	-1.52	2.33
1	294132055	294132453	ERG	0.014	-	294132055	294132453	0	1	398,	0	-1.84	-1.5	17
1	205045593	205045891	PARP9	0.014	-	205045593	205045891	0	1	298,	0	-1.85	-0.844	4.5
1	119647012	119647454	NA	0.014	-	119647012	119647454	0	1	442,	0	-1.84	-1.5	7
X	17655794	17655895	CDKL5	0.013	+	17655794	17655895	0	1	101,	0	-1.88	-0.873	4
8	80654364	80654514	LATS1	0.013	-	80654364	80654514	0	1	150,	0	-1.9	-1.57	2.25
7	82741384	82741535	MPP5	0.013	+	82741384	82741535	0	1	151,	0	-1.9	-1.57	10
7	23299736	23300031	MMP14	0.013	-	23299736	23300031	0	1	295,	0	-1.88	-1.55	3.33
6	128240465	128240615	RNF4	0.013	-	128240465	128240615	0	1	150,	0	-1.88	-1.55	3
5	1472300	1472698	MAML1	0.013	-	1472300	1472698	0	1	398,	0	-1.89	-1.55	27
4	76621911	76622061	NFE2L3	0.013	-	76621911	76622061	0	1	150,	0	-1.88	-1.54	2.33
4	57954691	57954891	MET	0.013	-	57954691	57954891	0	1	200,	0	-1.89	-1.56	9
4	57954492	57954592	MET	0.013	-	57954492	57954592	0	1	100,	0	-1.89	-0.881	6
4	57953197	57953497	MET	0.013	-	57953197	57953497	0	1	300,	0	-1.89	-0.881	10
4	102400974	102401124	NRF1	0.013	+	102400974	102401124	0	1	150,	0	-1.88	-1.55	7
3	233486923	233487020	POLR3H	0.013	-	233486923	233487020	0	1	97,	0	-1.89	-0.88	7
3	162070704	162070903	NA	0.013	-	162070704	162070903	0	1	199,	0	-1.87	-1.54	5.67
23	42337091	42337241	LPIN2	0.013	-	42337091	42337241	0	1	150,	0	-1.87	-1.54	3.67
22	10129808	10129956	MINPP1	0.013	-	10129808	10129956	0	1	148,	0	-1.89	-1.56	4
21	37359102	37359301	APLP2	0.013	+	37359102	37359301	0	1	199,	0	-1.88	-1.54	4.33
20	30281041	30281241	NA	0.013	+	30281041	30281241	0	1	200,	0	-1.88	-1.54	2.73
2	216261269	216261416	TYW5	0.013	-	216261269	216261416	0	1	147,	0	-1.9	-1.57	3.5
2	129447280	129447378	ASDURF	0.013	-	129447280	129447378	0	1	98,	0	-1.9	-1.57	3.4
2	102931870	102932115	NA	0.013	-	102931870	102932115	0	1	245,	0	-1.9	-1.57	17
19	37774853	37775102	MAGI1	0.013	+	37774853	37775102	0	1	249,	0	-1.87	-1.53	5
18	477536	477834	MAGEL2	0.013	-	477536	477834	0	1	298,	0	-1.9	-1.57	21
18	477040	477338	MAGEL2	0.013	-	477040	477338	0	1	298,	0	-1.9	-1.57	7
17	61140046	61140293	RILPL1	0.013	+	61140046	61140293	0	1	247,	0	-1.9	-1.56	4.67
15	82214033	82214431	PHF21A	0.013	-	82214033	82214431	0	1	398,	0	-1.87	-1.54	20.5
15	32093927	32095771	PHLDB1	0.013	+	32093927	32095771	0	2	32,169,	0,1675	-1.87	-1.53	3.67
11	43546699	43546894	TNFAIP1	0.013	-	43546699	43546894	0	1	195,	0	-1.89	-1.55	6
1	85797615	85797765	NA	0.013	+	85797615	85797765	0	1	150,	0	-1.9	-1.57	14
1	208040203	208040502	OSBPL11	0.013	-	208040203	208040502	0	1	299,	0	-1.89	-1.56	10
1	110869882	110869981	SHE	0.013	-	110869882	110869981	0	1	99,	0	-1.87	-1.54	12
1	108293537	108293883	NA	0.013	-	108293537	108293883	0	1	346,	0	-1.87	-1.54	2.71
X	121486507	121486801	SASH3	0.012	+	121486507	121486801	0	1	294,	0	-1.92	-1.59	9
9	81902126	81902426	SLC25A32	0.012	+	81902126	81902426	0	1	300,	0	-1.91	-0.895	5
9	37251442	37251542	RB1CC1	0.012	-	37251442	37251542	0	1	100,	0	-1.92	-1.59	6
8	7550266	7550512	SH3BGRL2	0.012	+	7550266	7550512	0	1	246,	0	-1.91	-1.58	6.67
8	73886425	73886874	HIVEP2	0.012	-	73886425	73886874	0	1	449,	0	-1.92	-1.59	11
8	73885728	73886227	HIVEP2	0.012	-	73885728	73886227	0	1	499,	0	-1.92	-1.59	3.67
7	52769405	52770087	MINDY2	0.012	-	52769405	52770087	0	3	31,26,43,	0,586,639	-1.91	-1.57	2.67
7	1067172	1067322	APC	0.012	-	1067172	1067322	0	1	150,	0	-1.91	-0.897	4
5	98900166	98900756	NR2F1	0.012	+	98900166	98900756	0	1	590,	0	-1.93	-1.6	20.5
3	36209392	36209592	SUPT7L	0.012	-	36209392	36209592	0	1	200,	0	-1.91	-1.57	7
3	188788504	188788854	PRDM4	0.012	-	188788504	188788854	0	1	350,	0	-1.91	-1.58	6
24	28842849	28842946	TPST1	0.012	+	28842849	28842946	0	1	97,	0	-1.92	-1.59	5
24	28842271	28842465	TPST1	0.012	+	28842271	28842465	0	1	194,	0	-1.92	-1.59	5.33
20	32949073	32949173	ZKSCAN8	0.012	-	32949073	32949173	0	1	100,	0	-1.91	-1.58	6
17	67831298	67831449	MED13L	0.012	+	67831298	67831449	0	1	151,	0	-1.92	-1.59	4.67
17	67830998	67831199	MED13L	0.012	+	67830998	67831199	0	1	201,	0	-1.92	-1.59	7.33
16	4823535	4823729	DUSP1	0.012	-	4823535	4823729	0	1	194,	0	-1.93	-1.59	5.5
14	57465152	57465603	ARHGAP35	0.012	+	57465152	57465603	0	1	451,	0	-1.93	-1.59	4.29
14	57464602	57465053	ARHGAP35	0.012	+	57464602	57465053	0	1	451,	0	-1.93	-1.59	5
14	57464203	57464504	ARHGAP35	0.012	+	57464203	57464504	0	1	301,	0	-1.93	-1.59	6.25
14	57463753	57463854	ARHGAP35	0.012	+	57463753	57463854	0	1	101,	0	-1.93	-1.59	2.5
13	80754272	80758640	ZNFX1	0.012	-	80754272	80758640	0	2	490,57,	0,4311	-1.92	-1.59	10
13	80753826	80753976	ZNFX1	0.012	-	80753826	80753976	0	1	150,	0	-1.92	-1.59	4
13	80753231	80753381	ZNFX1	0.012	-	80753231	80753381	0	1	150,	0	-1.92	-0.909	7
13	78061433	78061583	PCIF1	0.012	+	78061433	78061583	0	1	150,	0	-1.93	-1.59	4.5
11	37184502	37184851	RABEP1	0.012	+	37184502	37184851	0	1	349,	0	-1.92	-1.58	8.14
1	299160789	299160986	SATB1	0.012	-	299160789	299160986	0	1	197,	0	-1.93	-1.59	2.5
1	209456387	209456486	NA	0.012	-	209456387	209456486	0	1	99,	0	-1.93	-0.913	4
1	16698768	16698968	HIVEP3	0.012	-	16698768	16698968	0	1	200,	0	-1.92	-1.58	3.5
1	112367824	112368358	SLC25A44	0.012	+	112367824	112368358	0	1	534,	0	-1.92	-1.58	6.25
1	106343649	106343942	MCL1	0.012	-	106343649	106343942	0	1	293,	0	-1.92	-1.59	3.63
8	82532692	82532992	AKAP12	0.011	+	82532692	82532992	0	1	300,	0	-1.96	-1.62	5.14
8	69760364	69760614	NHSL1	0.011	-	69760364	69760614	0	1	250,	0	-1.94	-1.61	6
8	69759618	69759918	NHSL1	0.011	-	69759618	69759918	0	1	300,	0	-1.94	-1.61	3.5
8	69758772	69758872	NHSL1	0.011	-	69758772	69758872	0	1	100,	0	-1.94	-1.61	2.5
8	69758024	69758125	NHSL1	0.011	-	69758024	69758125	0	1	101,	0	-1.94	-0.929	2.5
8	69752203	69752652	NHSL1	0.011	-	69752203	69752652	0	1	449,	0	-1.94	-1.61	22
4	115530907	115531008	NA	0.011	+	115530907	115531008	0	1	101,	0	-1.96	-1.62	3.33
3	5934420	5938761	ABL1	0.011	-	5934420	5938761	0	2	377,22,	0,4319	-1.94	-1.6	5.5
3	2735269	2737848	MED22	0.011	+	2735269	2737848	0	2	57,93,	0,2486	-1.94	-1.6	9
3	240949750	240949948	CHKB	0.011	-	240949750	240949948	0	1	198,	0	-1.94	-1.6	4
3	236521282	236521380	NUP50	0.011	+	236521282	236521380	0	1	98,	0	-1.96	-1.63	1.29
3	193477355	193477506	MPST	0.011	+	193477355	193477506	0	1	151,	0	-1.97	-1.64	6.67
25	8047888	8048038	LYST	0.011	-	8047888	8048038	0	1	150,	0	-1.96	-1.62	5
24	42081820	42082068	ELFN1	0.011	-	42081820	42082068	0	1	248,	0	-1.94	-0.925	5
24	42081325	42081623	ELFN1	0.011	-	42081325	42081623	0	1	298,	0	-1.94	-1.6	18
24	42080681	42080979	ELFN1	0.011	-	42080681	42080979	0	1	298,	0	-1.94	-1.6	12
24	4008059	4008259	PPL	0.011	-	4008059	4008259	0	1	200,	0	-1.97	-1.63	2.19
24	3983626	3984731	UBN1	0.011	+	3983626	3984731	0	2	16,431,	0,674	-1.94	-1.6	6.75
24	39291654	39291853	ZNF316	0.011	+	39291654	39291853	0	1	199,	0	-1.96	-1.62	5
24	39290616	39291408	ZNF316	0.011	+	39290616	39291408	0	1	792,	0	-1.96	-1.62	18.3
23	38943477	38944026	GATA6	0.011	-	38943477	38944026	0	1	549,	0	-1.96	-1.62	21
21	52379388	52517198	DEAF1	0.011	+	52379388	52517198	0	2	275,68,	0,137742	-1.95	-1.62	5.67
20	51321818	51322331	DSP	0.011	-	51321818	51322331	0	2	31,119,	0,394	-1.95	-1.62	1.18
20	32496808	32497102	TRIM27	0.011	+	32496808	32497102	0	1	294,	0	-1.96	-1.62	6
2	216275004	216280103	TYW5	0.011	-	216275004	216280103	0	2	40,59,	0,5040	-1.94	-1.6	1.75
19	60718336	60718535	IQSEC1	0.011	+	60718336	60718535	0	1	199,	0	-1.94	-1.6	3.33
19	60717940	60718238	IQSEC1	0.011	+	60717940	60718238	0	1	298,	0	-1.94	-1.6	15
19	17855874	17856162	JAGN1	0.011	-	17855874	17856162	0	1	288,	0	-1.96	-1.63	8.5
17	6851364	6851763	FHIP1A	0.011	-	6851364	6851763	0	1	399,	0	-1.94	-1.6	13.5
17	46971978	46972179	RAPGEF2	0.011	-	46971978	46972179	0	1	201,	0	-1.97	-1.63	16
17	38275617	38276511	ATF3	0.011	-	38275617	38276511	0	3	425,6,2,	0,883,892	-1.94	-1.6	8
17	21902593	21903240	PCDH18	0.011	+	21902593	21903240	0	1	647,	0	-1.97	-1.63	15
16	68539536	68539728	DAP	0.011	+	68539536	68539728	0	1	192,	0	-1.96	-1.62	3.43
16	41434482	41434581	BRIX1	0.011	-	41434482	41434581	0	1	99,	0	-1.94	-1.6	1.67
15	49621011	49621112	DCHS1	0.011	+	49621011	49621112	0	1	101,	0	-1.94	-0.927	4
15	49530264	49530614	NA	0.011	+	49530264	49530614	0	1	350,	0	-1.95	-1.61	4.5
15	49529866	49530066	NA	0.011	+	49529866	49530066	0	1	200,	0	-1.95	-1.61	3
14	43043597	43043742	POP4	0.011	+	43043597	43043742	0	1	145,	0	-1.95	-1.61	10
13	78060013	78060850	PCIF1	0.011	+	78060013	78060850	0	2	48,52,	0,785	-1.96	-1.62	5.5
13	56345998	56346599	ZGPAT	0.011	-	56345998	56346599	0	1	601,	0	-1.94	-1.6	11.3
13	56122288	56122681	SOX18	0.011	+	56122288	56122681	0	1	393,	0	-1.97	-1.63	10
13	51168786	51169130	BMP2	0.011	+	51168786	51169130	0	1	344,	0	-1.94	-1.6	5.2
12	31208481	31208731	ENAH	0.011	-	31208481	31208731	0	1	250,	0	-1.96	-1.62	2.96
12	27359896	27360192	DUSP10	0.011	-	27359896	27360192	0	1	296,	0	-1.97	-1.63	7.5
1	139257804	139265609	GABPA	0.011	-	139257804	139265609	0	2	82,166,	0,7639	-1.97	-1.63	3
1	118218847	118219045	NCSTN	0.011	+	118218847	118219045	0	1	198,	0	-1.97	-1.63	4.67
9	30920719	30921063	RNF139	0.01	-	30920719	30921063	0	1	344,	0	-1.99	-1.65	5.33
8	31965303	31965751	FOXO3	0.01	-	31965303	31965751	0	1	448,	0	-2	-1.66	12.3
7	92556397	92556496	TMED8	0.01	-	92556397	92556496	0	1	99,	0	-1.98	-1.64	4.67
7	92554979	92555078	TMED8	0.01	-	92554979	92555078	0	1	99,	0	-1.98	-0.964	2.33
5	44028552	44028845	NA	0.01	-	44028552	44028845	0	1	293,	0	-1.98	-1.64	4.82
4	62398415	62404341	TMEM168	0.01	+	62398415	62404341	0	2	29,514,	0,5412	-2	-1.66	35
3	81910476	81910676	MSH6	0.01	-	81910476	81910676	0	1	200,	0	-1.99	-1.65	4.25
3	240337380	240337529	NA	0.01	+	240337380	240337529	0	1	149,	0	-2	-1.66	4
3	240336835	240337231	NA	0.01	+	240336835	240337231	0	1	396,	0	-2	-1.66	7
3	240336288	240336685	NA	0.01	+	240336288	240336685	0	1	397,	0	-2	-1.66	6
22	25443097	25443397	PPRC1	0.01	+	25443097	25443397	0	1	300,	0	-1.98	-1.65	8.67
21	19986697	19987047	RSF1	0.01	+	19986697	19987047	0	1	350,	0	-2	-1.66	2.75
2	9702106	9702556	NA	0.01	+	9702106	9702556	0	1	450,	0	-2	-1.66	12
2	254900231	254900481	EYA3	0.01	+	254900231	254900481	0	1	250,	0	-1.99	-1.65	6
2	235435345	235435446	NA	0.01	-	235435345	235435446	0	1	101,	0	-1.99	-0.977	6
2	235435046	235435246	NA	0.01	-	235435046	235435246	0	1	200,	0	-1.99	-1.66	5
2	235430383	235431032	NA	0.01	-	235430383	235431032	0	1	649,	0	-1.99	-1.66	19
2	235429286	235429486	NA	0.01	-	235429286	235429486	0	1	200,	0	-1.99	-0.977	7
2	235429086	235429187	NA	0.01	-	235429086	235429187	0	1	101,	0	-1.99	-0.977	3
2	235428488	235428988	NA	0.01	-	235428488	235428988	0	1	500,	0	-1.99	-1.66	12
2	235425695	235425796	NA	0.01	-	235425695	235425796	0	1	101,	0	-1.99	-1.66	5.67
19	52611225	52611375	DAG1	0.01	-	52611225	52611375	0	1	150,	0	-2	-1.66	6.5
15	48515093	48515192	SYT9	0.01	-	48515093	48515192	0	1	99,	0	-1.98	-0.96	4
15	48504727	48514995	SYT9	0.01	-	48504727	48514995	0	2	340,5,	0,10263	-1.98	-1.64	6
11	25718661	25718808	UBE2Z	0.01	+	25718661	25718808	0	1	147,	0	-1.99	-1.65	6.33
11	22594691	22601273	RARA	0.01	-	22594691	22601273	0	4	36,169,19,71,	0,5254,6490,6511	-2	-1.66	7
1	98810625	98818292	IGSF3	0.01	-	98810625	98818292	0	2	198,1,	0,7666	-1.99	-1.65	5
1	98788853	98788953	IGSF3	0.01	-	98788853	98788953	0	1	100,	0	-1.99	-1.65	6
1	98788355	98788555	IGSF3	0.01	-	98788355	98788555	0	1	200,	0	-1.99	-1.65	14
X	88503857	88504393	SLC10A3	0.0098	+	88503857	88504393	0	2	257,192,	0,344	-2.01	-1.67	10.5
7	23346097	23346294	OXA1L	0.0098	-	23346097	23346294	0	1	197,	0	-2.01	-1.67	8
5	23652543	23652689	ISOC1	0.0098	-	23652543	23652689	0	1	146,	0	-2.01	-1.67	6
4	104024387	104024538	MKLN1	0.0098	+	104024387	104024538	0	1	151,	0	-2.01	-1.67	4.17
2	222314770	222314969	INO80D	0.0098	-	222314770	222314969	0	1	199,	0	-2.01	-0.987	5
14	54171541	54171892	CIC	0.0098	-	54171541	54171892	0	1	351,	0	-2.01	-1.67	4.25
14	54171091	54171442	CIC	0.0098	-	54171091	54171442	0	1	351,	0	-2.01	-1.67	4
14	1990115	1990263	ZNRF1	0.0098	+	1990115	1990263	0	1	148,	0	-2.01	-1.67	12
14	1987774	1990019	ZNRF1	0.0098	+	1987774	1990019	0	3	22,92,83,	0,1226,2162	-2.01	-1.67	4
13	54132833	54133761	LZTS3	0.0098	+	54132833	54133761	0	2	91,502,	0,426	-2.01	-1.67	8
11	36534934	36535033	SLC16A13	0.0098	-	36534934	36535033	0	1	99,	0	-2.01	-0.989	4
11	36533956	36534154	SLC16A13	0.0098	-	36533956	36534154	0	1	198,	0	-2.01	-1.67	4
1	594842	595042	NA	0.0098	+	594842	595042	0	1	200,	0	-2.01	-0.993	9
4	43430412	43430513	CACNA2D1	0.0095	+	43430412	43430513	0	1	101,	0	-2.02	-1	10
3	6811878	6813827	USP20	0.0095	-	6811878	6813827	0	2	75,76,	0,1873	-2.02	-1.68	7.33
3	231781931	231782032	RPS19BP1	0.0095	-	231781931	231782032	0	1	101,	0	-2.02	-1.68	22
17	62045821	62048711	CLIP1	0.0095	+	62045821	62048711	0	2	888,8,	0,2882	-2.02	-1.68	7.89
14	53274647	53274748	NA	0.0095	+	53274647	53274748	0	1	101,	0	-2.02	-1.68	1.43
14	50748205	50753153	SIPA1L3	0.0095	+	50748205	50753153	0	2	496,52,	0,4896	-2.02	-1.68	8.33
13	64116628	64116826	KIF3B	0.0095	+	64116628	64116826	0	1	198,	0	-2.02	-1.68	5.33
13	56856679	56856880	NA	0.0095	+	56856679	56856880	0	2	192,8,	0,193	-2.02	-1.68	3.5
13	56852144	56853698	NA	0.0095	+	56852144	56853698	0	2	578,170,	0,1384	-2.02	-1.68	7.75
13	55949373	55949522	PCMTD2	0.0095	-	55949373	55949522	0	1	149,	0	-2.02	-1.68	3.67
11	17051746	17051897	KANSL1	0.0095	+	17051746	17051897	0	1	151,	0	-2.02	-1.68	5
9	15280908	15281058	FAM83H	0.0093	+	15280908	15281058	0	1	150,	0	-2.03	-1.69	5.67
7	76050173	76050572	TRMT5	0.0093	-	76050173	76050572	0	1	399,	0	-2.03	-1.69	20
7	76045128	76045328	TRMT5	0.0093	-	76045128	76045328	0	1	200,	0	-2.03	-1.01	7
7	76044879	76044980	TRMT5	0.0093	-	76044879	76044980	0	1	101,	0	-2.03	-1.01	2.5
5	46050974	46051765	MEX3D	0.0093	-	46050974	46051765	0	1	791,	0	-2.03	-1.69	12
5	18677017	18677266	MRPL54	0.0093	-	18677017	18677266	0	2	17,181,	0,68	-2.03	-1.68	13.3
24	27362452	27362748	ZNF689	0.0093	-	27362452	27362748	0	1	296,	0	-2.03	-1.69	7
18	5785225	5785473	NA	0.0093	+	5785225	5785473	0	1	248,	0	-2.03	-1.69	12
11	36404526	36405161	PHF23	0.0093	+	36404526	36405161	0	2	8,527,	0,108	-2.03	-1.69	10
11	36403845	36404429	PHF23	0.0093	+	36403845	36404429	0	1	584,	0	-2.03	-1.69	7.29
11	22587524	22588244	RARA	0.0093	-	22587524	22588244	0	2	120,28,	0,692	-2.03	-1.69	8
X	107595482	107599401	NA	0.0091	+	107595482	107599401	0	4	86,136,105,73,	0,1681,2735,3846	-2.04	-1.7	3.67
9	30919740	30920084	RNF139	0.0091	-	30919740	30920084	0	1	344,	0	-2.04	-1.69	12
3	86296105	86296552	ZFP36L2	0.0091	+	86296105	86296552	0	1	447,	0	-2.04	-1.7	6.09
20	34430377	34430932	HFE	0.0091	-	34430377	34430932	0	2	105,44,	0,511	-2.04	-1.7	3.67
20	17589204	17589653	NA	0.0091	-	17589204	17589653	0	1	449,	0	-2.04	-1.69	7.33
20	17588505	17588756	NA	0.0091	-	17588505	17588756	0	1	251,	0	-2.04	-1.69	2.14
20	17588056	17588357	NA	0.0091	-	17588056	17588357	0	1	301,	0	-2.04	-1.69	4.57
2	261390832	261391031	EIF4G3	0.0091	+	261390832	261391031	0	1	199,	0	-2.04	-1.7	3.33
2	254257493	254257893	YTHDF2	0.0091	-	254257493	254257893	0	1	400,	0	-2.04	-1.69	8.33
2	129781178	129781328	WDR75	0.0091	-	129781178	129781328	0	1	150,	0	-2.04	-1.7	4
2	110360141	110368578	NA	0.0091	-	110360141	110368578	0	4	21,46,203,26,	0,3975,8017,8411	-2.04	-1.7	2.5
18	43891665	43897973	BAZ1A	0.0091	-	43891665	43897973	0	4	43,125,114,18,	0,2761,5732,6290	-2.04	-1.7	3.86
18	43891466	43891567	BAZ1A	0.0091	-	43891466	43891567	0	1	101,	0	-2.04	-1.02	2
18	43891118	43891268	BAZ1A	0.0091	-	43891118	43891268	0	1	150,	0	-2.04	-1.7	2
11	52252258	52254100	TBX2	0.0091	+	52252258	52254100	0	2	116,33,	0,1809	-2.04	-1.02	7
11	52248546	52249650	TBX2	0.0091	+	52248546	52249650	0	2	116,575,	0,529	-2.04	-1.7	27
11	37020817	37021113	ZFP3	0.0091	+	37020817	37021113	0	1	296,	0	-2.04	-1.02	4.5
9	87338722	87339658	MTDH	0.0089	-	87338722	87339658	0	2	208,41,	0,895	-2.05	-1.71	17
6	108061950	108062051	LIN54	0.0089	-	108061950	108062051	0	1	101,	0	-2.05	-1.71	5
5	46066706	46072324	MBD3	0.0089	-	46066706	46072324	0	4	23,160,110,96,	0,534,4809,5522	-2.05	-1.71	3.5
24	98564	98714	NA	0.0089	-	98564	98714	0	1	150,	0	-2.05	-1.03	4.5
21	45559538	45559688	EHBP1L1	0.0089	+	45559538	45559688	0	1	150,	0	-2.05	-1.71	3.71
21	42124965	42125960	NA	0.0089	-	42124965	42125960	0	2	422,84,	0,911	-2.05	-1.71	9
19	60984670	60987970	RAB43	0.0089	-	60984670	60987970	0	2	154,140,	0,3160	-2.05	-1.7	11
17	54829824	54830224	FZD10	0.0089	-	54829824	54830224	0	1	400,	0	-2.05	-1.7	10.7
16	11840013	11840410	PIK3R1	0.0089	-	11840013	11840410	0	1	397,	0	-2.05	-1.71	4.43
13	56240684	56240877	TPD52L2	0.0089	-	56240684	56240877	0	1	193,	0	-2.05	-1.71	2.71
1	206072009	206072209	MYLK	0.0089	-	206072009	206072209	0	1	200,	0	-2.05	-1.71	2.1
5	72341515	72345179	CLINT1	0.0087	-	72341515	72345179	0	2	139,9,	0,3655	-2.06	-1.72	2.44
5	18163964	18164115	CHAF1A	0.0087	-	18163964	18164115	0	1	151,	0	-2.06	-1.04	10
26	41507237	41507587	CSGALNACT1	0.0087	+	41507237	41507587	0	1	350,	0	-2.06	-1.72	12
25	45774970	45775120	PARG	0.0087	-	45774970	45775120	0	1	150,	0	-2.06	-1.72	5.5
24	27147828	27148063	CD2BP2	0.0087	-	27147828	27148063	0	2	143,8,	0,227	-2.06	-1.72	2.75
24	27147397	27147630	CD2BP2	0.0087	-	27147397	27147630	0	2	56,95,	0,138	-2.06	-1.72	2
2	128659449	128659691	INPP1	0.0087	-	128659449	128659691	0	1	242,	0	-2.06	-1.72	8
15	68961759	68961957	HIPK3	0.0087	+	68961759	68961957	0	1	198,	0	-2.06	-1.72	3.89
1	207264382	207264482	UMPS	0.0087	+	207264382	207264482	0	1	100,	0	-2.06	-1.04	2.5
1	130033072	130034828	DONSON	0.0087	+	130033072	130034828	0	3	3,8,139,	0,6,1617	-2.06	-1.72	6
9	90881168	90881518	VIRMA	0.0085	+	90881168	90881518	0	1	350,	0	-2.07	-1.73	6
7	107366907	107367157	CTDSPL2	0.0085	+	107366907	107367157	0	1	250,	0	-2.07	-1.73	8
7	1028824	1029017	SRP19	0.0085	-	1028824	1029017	0	1	193,	0	-2.07	-1.73	5
5	83846721	83846822	TENM2	0.0085	+	83846721	83846822	0	1	101,	0	-2.07	-1.73	3.67
21	25660632	26030945	NAV2	0.0085	-	25660632	26030945	0	2	26,75,	0,370238	-2.07	-1.73	4
2	74295168	74295466	KANK1	0.0085	+	74295168	74295466	0	1	298,	0	-2.07	-1.73	2.7
11	37021603	37022047	ZFP3	0.0085	+	37021603	37022047	0	1	444,	0	-2.07	-1.73	14
10	88943569	88943866	NA	0.0085	+	88943569	88943866	0	1	297,	0	-2.07	-1.73	5
1	194421094	194421242	ABHD10	0.0085	+	194421094	194421242	0	1	148,	0	-2.07	-1.73	5
1	11433702	11446246	MAP7D1	0.0085	+	11433702	11446246	0	2	160,138,	0,12406	-2.07	-1.73	1.88
3	3267337	3267854	SNAPC4	0.0083	+	3267337	3267854	0	2	18,132,	0,385	-2.08	-1.74	6.67
3	3265676	3266024	SNAPC4	0.0083	+	3265676	3266024	0	1	348,	0	-2.08	-1.74	8.5
3	3265477	3265577	SNAPC4	0.0083	+	3265477	3265577	0	1	100,	0	-2.08	-1.06	10
3	3265179	3265280	SNAPC4	0.0083	+	3265179	3265280	0	1	101,	0	-2.08	-1.06	1.75
24	41634552	41634892	CHST12	0.0083	-	41634552	41634892	0	1	340,	0	-2.08	-1.74	15.5
20	50683653	50683752	SLC35B3	0.0083	+	50683653	50683752	0	1	99,	0	-2.08	-1.05	6
2	94779547	94779795	RRAGA	0.0083	+	94779547	94779795	0	1	248,	0	-2.08	-1.74	5
15	55851643	55852628	ARHGEF17	0.0083	+	55851643	55852628	0	2	78,222,	0,763	-2.08	-1.73	4.67
15	49529218	49529468	NA	0.0083	+	49529218	49529468	0	1	250,	0	-2.08	-1.74	12
14	54148103	54148404	CIC	0.0083	-	54148103	54148404	0	1	301,	0	-2.08	-1.74	7.75
13	49055849	49056096	TMEM230	0.0083	-	49055849	49056096	0	1	247,	0	-2.08	-1.74	8.67
5	39270392	39270689	FAM193B	0.0081	-	39270392	39270689	0	1	297,	0	-2.09	-1.75	4.5
5	39269800	39269949	FAM193B	0.0081	-	39269800	39269949	0	1	149,	0	-2.09	-1.07	1.67
23	39417792	39417893	ESCO1	0.0081	+	39417792	39417893	0	1	101,	0	-2.09	-1.06	9
2	2678280	2678527	TRAF1	0.0081	+	2678280	2678527	0	1	247,	0	-2.09	-1.75	10
2	255871665	255871814	ZDHHC18	0.0081	-	255871665	255871814	0	1	149,	0	-2.09	-1.75	7
16	77789701	77790050	SLC12A7	0.0081	+	77789701	77790050	0	1	349,	0	-2.09	-1.75	10
14	41207723	41207973	ZFHX3	0.0081	+	41207723	41207973	0	1	250,	0	-2.09	-1.75	5
14	41206523	41207275	ZFHX3	0.0081	+	41206523	41207275	0	2	668,82,	0,670	-2.09	-1.75	4.5
13	82010434	82010634	NA	0.0081	-	82010434	82010634	0	1	200,	0	-2.09	-1.07	3
12	74147069	74149071	NA	0.0081	-	74147069	74149071	0	2	46,105,	0,1897	-2.09	-1.07	6
12	74146721	74146971	NA	0.0081	-	74146721	74146971	0	1	250,	0	-2.09	-1.07	2.33
12	74146521	74146622	NA	0.0081	-	74146521	74146622	0	1	101,	0	-2.09	-1.07	2
12	74145675	74145875	NA	0.0081	-	74145675	74145875	0	1	200,	0	-2.09	-1.75	6.67
12	74145227	74145327	NA	0.0081	-	74145227	74145327	0	1	100,	0	-2.09	-1.75	7
12	74144629	74144879	NA	0.0081	-	74144629	74144879	0	1	250,	0	-2.09	-1.75	10
12	74143832	74143933	NA	0.0081	-	74143832	74143933	0	1	101,	0	-2.09	-1.07	2
12	74141489	74141789	NA	0.0081	-	74141489	74141789	0	1	300,	0	-2.09	-1.75	4.67
12	74141141	74141341	NA	0.0081	-	74141141	74141341	0	1	200,	0	-2.09	-1.75	5
12	74140493	74141042	NA	0.0081	-	74140493	74141042	0	1	549,	0	-2.09	-1.75	7
12	65381884	65382183	TOR1AIP2	0.0081	-	65381884	65382183	0	1	299,	0	-2.09	-1.75	8
1	28356262	28356659	CC2D1B	0.0081	-	28356262	28356659	0	1	397,	0	-2.09	-1.75	4
1	207500631	207504265	NA	0.0081	-	207500631	207504265	0	2	100,150,	0,3484	-2.09	-1.74	10.3
7	82698308	82698658	MPP5	0.0079	+	82698308	82698658	0	1	350,	0	-2.1	-1.75	11.7
5	46562927	46563127	AFF4	0.0079	-	46562927	46563127	0	1	200,	0	-2.1	-1.76	4
5	41156143	41156243	NLRP3	0.0079	+	41156143	41156243	0	1	100,	0	-2.1	-1.07	9
5	41154910	41155108	NLRP3	0.0079	+	41154910	41155108	0	1	198,	0	-2.1	-1.75	10
4	11824699	11824798	CDK6	0.0079	-	11824699	11824798	0	1	99,	0	-2.1	-1.75	2.5
3	3228176	3228275	PMPCA	0.0079	-	3228176	3228275	0	1	99,	0	-2.1	-1.75	3
24	36498941	36499041	EPHB4	0.0079	+	36498941	36499041	0	1	100,	0	-2.1	-1.76	12
22	27420086	27420234	ITPRIP	0.0079	-	27420086	27420234	0	1	148,	0	-2.1	-1.76	12
2	129447031	129447378	NA	0.0079	-	129447031	129447378	0	1	347,	0	-2.1	-1.76	7.75
11	43373971	43374256	FOXN1	0.0079	-	43373971	43374256	0	2	66,35,	0,250	-2.1	-1.76	2.33
11	43373673	43373873	FOXN1	0.0079	-	43373673	43373873	0	1	200,	0	-2.1	-1.76	4
11	10636254	10636452	TBC1D16	0.0079	-	10636254	10636452	0	1	198,	0	-2.1	-1.76	7
20	4790715	4790916	DST	0.0078	+	4790715	4790916	0	1	201,	0	-2.11	-1.76	6.33
2	54092668	54095019	ZCCHC7	0.0078	-	54092668	54095019	0	2	245,1,	0,2350	-2.11	-1.76	10
19	36695983	36696481	LRIG1	0.0078	+	36695983	36696481	0	1	498,	0	-2.11	-1.77	5.67
14	47623247	47623497	GARRE1	0.0078	+	47623247	47623497	0	1	250,	0	-2.11	-1.76	11
11	59567296	59567546	COIL	0.0078	+	59567296	59567546	0	1	250,	0	-2.11	-1.77	7.8
1	71247395	71252949	ZNF326	0.0078	+	71247395	71252949	0	2	55,291,	0,5263	-2.11	-1.77	6.75
X	1503715	1503966	NA	0.0076	-	1503715	1503966	0	1	251,	0	-2.12	-1.77	2.33
5	5408799	5408949	MAP1S	0.0076	-	5408799	5408949	0	1	150,	0	-2.12	-1.77	5
3	174152232	174152872	NAB2	0.0076	-	174152232	174152872	0	1	640,	0	-2.12	-1.77	8
26	17412650	17412751	FAT1	0.0076	-	17412650	17412751	0	1	101,	0	-2.12	-1.77	2.8
25	12773705	12774051	ZNF25	0.0076	+	12773705	12774051	0	1	346,	0	-2.12	-1.77	20
24	4000092	4000291	UBN1	0.0076	+	4000092	4000291	0	1	199,	0	-2.12	-1.77	5
24	26795207	26795406	INO80E	0.0076	-	26795207	26795406	0	1	199,	0	-2.12	-1.77	17
23	29929647	29929797	TRAPPC8	0.0076	+	29929647	29929797	0	1	150,	0	-2.12	-1.09	2.5
2	44843845	44844241	RHOBTB2	0.0076	-	44843845	44844241	0	1	396,	0	-2.12	-1.77	5
2	234747632	234747832	TNS1	0.0076	-	234747632	234747832	0	1	200,	0	-2.12	-1.77	5
17	79556549	79556799	PRR14L	0.0076	-	79556549	79556799	0	1	250,	0	-2.12	-1.77	8
13	39723392	39725704	KAT14	0.0076	+	39723392	39725704	0	2	24,326,	0,1986	-2.12	-1.77	19
1	106657414	106657564	SETDB1	0.0076	+	106657414	106657564	0	1	150,	0	-2.12	-1.09	4.5
6	79377822	79377922	REST	0.0074	+	79377822	79377922	0	1	100,	0	-2.13	-1.78	4.67
25	7624139	7629046	ARID4B	0.0074	-	7624139	7629046	0	2	158,91,	0,4816	-2.13	-1.79	4
25	7596934	7597134	ARID4B	0.0074	-	7596934	7597134	0	1	200,	0	-2.13	-1.79	6.25
25	7596686	7596836	ARID4B	0.0074	-	7596686	7596836	0	1	150,	0	-2.13	-1.79	4.67
25	7596437	7596537	ARID4B	0.0074	-	7596437	7596537	0	1	100,	0	-2.13	-1.79	1.29
24	39758149	39758300	TNRC18	0.0074	+	39758149	39758300	0	1	151,	0	-2.13	-1.78	3.67
24	39752968	39754856	TNRC18	0.0074	+	39752968	39754856	0	2	93,307,	0,1581	-2.13	-1.78	2
24	39751151	39751410	TNRC18	0.0074	+	39751151	39751410	0	2	42,59,	0,200	-2.13	-1.78	1.22
24	39743692	39744442	TNRC18	0.0074	+	39743692	39744442	0	1	750,	0	-2.13	-1.78	17.5
24	37489121	37493085	ZSCAN25	0.0074	-	37489121	37493085	0	2	61,85,	0,3879	-2.13	-1.1	2
24	37488397	37488833	ZSCAN25	0.0074	-	37488397	37488833	0	1	436,	0	-2.13	-1.78	5
24	28388392	28392368	ZNF713	0.0074	+	28388392	28392368	0	2	9,238,	0,3738	-2.13	-1.78	17
21	14463153	14463502	PRCP	0.0074	+	14463153	14463502	0	1	349,	0	-2.13	-1.78	4
20	53960188	53960337	SLC22A23	0.0074	+	53960188	53960337	0	1	149,	0	-2.13	-1.79	16
20	11789930	11790228	BRPF3	0.0074	+	11789930	11790228	0	1	298,	0	-2.13	-1.79	5
20	11789236	11789336	BRPF3	0.0074	+	11789236	11789336	0	1	100,	0	-2.13	-1.79	2.33
18	17453002	17453289	NGRN	0.0074	+	17453002	17453289	0	1	287,	0	-2.13	-1.78	21.7
14	1630627	1630925	RFWD3	0.0074	-	1630627	1630925	0	1	298,	0	-2.13	-1.79	9
11	54554789	54554986	RNF43	0.0074	+	54554789	54554986	0	1	197,	0	-2.13	-1.79	11
11	31844582	31844781	ELAC2	0.0074	+	31844582	31844781	0	1	199,	0	-2.13	-1.78	6.33
11	28346542	28347141	NA	0.0074	+	28346542	28347141	0	1	599,	0	-2.13	-1.78	10
11	13900283	13900693	BPTF	0.0074	+	13900283	13900693	0	2	41,60,	0,350	-2.13	-1.1	3.5
11	13898375	13898476	BPTF	0.0074	+	13898375	13898476	0	1	101,	0	-2.13	-1.78	2.33
11	13897927	13898277	BPTF	0.0074	+	13897927	13898277	0	1	350,	0	-2.13	-1.78	4.33
11	13897698	13897799	BPTF	0.0074	+	13897698	13897799	0	1	101,	0	-2.13	-1.78	1.57
1	209439976	209440999	SENP5	0.0074	+	209439976	209440999	0	2	14,137,	0,886	-2.13	-1.1	9
1	104397083	104397234	BCL9	0.0074	+	104397083	104397234	0	1	151,	0	-2.13	-1.78	4.5
1	104396683	104396984	BCL9	0.0074	+	104396683	104396984	0	1	301,	0	-2.13	-1.78	15
9	90605528	90607649	DPY19L4	0.0072	-	90605528	90607649	0	2	66,83,	0,2038	-2.14	-1.79	5.5
4	54014434	54014684	PIK3CG	0.0072	+	54014434	54014684	0	1	250,	0	-2.14	-1.79	6
3	93292930	93293030	CRIM1	0.0072	-	93292930	93293030	0	1	100,	0	-2.14	-1.79	2
3	240658277	240658477	TUBGCP6	0.0072	-	240658277	240658477	0	1	200,	0	-2.14	-1.12	4.5
11	42107709	42108003	NA	0.0072	-	42107709	42108003	0	1	294,	0	-2.14	-1.79	7.25
11	10696216	10696512	TBC1D16	0.0072	-	10696216	10696512	0	1	296,	0	-2.14	-1.79	9
1	16697622	16697773	HIVEP3	0.0072	-	16697622	16697773	0	1	151,	0	-2.14	-1.79	1.67
1	16697274	16697424	HIVEP3	0.0072	-	16697274	16697424	0	1	150,	0	-2.14	-1.11	2
1	16696328	16696777	HIVEP3	0.0072	-	16696328	16696777	0	1	449,	0	-2.14	-1.79	6.67
1	16696079	16696229	HIVEP3	0.0072	-	16696079	16696229	0	1	150,	0	-2.14	-1.79	2.5
9	14217761	14218615	PTP4A1	0.0071	-	14217761	14218615	0	2	132,18,	0,836	-2.15	-1.8	2.67
7	67871123	67872230	DDHD1	0.0071	-	67871123	67872230	0	2	95,5,	0,1102	-2.15	-1.8	1.83
3	240362036	240363304	CRELD2	0.0071	+	240362036	240363304	0	2	151,44,	0,1224	-2.15	-1.8	3.67
22	20753661	20754260	LCOR	0.0071	+	20753661	20754260	0	1	599,	0	-2.15	-1.8	15.5
21	52476452	52476700	HRAS	0.0071	+	52476452	52476700	0	1	248,	0	-2.15	-1.8	9
19	59143966	59144107	MRPS25	0.0071	+	59143966	59144107	0	1	141,	0	-2.15	-1.8	9.5
17	13732880	13733180	ZNF827	0.0071	+	13732880	13733180	0	1	300,	0	-2.15	-1.8	20
11	29165148	29165591	EPN2	0.0071	+	29165148	29165591	0	1	443,	0	-2.15	-1.8	8.33
11	22794061	22794161	THRA	0.0071	-	22794061	22794161	0	1	100,	0	-2.15	-1.8	5.5
11	22793666	22793963	THRA	0.0071	-	22793666	22793963	0	1	297,	0	-2.15	-1.8	10
11	22465665	22465914	TNS4	0.0071	+	22465665	22465914	0	1	249,	0	-2.15	-1.8	4
10	97195590	97196181	CHAMP1	0.0071	+	97195590	97196181	0	1	591,	0	-2.15	-1.8	19.5
10	97195394	97195493	CHAMP1	0.0071	+	97195394	97195493	0	1	99,	0	-2.15	-1.12	6
1	16695432	16695732	HIVEP3	0.0071	-	16695432	16695732	0	1	300,	0	-2.15	-1.8	5
1	16695083	16695184	HIVEP3	0.0071	-	16695083	16695184	0	1	101,	0	-2.15	-1.8	3
1	16694237	16694636	HIVEP3	0.0071	-	16694237	16694636	0	1	399,	0	-2.15	-1.8	8.5
1	16693839	16693939	HIVEP3	0.0071	-	16693839	16693939	0	1	100,	0	-2.15	-1.8	3.33
1	16645830	16650821	HIVEP3	0.0071	-	16645830	16650821	0	2	713,35,	0,4956	-2.15	-1.8	6.67
1	16643435	16643884	HIVEP3	0.0071	-	16643435	16643884	0	1	449,	0	-2.15	-1.8	15
1	14612026	14612326	NA	0.0071	+	14612026	14612326	0	1	300,	0	-2.15	-1.8	9
7	81077481	81077781	FUT8	0.0069	+	81077481	81077781	0	1	300,	0	-2.16	-1.81	6
7	7298516	7298615	GCNT4	0.0069	-	7298516	7298615	0	1	99,	0	-2.16	-1.81	2.5
6	125419572	125459492	TBC1D14	0.0069	+	125419572	125459492	0	3	27,38,84,	0,26790,39836	-2.16	-1.81	2.33
6	125418979	125419079	TBC1D14	0.0069	+	125418979	125419079	0	1	100,	0	-2.16	-1.81	5.33
4	107103082	107115018	BPGM	0.0069	+	107103082	107115018	0	2	28,220,	0,11716	-2.16	-1.81	4.5
3	63808716	63809063	NA	0.0069	-	63808716	63809063	0	1	347,	0	-2.16	-1.81	10
3	217899498	217899798	LRP6	0.0069	+	217899498	217899798	0	1	300,	0	-2.16	-1.81	3.2
21	42847833	42848130	INTS5	0.0069	-	42847833	42848130	0	1	297,	0	-2.16	-1.81	11
12	544722	546539	BTG2	0.0069	+	544722	546539	0	2	76,323,	0,1494	-2.16	-1.81	7.33
11	26042178	26042815	ZNF652	0.0069	-	26042178	26042815	0	1	637,	0	-2.16	-1.81	13.7
1	286443410	286443659	NDUFV3	0.0069	+	286443410	286443659	0	1	249,	0	-2.16	-1.81	7
1	286443113	286443213	NDUFV3	0.0069	+	286443113	286443213	0	1	100,	0	-2.16	-1.81	3.33
1	222000800	222001146	KLHL24	0.0069	-	222000800	222001146	0	1	346,	0	-2.16	-1.81	6.4
1	15755220	15755316	RIMS3	0.0069	-	15755220	15755316	0	1	96,	0	-2.16	-1.13	6
7	44009133	44011019	SOS2	0.0068	-	44009133	44011019	0	2	393,3,	0,1883	-2.17	-1.82	7.5
3	9302638	9302938	ANGPTL2	0.0068	+	9302638	9302938	0	1	300,	0	-2.17	-1.82	2.64
24	35452537	35454199	CUX1	0.0068	-	35452537	35454199	0	2	3,544,	0,1118	-2.17	-1.82	16.7
24	35448958	35449109	CUX1	0.0068	-	35448958	35449109	0	1	151,	0	-2.17	-1.82	4
24	22875201	22876123	RBBP6	0.0068	+	22875201	22876123	0	2	131,20,	0,902	-2.17	-1.82	2.86
23	40023134	40033413	COLEC12	0.0068	-	40023134	40033413	0	3	159,146,45,	0,1730,10234	-2.17	-1.82	7.5
23	11006269	11007117	DSEL	0.0068	+	11006269	11007117	0	1	848,	0	-2.17	-1.82	10
22	23248245	23249801	SLC25A28	0.0068	-	23248245	23249801	0	2	340,47,	0,1509	-2.17	-1.82	6.67
22	20752214	20752914	LCOR	0.0068	+	20752214	20752914	0	1	700,	0	-2.17	-1.82	12
12	66449716	66450163	KIAA1614	0.0068	+	66449716	66450163	0	1	447,	0	-2.17	-1.14	9
12	66449418	66449519	KIAA1614	0.0068	+	66449418	66449519	0	1	101,	0	-2.17	-1.82	7.5
1	106284424	106285036	ECM1	0.0068	+	106284424	106285036	0	2	77,269,	0,343	-2.17	-1.82	3
X	74294288	74294578	PBDC1	0.0066	-	74294288	74294578	0	1	290,	0	-2.18	-1.83	20
X	55923465	55923564	MAGED1	0.0066	-	55923465	55923564	0	1	99,	0	-2.18	-1.83	2.12
7	16012654	16012846	CALML4	0.0066	-	16012654	16012846	0	1	192,	0	-2.18	-1.82	4
6	119940360	119942798	BOD1L1	0.0066	-	119940360	119942798	0	2	340,59,	0,2379	-2.18	-1.83	5.86
6	119939863	119940062	BOD1L1	0.0066	-	119939863	119940062	0	1	199,	0	-2.18	-1.83	3.2
24	1510465	1510614	ZNF598	0.0066	-	1510465	1510614	0	1	149,	0	-2.18	-1.82	4
24	1509032	1509279	ZNF598	0.0066	-	1509032	1509279	0	1	247,	0	-2.18	-1.82	5.5
20	42687174	42690493	DEK	0.0066	+	42687174	42690493	0	2	93,55,	0,3264	-2.18	-1.82	1.91
2	90664186	90664335	PSIP1	0.0066	-	90664186	90664335	0	1	149,	0	-2.18	-1.83	3.67
19	11298236	11298884	TRANK1	0.0066	+	11298236	11298884	0	1	648,	0	-2.18	-1.82	27
17	61193901	61194047	RILPL2	0.0066	+	61193901	61194047	0	1	146,	0	-2.18	-1.83	22
11	54617555	54617850	RNF43	0.0066	+	54617555	54617850	0	1	295,	0	-2.18	-1.83	7
10	83709257	83709356	RAP2A	0.0066	+	83709257	83709356	0	1	99,	0	-2.18	-1.83	19
1	284653452	284653553	BACE2	0.0066	+	284653452	284653553	0	1	101,	0	-2.18	-1.83	12.5
1	19217208	19217407	B4GALT2	0.0066	+	19217208	19217407	0	1	199,	0	-2.18	-1.83	9
4	52270296	52270792	KMT2E	0.0065	+	52270296	52270792	0	2	8,340,	0,156	-2.19	-1.84	8.67
3	217748240	217748884	MANSC1	0.0065	+	217748240	217748884	0	3	384,9,248,	0,386,396	-2.19	-1.83	15
3	135417602	135417851	ATP2B1	0.0065	-	135417602	135417851	0	1	249,	0	-2.19	-1.84	3.2
26	27162349	27240597	MFHAS1	0.0065	-	27162349	27240597	0	2	74,76,	0,78172	-2.19	-1.84	3.75
25	25977013	25977513	TET1	0.0065	+	25977013	25977513	0	1	500,	0	-2.19	-1.84	10
25	25973669	25976665	TET1	0.0065	+	25973669	25976665	0	2	39,62,	0,2934	-2.19	-1.16	6
24	37665420	37667060	BUD31	0.0065	-	37665420	37667060	0	2	103,41,	0,1599	-2.19	-1.84	4.5
20	34100134	34100689	ABT1	0.0065	-	34100134	34100689	0	2	395,5,	0,550	-2.19	-1.84	12
13	64047443	64051027	POFUT1	0.0065	+	64047443	64051027	0	2	6,189,	0,3395	-2.19	-1.84	19
1	72177035	72177384	ZNF644	0.0065	-	72177035	72177384	0	1	349,	0	-2.19	-1.83	5.5
4	9287254	9287402	CLDN12	0.0063	+	9287254	9287402	0	1	148,	0	-2.2	-1.85	11
23	48295908	48296663	TUBB6	0.0063	+	48295908	48296663	0	2	241,101,	0,654	-2.2	-1.85	4.1
23	48294855	48295567	TUBB6	0.0063	+	48294855	48295567	0	2	5,484,	0,228	-2.2	-1.85	4
[truncated: 6,541 more rows]

## Sheet: WHITE1-IP VS WHITE1-input.final
#chr	chromStart	chromEnd	name	score	strand	thickStart	thickEnd	itemRgb	blockCount	blockSizes	blockStarts	lg.p	lg.fdr	fold_enrchment
[truncated: 8,051 more rows]

[truncated: 2 more sheets: WHITE2-IPVSWHITE2-input.final, WHITE3-IPVSWHITE3-input.final]
