# Supplementary material for: m6A mRNA Methylation Analysis Provides Novel Insights into Pigmentation in Sheep Skin
Source: Epigenetics. 2023 Jun 30;18(1):2230662. doi: 10.1080/15592294.2023.2230662 (PMC10316740; doi:10.1080/15592294.2023.2230662)
Supplement: Supplemental Material [file KEPI_A_2230662_SM7567.zip › Supplementary files/Supplementary Table S4.xlsx]

## Sheet: BLACKvsWHITE_down
#chr	chromStart	chromEnd	name	score	strand	thickStart	thickEnd	itemRgb	blockCount	blockSizes	blockStarts	lg.p	lg.fdr	fold_enrchment
3	234110287	234110488	TCF20	6.6e-05	-	234110287	234110488	0	1	201,	0	-4.18	-3.9	3.33
13	39375004	39376592	RRBP1	1.3e-16	-	39375004	39376592	0	1	1588,	0	-15.9	-14.9	4.5
14	50239964	50240111	ZNF570	5.6e-10	+	50239964	50240111	0	1	147,	0	-9.25	-7.99	2.17
19	17391391	17391932	ZKSCAN7	1.4e-09	+	17391391	17391932	0	1	541,	0	-8.85	-8.4	7.4
15	46957631	46983543	DENND2B	7.9e-17	+	46957631	46983543	0	3	1,1260,30,	0,20858,25882	-16.1	-15.1	12.3
22	47892796	47893491	ZRANB1	5e-18	+	47892796	47893491	0	1	695,	0	-17.3	-16.1	9.91
1	236160110	236161662	SKIL	8.5e-10	-	236160110	236161662	0	3	163,225,207,	0,831,1345	-9.07	-8.6	4.33
1	99212178	99212428	PTGFRN	2e-17	+	99212178	99212428	0	1	250,	0	-16.7	-15.6	5.27
4	100665873	100666672	GCC1	1.3e-17	-	100665873	100666672	0	1	799,	0	-16.9	-15.8	7.53
20	20506636	20507034	RUNX2	2.5e-06	+	20506636	20507034	0	1	398,	0	-5.6	-4.57	2.33
11	38106227	38106775	KIAA0753	9.3e-09	-	38106227	38106775	0	1	548,	0	-8.03	-7.63	7.17
11	23989272	23989372	MLLT6	1e-05	-	23989272	23989372	0	1	100,	0	-4.99	-4.7	1.35
18	31064789	31065785	CSPG4	6.3e-12	+	31064789	31065785	0	1	996,	0	-11.2	-10.6	13
2	30363000	30366042	ECM2	6.3e-15	+	30363000	30366042	0	2	34,414,	0,2628	-14.2	-13.3	3.84
18	31054681	31055030	CSPG4	2.2e-09	+	31054681	31055030	0	1	349,	0	-8.66	-8.22	9.07
14	39533915	39534411	NFAT5	4.2e-10	+	39533915	39534411	0	1	496,	0	-9.38	-8.9	4.26
19	45629451	45629700	PDE12	8.7e-10	-	45629451	45629700	0	1	249,	0	-9.06	-8.6	4.67
9	31901131	31901376	C9H8orf76	1.3e-06	+	31901131	31901376	0	1	245,	0	-5.88	-5.56	3.75
X	143416598	143416699	PCDH19	0.006	+	143416598	143416699	0	1	101,	0	-2.22	-1.32	2.75
20	40775420	40775619	E2F3	0.0013	-	40775420	40775619	0	1	199,	0	-2.88	-1.96	3.75
4	54764949	54765939	CBLL1	1.6e-38	+	54764949	54765939	0	1	990,	0	-37.8	-35.8	9.5
20	17367791	17368134	USP49	1.2e-05	-	17367791	17368134	0	1	343,	0	-4.92	-3.93	5.11
5	102529893	102530290	RIOK2	2.3e-06	-	102529893	102530290	0	1	397,	0	-5.64	-5.34	8.22
X	8273679	8273878	MID1	7.9e-09	+	8273679	8273878	0	1	199,	0	-8.1	-7.69	2.1
24	39963825	39964324	PAPOLB	3.2e-06	+	39963825	39964324	0	1	499,	0	-5.49	-5.19	9.5
7	29688974	29689431	GREM1	3.2e-65	-	29688974	29689431	0	2	220,114,	0,343	-64.5	-61.7	7.48
7	28460951	28463582	RYR3	4.1e-10	-	28460951	28463582	0	2	40,509,	0,2122	-9.39	-8.11	4.67
3	126883776	126884176	TMTC2	5e-16	+	126883776	126884176	0	1	400,	0	-15.3	-14.3	7.53
7	4635093	4635194	CCDC112	9.8e-09	-	4635093	4635194	0	1	101,	0	-8.01	-6.84	1.38
15	15665020	15666219	MAML2	6.3e-16	+	15665020	15666219	0	1	1199,	0	-15.2	-14.3	12.4
23	28971003	28971202	KLHL14	6.8e-10	+	28971003	28971202	0	1	199,	0	-9.17	-8.7	5.45
17	19527545	19533657	MAML3	1.6e-06	+	19527545	19533657	0	2	1,198,	0,5914	-5.8	-5.49	7.85
8	35801656	35801757	HACE1	4.7e-06	+	35801656	35801757	0	1	101,	0	-5.33	-4.32	1.57
2	235125607	235125753	PNKD	4.3e-05	+	235125607	235125753	0	1	146,	0	-4.37	-4.09	1.61
14	48899887	48901221	SBSN	5.8e-07	-	48899887	48901221	0	1	1334,	0	-6.24	-5.91	2.13
11	26852940	26854778	COL1A1	1e-06	-	26852940	26854778	0	5	272,243,191,283,7,	0,387,917,1217,1831	-5.99	-5.67	1.81
14	43111246	43116304	C19orf12	8.7e-09	-	43111246	43116304	0	2	390,49,	0,5009	-8.06	-7.65	6.31
25	41304215	41304764	CCSER2	2e-12	+	41304215	41304764	0	1	549,	0	-11.7	-11.1	7.14
20	35663756	35663956	C6orf62	2e-29	+	35663756	35663956	0	1	200,	0	-28.7	-27	6.08
2	169782758	169782858	RIF1	7.4e-09	-	169782758	169782858	0	1	100,	0	-8.13	-7.72	1.35
23	35216862	35217160	KCTD1	4e-15	+	35216862	35217160	0	1	298,	0	-14.4	-13.5	8.43
12	3062654	3062901	SLC45A3	0.00015	-	3062654	3062901	0	1	247,	0	-3.82	-2.88	3.43
17	71059632	71109952	HECTD4	5e-13	+	71059632	71109952	0	2	127,423,	0,49897	-12.3	-11.6	3.29
1	195049282	195051054	CCDC80	2e-23	-	195049282	195051054	0	1	1772,	0	-22.7	-21.2	3.42
2	127274696	127274941	AMMECR1L	4e-12	+	127274696	127274941	0	1	245,	0	-11.4	-10.8	5.33
7	23291421	23292127	MMP14	3.2e-18	-	23291421	23292127	0	2	298,47,	0,659	-17.5	-16.3	3.73
7	85762220	85771483	MED6	1.7e-10	-	85762220	85771483	0	3	110,28,8,	0,571,9255	-9.78	-9.27	3.33
25	3293351	3293549	ARV1	2.6e-08	+	3293351	3293549	0	1	198,	0	-7.58	-7.19	5.67
14	49684431	49684531	ZNF382	8.7e-05	-	49684431	49684531	0	1	100,	0	-4.06	-3.11	3.82
18	68897002	68898246	BAG5	4.9e-10	-	68897002	68898246	0	1	1244,	0	-9.31	-8.83	10.3
19	11297439	11297589	TRANK1	0.0017	+	11297439	11297589	0	1	150,	0	-2.76	-1.85	1.8
20	10541270	10541819	UHRF1BP1	2.5e-08	+	10541270	10541819	0	1	549,	0	-7.61	-7.22	2.1
20	29942916	29943067	GTF2H4	2.5e-12	-	29942916	29943067	0	1	151,	0	-11.6	-11	4.43
21	19123523	19125178	TENM4	7.9e-21	+	19123523	19125178	0	2	570,178,	0,1477	-20.1	-18.7	15.3
20	51311764	51312612	DSP	8.1e-07	-	51311764	51312612	0	1	848,	0	-6.09	-5.77	1.81
2	55439024	55439125	TMEM8B	2.7e-07	-	55439024	55439125	0	1	101,	0	-6.57	-5.49	1.44
2	40883536	40883936	ADRA1A	1.3e-05	+	40883536	40883936	0	1	400,	0	-4.89	-4.6	6.9
1	91112971	91113321	CELSR2	8.5e-08	+	91112971	91113321	0	1	350,	0	-7.07	-6.71	2.67
1	119678944	119679144	USP21	2e-06	+	119678944	119679144	0	1	200,	0	-5.7	-4.67	3.63
17	15818112	15818557	GAB1	1.1e-07	-	15818112	15818557	0	1	445,	0	-6.95	-6.6	5.67
2	235975867	235976115	ABCB6	4.7e-10	-	235975867	235976115	0	1	248,	0	-9.33	-8.85	5.11
5	54807709	54808309	PCDHGC3	0.00011	+	54807709	54808309	0	1	600,	0	-3.97	-3.02	3.29
3	186297822	186309189	SLC41A2	4e-18	-	186297822	186309189	0	2	568,21,	0,11346	-17.4	-16.2	8.75
3	147114337	147115239	KMT2D	6.3e-11	+	147114337	147115239	0	2	25,724,	0,178	-10.2	-9.63	5
18	41361488	41362084	ARHGAP5	1.6e-12	+	41361488	41362084	0	1	596,	0	-11.8	-11.2	8.44
11	22347987	22348087	SMARCE1	5.5e-10	+	22347987	22348087	0	1	100,	0	-9.26	-8.78	3.33
11	49937034	49946908	SYNRG	1.3e-11	+	49937034	49946908	0	2	925,570,	0,9304	-10.9	-10.3	6
19	52957415	52957615	WDR6	7.8e-08	-	52957415	52957615	0	1	200,	0	-7.11	-6.74	3.74
17	79559291	79569496	PRR14L	7.9e-14	-	79559291	79569496	0	3	202,73,374,	0,2886,9831	-13.1	-12.4	8.25
13	63609407	63609988	BCL2L1	4.3e-10	-	63609407	63609988	0	1	581,	0	-9.37	-8.89	7.49
3	106898899	106900555	TBC1D8	2.5e-32	+	106898899	106900555	0	2	66,482,	0,1174	-31.6	-29.7	9
21	19700367	19700931	KCTD14	1.3e-08	+	19700367	19700931	0	2	184,337,	0,227	-7.88	-7.49	3.3
6	23098499	23098795	GSTCD	5e-12	-	23098499	23098795	0	1	296,	0	-11.3	-10.6	6.17
2	224205474	224206073	PLEKHM3	7.9e-15	-	224205474	224206073	0	1	599,	0	-14.1	-13.3	10.8
22	17349685	17350235	PLCE1	5.2e-08	+	17349685	17350235	0	1	550,	0	-7.28	-6.15	4.78
1	250133413	250133612	SHOX2	5.1e-09	+	250133413	250133612	0	1	199,	0	-8.29	-7.87	6
7	92556397	92556545	TMED8	2e-13	-	92556397	92556545	0	1	148,	0	-12.7	-12	4.19
24	29035786	29036135	TMEM248	1.4e-09	+	29035786	29036135	0	1	349,	0	-8.84	-8.39	2.64
17	19533805	19534451	MAML3	2.6e-05	+	19533805	19534451	0	1	646,	0	-4.59	-4.31	9.1
X	133073095	133073293	CHRDL1	1.7e-09	+	133073095	133073293	0	1	198,	0	-8.77	-8.32	2.43
4	23383792	23384256	ARL4A	1e-13	+	23383792	23384256	0	1	464,	0	-13	-12.2	15.4
16	4376992	4379027	SH3PXD2B	5e-13	-	4376992	4379027	0	1	2035,	0	-12.3	-11.6	10.4
3	39885685	39886226	C2orf42	4e-12	+	39885685	39886226	0	1	541,	0	-11.4	-10.8	6.43
23	53963974	53964273	CTIF	5e-14	+	53963974	53964273	0	1	299,	0	-13.3	-12.6	10.8
2	200234939	200293043	CLASP1	4.1e-09	-	200234939	200293043	0	2	23,278,	0,57826	-8.39	-7.96	2.53
2	33238145	33238989	AOPEP	6.3e-15	-	33238145	33238989	0	1	844,	0	-14.2	-13.4	8
16	62439860	62440058	FBXL7	1.8e-07	-	62439860	62440058	0	1	198,	0	-6.74	-6.39	5.3
5	40849569	40849904	TRIM52	1.3e-11	-	40849569	40849904	0	1	335,	0	-10.9	-10.3	12.3
11	9911088	9912338	C1QTNF1	1.3e-50	+	9911088	9912338	0	2	123,551,	0,699	-49.9	-47.5	4.03
2	224556613	224557610	PIKFYVE	4.5e-10	+	224556613	224557610	0	2	4,196,	0,801	-9.35	-8.87	4.65
5	19639518	19640001	TIMM13	3.2e-14	+	19639518	19640001	0	1	483,	0	-13.5	-12.7	5.92
24	2597239	2597585	ZNF205	6.9e-10	+	2597239	2597585	0	1	346,	0	-9.16	-8.69	7.23
3	217383958	217386195	CDKN1B	7.1e-06	-	217383958	217386195	0	2	82,15,	0,2222	-5.15	-4.85	2.08
12	42376339	42376639	PRRC2C	7.9e-23	+	42376339	42376639	0	1	300,	0	-22.1	-20.6	5.35
25	4983756	4984007	SIPA1L2	1.8e-10	-	4983756	4984007	0	1	251,	0	-9.75	-9.25	2.5
7	105957570	105957967	TDP1	1.3e-15	+	105957570	105957967	0	1	397,	0	-14.9	-13.9	5.95
3	685548	685646	TUBB4B	2e-07	-	685548	685646	0	1	98,	0	-6.69	-6.35	2.04
3	73339263	73339761	PPP4R3B	7.9e-11	+	73339263	73339761	0	1	498,	0	-10.1	-9.57	4.54
10	38050667	38050866	GJB2	3.4e-06	+	38050667	38050866	0	1	199,	0	-5.47	-5.17	3
9	49087503	49089190	PDS5B	5e-19	+	49087503	49089190	0	2	63,236,	0,1451	-18.3	-17	8.27
17	7903000	7903101	LRBA	2.5e-11	+	7903000	7903101	0	1	101,	0	-10.6	-10	1.18

## Sheet: BLACKvsWHITE_up
#chr	chromStart	chromEnd	name	score	strand	thickStart	thickEnd	itemRgb	blockCount	blockSizes	blockStarts	lg.p	lg.fdr	fold_enrchment
21	45558258	45559207	EHBP1L1	2.1e-06	+	45558258	45559207	0	1	949,	0	-5.67	-5.36	4.89
20	9191201	9191903	DAXX	3.9e-07	-	9191201	9191903	0	4	54,83,119,88,	0,215,346,614	-6.41	-6.07	2.3
11	22665277	22665766	WIPF2	1.4e-09	-	22665277	22665766	0	1	489,	0	-8.85	-8.4	3.94
1	41584797	41585143	ROR1	3.4e-08	+	41584797	41585143	0	1	346,	0	-7.47	-6.33	3.27
X	86300891	86301442	F8	1.6e-05	-	86300891	86301442	0	1	551,	0	-4.8	-4.51	5.33
1	181280903	181283369	ABI3BP	8.5e-08	-	181280903	181283369	0	3	24,96,31,	0,1357,2435	-7.07	-6.71	1.53
19	55302406	55303005	FYCO1	4e-12	+	55302406	55303005	0	1	599,	0	-11.4	-10.7	2.08
17	60392615	60406700	NCOR2	7.9e-11	+	60392615	60406700	0	6	69,51,359,245,121,103,	0,3922,5062,5451,12703,13982	-10.1	-9.54	3.13
25	3663567	3664063	EXOC8	1.4e-06	-	3663567	3664063	0	1	496,	0	-5.86	-5.55	7.92
20	44846668	44851920	JARID2	7.9e-14	-	44846668	44851920	0	2	890,209,	0,5043	-13.1	-12.3	7.88
13	39251479	39251776	BFSP1	3.2e-05	-	39251479	39251776	0	1	297,	0	-4.49	-3.52	3.71
X	88598025	88598424	DNASE1L1	4e-19	+	88598025	88598424	0	1	399,	0	-18.4	-17.2	1.93
3	161671147	161671295	CPSF6	1.7e-09	-	161671147	161671295	0	1	148,	0	-8.76	-8.32	1.31
16	9854903	9856001	MAP1B	6.2e-10	-	9854903	9856001	0	1	1098,	0	-9.21	-8.74	3.63
14	37900034	37900729	RIPOR1	3.2e-11	+	37900034	37900729	0	1	695,	0	-10.5	-9.92	4.1
14	41206673	41206973	ZFHX3	5.9e-05	+	41206673	41206973	0	1	300,	0	-4.23	-3.95	2.07
3	233183583	233183684	EP300	0.012	+	233183583	233183684	0	1	101,	0	-1.91	-1.65	1.69
17	81958860	81959107	KLHL22	0.00022	+	81958860	81959107	0	1	247,	0	-3.65	-2.71	2.19
1	289190962	289192817	COL6A2	1.2e-09	+	289190962	289192817	0	5	5,54,63,63,64,	0,564,986,1444,1791	-8.92	-8.46	1.27
18	29867453	29872706	SCAPER	4.9e-07	-	29867453	29872706	0	2	118,32,	0,5221	-6.31	-5.98	1.52
21	19489531	19494999	GAB2	2.3e-07	+	19489531	19494999	0	4	205,91,103,191,	0,1895,2236,5277	-6.63	-6.29	2.79
6	121743767	121744415	CPEB2	5e-12	+	121743767	121744415	0	1	648,	0	-11.3	-10.7	4.07
22	44199818	44199968	WDR11	1.6e-21	+	44199818	44199968	0	1	150,	0	-20.8	-19.4	4.6
11	18868080	18868230	GPATCH8	0.0062	+	18868080	18868230	0	1	150,	0	-2.21	-1.95	1.79
9	15090386	15091386	PLEC	6.3e-17	+	15090386	15091386	0	1	1000,	0	-16.2	-15.2	2.3
24	35407296	35407943	CUX1	7.9e-12	-	35407296	35407943	0	1	647,	0	-11.1	-10.5	8.08
14	37953552	37958130	CTCF	2.3e-07	+	37953552	37958130	0	3	33,162,52,	0,3071,4526	-6.64	-6.3	1.79
15	34412674	34412873	GRIK4	4e-14	+	34412674	34412873	0	1	199,	0	-13.4	-11.7	2.67
5	18108466	18109905	HDGFL2	2.3e-09	-	18108466	18109905	0	3	170,133,93,	0,489,1346	-8.64	-8.2	2.04
14	66647417	66647565	ZNF579	3.5e-08	+	66647417	66647565	0	1	148,	0	-7.46	-6.32	2.44
1	258933513	258934510	TSC22D2	7.4e-10	-	258933513	258934510	0	1	997,	0	-9.13	-8.66	10.8
11	36180921	36181966	POLR2A	2.5e-23	-	36180921	36181966	0	1	1045,	0	-22.6	-21.1	3.62
22	47679146	47679842	FAM53B	5e-13	-	47679146	47679842	0	1	696,	0	-12.3	-11.6	7.83
1	105785923	105786268	SF3B4	2.5e-06	-	105785923	105786268	0	1	345,	0	-5.6	-5.3	3.93
13	68618280	68620576	DSN1	1e-05	-	68618280	68620576	0	3	21,43,35,	0,470,2261	-4.98	-3.99	1.82
11	35838364	35838676	CHD3	1.3e-06	-	35838364	35838676	0	2	66,134,	0,178	-5.89	-5.57	1.78
9	15091830	15091931	PLEC	6.3e-17	+	15091830	15091931	0	1	101,	0	-16.2	-15.2	1.23
1	6015880	6016081	SH3BP4	0.00018	-	6015880	6016081	0	1	201,	0	-3.74	-3.47	2.43
11	9176017	9189954	TNRC6C	2e-19	+	9176017	9189954	0	2	64,2474,	0,11463	-18.7	-17.4	15.5
2	14646276	14646376	TMEM245	1.6e-05	+	14646276	14646376	0	1	100,	0	-4.79	-3.81	1.5
15	32099485	32103607	PHLDB1	4e-09	+	32099485	32103607	0	4	264,141,138,7,	0,680,929,4115	-8.4	-7.97	1.72
13	56122239	56122730	SOX18	7.8e-08	+	56122239	56122730	0	1	491,	0	-7.11	-6.74	3.55
21	19487007	19487351	GAB2	0.0022	+	19487007	19487351	0	1	344,	0	-2.65	-2.39	3.22
11	36112369	36112612	CD68	2.6e-07	-	36112369	36112612	0	1	243,	0	-6.59	-6.24	2.58
16	77877892	77878268	BRD9	8.1e-09	+	77877892	77878268	0	2	80,20,	0,356	-8.09	-7.68	1.92
12	75506886	75507085	RCOR3	8.3e-06	-	75506886	75507085	0	1	199,	0	-5.08	-4.79	3.45
17	73635406	73635554	FICD	0.00033	-	73635406	73635554	0	1	148,	0	-3.48	-2.54	1.62
1	93164083	93164182	DENND2D	3.5e-06	-	93164083	93164182	0	1	99,	0	-5.45	-4.43	2
7	88907728	88909261	MIDEAS	2e-11	-	88907728	88909261	0	1	1533,	0	-10.7	-10.2	9.35
21	10853343	10854221	CREBZF	1.1e-08	+	10853343	10854221	0	1	878,	0	-7.95	-7.55	11.9
1	288649699	288649898	COL18A1	1.6e-11	+	288649699	288649898	0	1	199,	0	-10.8	-10.2	3.46
26	27257436	27257835	MFHAS1	1.8e-07	-	27257436	27257835	0	1	399,	0	-6.75	-6.4	2.93
5	64353316	64353514	ARSI	0.00049	-	64353316	64353514	0	1	198,	0	-3.31	-2.39	3.13
11	27286934	27287133	ANKRD40	2.5e-11	-	27286934	27287133	0	1	199,	0	-10.6	-10	12.3
3	36897363	36897713	FOSL2	5e-92	+	36897363	36897713	0	1	350,	0	-91.3	-88	5.76
11	53781891	53782103	SMG8	0.00065	-	53781891	53782103	0	2	41,109,	0,103	-3.19	-2.27	2.42
20	17692613	17696038	TRERF1	3.5e-07	-	17692613	17696038	0	2	275,23,	0,3402	-6.45	-5.38	7.14
1	138041276	138043721	ADAMTS1	1.9e-08	+	138041276	138043721	0	2	729,68,	0,2377	-7.71	-7.32	4.32
9	14566243	14566774	COMMD5	7.9e-16	-	14566243	14566774	0	1	531,	0	-15.1	-14.2	4.94
11	17051746	17051897	KANSL1	4.5e-07	+	17051746	17051897	0	1	151,	0	-6.35	-6.02	1.71
24	28272177	28272674	ARMC5	7.6e-09	+	28272177	28272674	0	1	497,	0	-8.12	-7.71	4.29
1	132488617	132488865	TIAM1	4e-14	+	132488617	132488865	0	1	248,	0	-13.4	-12.6	1.71
9	15088436	15089437	PLEC	6.3e-17	+	15088436	15089437	0	1	1001,	0	-16.2	-15.2	2.13
X	642350	645254	AKAP17A	0.00047	-	642350	645254	0	2	54,46,	0,2858	-3.33	-3.07	2.39
4	121745069	121746268	PDIA4	1.3e-16	-	121745069	121746268	0	2	488,2,	0,1197	-15.9	-14.9	6.63
13	55961881	55966102	PCMTD2	5.1e-08	-	55961881	55966102	0	2	111,87,	0,4134	-7.29	-6.92	1.78
24	1944876	1945223	TBC1D24	7.4e-07	+	1944876	1945223	0	1	347,	0	-6.13	-5.08	2.2
9	15141268	15145506	EPPK1	1.3e-27	+	15141268	15145506	0	1	4238,	0	-26.9	-25.2	7.73
3	42678709	42678908	ETAA1	1e-10	-	42678709	42678908	0	1	199,	0	-9.99	-9.47	3.72
3	5467087	5469029	PRRC2B	2.5e-17	-	5467087	5469029	0	1	1942,	0	-16.6	-15.5	7.23
9	87362119	87375857	MTDH	5.2e-09	-	87362119	87375857	0	2	51,99,	0,13639	-8.28	-7.86	1.53
4	84765893	84767081	AEBP1	1.3e-16	-	84765893	84767081	0	5	51,78,81,135,52,	0,174,701,858,1136	-15.9	-14.9	1.37
14	58068075	58068773	BICRA	4.1e-08	+	58068075	58068773	0	1	698,	0	-7.39	-7.01	5.77
7	36886343	36894879	RTF1	1.4e-10	+	36886343	36894879	0	3	76,115,60,	0,7683,8476	-9.84	-9.33	2.6
8	67842639	67843842	MAP7	5.8e-08	-	67842639	67843842	0	2	114,37,	0,1166	-7.24	-6.87	1.33
11	35882839	35882935	TMEM88	8.7e-06	-	35882839	35882935	0	1	96,	0	-5.06	-4.06	1.9
4	13885672	13885821	PEG10	0.0026	+	13885672	13885821	0	1	149,	0	-2.58	-2.32	3.5
19	47569938	47570233	WNT5A	6.3e-12	+	47569938	47570233	0	1	295,	0	-11.2	-10.6	6
2	45701064	45703275	HR	1.6e-17	+	45701064	45703275	0	2	625,773,	0,1438	-16.8	-15.7	5.7
1	117969269	117969516	IGSF8	4.7e-05	-	117969269	117969516	0	1	247,	0	-4.33	-4.05	2
11	11790529	11790629	BAHCC1	0.0021	+	11790529	11790629	0	1	100,	0	-2.68	-1.77	2.42
16	74060446	74061095	ICE1	1e-15	-	74060446	74061095	0	1	649,	0	-15	-14	11.4
1	209439976	209440999	SENP5	4.8e-08	+	209439976	209440999	0	2	14,137,	0,886	-7.32	-6.19	2.53
3	2744033	2745747	SURF6	5e-12	+	2744033	2745747	0	3	11,204,480,	0,915,1234	-11.3	-10.7	6.7
8	53457656	53459070	LYRM2	1e-10	+	53457656	53459070	0	2	49,102,	0,1312	-10	-9.52	1.67
3	102211755	102213094	TET3	4e-15	+	102211755	102213094	0	1	1339,	0	-14.4	-13.5	10.2
16	9852209	9852410	MAP1B	2.8e-06	-	9852209	9852410	0	1	201,	0	-5.56	-5.25	2.36
25	1131900	1132100	URB2	2.7e-08	+	1131900	1132100	0	1	200,	0	-7.57	-6.43	3.14
6	123129208	123129397	FGFBP1	3.2e-12	-	123129208	123129397	0	1	189,	0	-11.5	-10.8	7.42
24	39729575	39730076	TNRC18	1.3e-12	+	39729575	39730076	0	1	501,	0	-11.9	-11.3	10.5
1	112789903	112790648	NES	1e-10	-	112789903	112790648	0	1	745,	0	-10	-9.5	6.73
14	54169492	54170493	CIC	1.4e-10	-	54169492	54170493	0	1	1001,	0	-9.84	-9.33	12.1
5	34405192	34405543	DMXL1	3.2e-12	-	34405192	34405543	0	1	351,	0	-11.5	-10.8	2.25
4	129632956	129633246	ESYT2	1.3e-11	-	129632956	129633246	0	2	168,31,	0,259	-10.9	-10.3	2.43
13	25201358	25202258	OTUD1	2e-21	+	25201358	25202258	0	1	900,	0	-20.7	-19.3	12.7
24	39730874	39731224	TNRC18	4.8e-06	+	39730874	39731224	0	1	350,	0	-5.32	-5.02	3.56
1	138040977	138041177	ADAMTS1	1.9e-08	+	138040977	138041177	0	1	200,	0	-7.71	-7.32	2.93
3	33420342	33422176	ITSN2	1e-16	-	33420342	33422176	0	3	12,263,24,	0,845,1810	-16	-15	2.36
15	31990364	31990615	KMT2A	2.9e-06	+	31990364	31990615	0	1	251,	0	-5.54	-5.23	3.75
18	47442175	47443157	CLEC14A	1.7e-09	-	47442175	47443157	0	1	982,	0	-8.78	-8.34	11.6
7	63401450	63402327	FBN1	2.5e-19	+	63401450	63402327	0	2	117,133,	0,744	-18.6	-17.4	1.61
3	5933126	5933674	ABL1	3.2e-12	-	5933126	5933674	0	1	548,	0	-11.5	-10.9	11.2
3	227697055	227697395	RHNO1	2.5e-11	-	227697055	227697395	0	1	340,	0	-10.6	-10.1	9.67
15	69973522	69974018	ABTB2	1.6e-11	-	69973522	69974018	0	1	496,	0	-10.8	-10.2	6.63
2	91576720	91577163	BNC2	5.6e-08	-	91576720	91577163	0	1	443,	0	-7.25	-6.88	4.46
2	150718389	150718639	UBR3	6.3e-15	-	150718389	150718639	0	1	250,	0	-14.2	-13.3	2
21	46425237	46431291	RBM14	2.7e-10	+	46425237	46431291	0	5	36,6,47,12,296,	0,5441,5455,5505,5758	-9.57	-9.08	6.77
12	72428484	72429522	TPR	1.6e-12	-	72428484	72429522	0	2	109,141,	0,897	-11.8	-11.1	2.1
25	8165878	8165978	LYST	1.6e-13	-	8165878	8165978	0	1	100,	0	-12.8	-12	1.81
1	289195288	289195696	COL6A2	1.2e-09	+	289195288	289195696	0	3	20,63,17,	0,243,391	-8.92	-8.46	1.13
14	48886413	48886860	DMKN	3.2e-37	-	48886413	48886860	0	1	447,	0	-36.5	-34.5	2.48
6	62867516	62869611	TBC1D1	7.9e-11	+	62867516	62869611	0	2	186,14,	0,2081	-10.1	-9.54	3.45
24	37994072	37994272	TRRAP	2.1e-05	-	37994072	37994272	0	1	200,	0	-4.67	-4.38	4.23
14	23330207	23330405	AKTIP	1e-10	-	23330207	23330405	0	1	198,	0	-10	-9.5	5.86
X	51117582	51117831	UBQLN2	2.1e-05	-	51117582	51117831	0	1	249,	0	-4.68	-4.39	5.46
1	208669687	208670187	TNK2	1.2e-07	-	208669687	208670187	0	1	500,	0	-6.91	-6.55	3.08
18	55596779	55597679	MAP1A	5.9e-08	+	55596779	55597679	0	1	900,	0	-7.23	-6.86	6.25
11	52252258	52254100	TBX2	0.00038	+	52252258	52254100	0	2	116,33,	0,1809	-3.42	-2.49	5.29
14	52705416	52706353	ITPKC	5e-13	-	52705416	52706353	0	1	937,	0	-12.3	-11.6	14.5
21	42866241	42867012	UQCC3	6.3e-14	+	42866241	42867012	0	2	94,586,	0,185	-13.2	-12.4	13.2
1	175291029	175292556	AKAP8L	5e-12	+	175291029	175292556	0	4	69,71,64,47,	0,152,591,1480	-11.3	-10.7	1.87
16	43809901	43810049	GOLPH3	6e-05	+	43809901	43810049	0	1	148,	0	-4.22	-3.94	1.47
14	50079625	50079725	ZNF383	7.8e-05	+	50079625	50079725	0	1	100,	0	-4.11	-3.15	1.62
7	89787871	89788220	YLPM1	0.00016	+	89787871	89788220	0	1	349,	0	-3.79	-3.52	3.97
1	11453242	11453592	MAP7D1	1.7e-07	+	11453242	11453592	0	3	2,139,9,	0,88,341	-6.77	-6.42	1.92
4	124689529	124689780	KMT2C	5.2e-08	-	124689529	124689780	0	1	251,	0	-7.28	-6.91	3.61
7	30155798	30155947	ZNF770	4e-08	-	30155798	30155947	0	1	149,	0	-7.4	-6.27	1.44
3	101773157	101773408	ALMS1	0.00095	+	101773157	101773408	0	1	251,	0	-3.02	-2.1	2.36
10	20495269	20495613	LPAR6	1.9e-10	-	20495269	20495613	0	1	344,	0	-9.73	-9.22	5.9
23	3653841	3654290	TSHZ1	6.6e-09	-	3653841	3654290	0	1	449,	0	-8.18	-7.76	5.9
X	16737164	16737512	NHS	5.5e-08	+	16737164	16737512	0	1	348,	0	-7.26	-6.89	5.5
24	27867273	27868379	SETD1A	7.8e-07	+	27867273	27868379	0	2	636,313,	0,793	-6.11	-5.79	5.42
12	55050067	55050316	SDF4	1.3e-11	+	55050067	55050316	0	1	249,	0	-10.9	-10.3	4.17
20	42698356	42709213	DEK	5.5e-10	+	42698356	42709213	0	2	74,73,	0,10784	-9.26	-8.78	1.5
