# Supplementary material for: m6A mRNA Methylation Analysis Provides Novel Insights into Pigmentation in Sheep Skin
Source: Epigenetics. 2023 Jun 30;18(1):2230662. doi: 10.1080/15592294.2023.2230662 (PMC10316740; doi:10.1080/15592294.2023.2230662)
Supplement: Supplemental Material [file KEPI_A_2230662_SM7567.zip › Supplementary files/Supplementary Table S5.xlsx]

## Sheet: BLACKVSWHITE.log2FC1.Pvalue0.05
gene_id	log2FoldChange	pvalue	padj	BLACK1	BLACK2	BLACK3	WHITE1	WHITE2	WHITE3	Style	BLACK1.readCount	BLACK2.readCount	BLACK3.readCount	WHITE1.readCount	WHITE2.readCount	WHITE3.readCount	BLACK1.fpkm	BLACK2.fpkm	BLACK3.fpkm	WHITE1.fpkm	WHITE2.fpkm	WHITE3.fpkm
5S_rRNA	-2.73541	0.0221898	1	1.09485	0.926626	0.914259	7.90534	3.82568	7.79404	down	1	1	1	7	4	8	0.932127	0.890449	0.874579	6.52662	3.69581	7.46855
ADIPOQ	-1.90475	0.0272062	0.999981	27.3712	37.065	68.5694	25.9747	379.698	92.5543	down	25	40	75	23	397	95	3.49695	5.34494	9.84315	3.21804	55.0445	13.3089
ALB	-1.13702	0.00529888	0.999981	43.7939	28.7254	55.7698	70.0187	84.1649	127.627	down	40	31	61	62	88	131	2.16119	1.60003	3.09234	3.35073	4.71293	7.08885
ALX1	4.67332	0.00169389	1	14.233	6.48638	7.31407	0	0	0.974256	up	13	7	8	0	0	1	1.3121	0.674926	0.757597	0	0	0.101087
AQP5	-2.45983	0.0161487	0.999981	32.8454	13.8994	2.74278	10.164	129.117	131.525	down	30	15	3	9	135	135	4.13378	1.97447	0.387857	1.24046	18.4389	18.6308
BCL2L14	-1.88231	0.0364925	1	3.28454	1.85325	2.74278	4.51734	11.477	12.6653	down	3	2	3	4	12	13	0.302243	0.192486	0.283583	0.403097	1.19837	1.31174
CAPN14	-2.20124	0.0327532	0.999981	12.0433	0.926626	10.9711	13.552	80.3392	15.5881	down	11	1	12	12	84	16	0.579646	0.0503389	0.593301	0.632508	4.38757	0.844425
CNNM1	4.85308	0.000126724	0.113438	84.3032	25.0189	5.48555	0	1.91284	1.94851	up	77	27	6	0	2	2	3.02875	1.01454	0.221436	0	0.077979	0.0787905
CSMD1	2.31201	0.000287136	0.213074	143.425	41.6982	45.7129	12.4227	12.4334	21.4336	up	131	45	50	11	13	22	1.4246	0.467486	0.510171	0.119655	0.140133	0.239616
DCT	4.84332	5.08679e-10	8.45642e-07	1452.86	737.594	231.307	49.6907	6.69493	28.2534	up	1327	796	253	44	7	29	91.7674	52.5853	16.4158	3.04358	0.479833	2.00857
DDC	2.42835	0.000101717	0.0986403	303.273	134.361	53.9413	30.492	35.3875	25.3306	up	277	145	59	27	37	26	10.8571	5.42922	2.16976	1.05856	1.43751	1.02066
DDIT4L	1.28931	0.0295172	0.999981	15.3279	43.5514	46.6272	12.4227	19.1284	11.6911	up	14	47	51	11	20	12	2.66825	8.55718	9.11996	2.09704	3.77836	2.29061
EFNB3	1.15995	0.00297607	0.999981	40.5093	36.1384	38.3989	13.552	20.0848	17.5366	up	37	39	42	12	21	18	3.75838	3.78441	4.00288	1.21926	2.11443	1.83123
EPHA3	1.17152	0.0393903	0.999981	32.8454	96.3691	56.684	16.94	42.0824	23.3821	up	30	104	62	15	44	24	1.12612	3.72934	2.18364	0.563211	1.63716	0.902292
FABP7	3.38697	0.000969822	0.53742	540.855	105.635	29.2563	31.6214	3.82568	29.2277	up	494	114	32	28	4	30	67.9851	14.9874	4.132	3.85443	0.54566	4.13504
FAM184B	-1.25273	0.015097	0.999981	6.56908	18.5325	20.1137	30.492	38.2568	39.9445	down	6	20	22	27	40	41	0.197606	0.629236	0.679824	0.889465	1.30582	1.3524
FAT3	1.29668	0.039795	1	10.9485	30.5787	20.1137	6.77601	8.60777	9.74256	up	10	33	22	6	9	10	0.0793328	0.250092	0.163757	0.0476123	0.0707734	0.0794555
FGFBP3	2.33561	0.00259248	1	35.0351	20.3858	12.7996	7.90534	3.82568	1.94851	up	32	22	14	7	4	2	4.58597	3.01188	1.88249	1.00345	0.568219	0.287066
FOXA3	-2.2333	0.0361607	1	0	2.77988	1.82852	7.90534	6.69493	7.79404	down	0	3	2	7	7	8	0	0.30189	0.197673	0.737576	0.730914	0.844024
GAREM2	2.27107	0.0218209	0.999981	72.2599	22.239	4.57129	7.90534	3.82568	8.7683	up	66	24	5	7	4	9	2.79211	0.969917	0.198465	0.296212	0.167735	0.381332
GPNMB	1.17385	0.000315164	0.215739	5855.24	5388.33	3052.71	1648.83	2090.73	2596.39	up	5348	5815	3339	1460	2186	2665	297.65	309.171	174.363	81.2798	120.598	148.554
GPR18	4.20151	0.0471312	1	1.09485	2.77988	6.39981	0	0	0	up	1	3	7	0	0	0	0.109716	0.314431	0.720598	0	0	0
GRIN2B	2.72889	0.0311713	1	8.75878	3.7065	8.22833	2.25867	0	0.974256	up	8	4	9	2	0	1	0.171277	0.0818092	0.18079	0.0428305	0	0.0214427
GRM7	2.78938	0.0140598	1	38.3197	16.6793	1.82852	3.388	1.91284	2.92277	up	35	18	2	3	2	3	1.36605	0.671126	0.0732406	0.117121	0.0773754	0.117271
HPDL	-1.51168	0.0483058	1	6.56908	6.48638	1.82852	10.164	20.0848	11.6911	down	6	7	2	9	21	12	0.567382	0.632348	0.177451	0.851298	1.96842	1.13652
IL31RA	-1.49066	0.0375871	0.999981	32.8454	49.1112	48.4557	23.716	221.889	120.808	down	30	53	53	21	232	124	1.50847	2.54581	2.50044	1.05621	11.5632	6.24467
IRF4	2.69091	0.00300934	0.999981	190.503	94.5158	47.5415	2.25867	39.2132	9.74256	up	174	102	52	2	41	10	10.7047	5.9946	3.0016	0.123075	2.50026	0.616166
KAP6-2	-1.16446	0.0276533	0.999981	1745.19	1566.92	438.844	2380.64	2068.73	3957.43	down	1594	1691	480	2108	2163	4062	701.633	711.048	198.238	928.126	943.741	1790.74
KCNB2	3.97944	0.0218311	1	4.37939	1.85325	10.9711	0	0	0.974256	up	4	2	12	0	0	1	0.162168	0.0774586	0.456469	0	0	0.0406048
KCNJ13	4.95032	0.00614705	1	28.466	2.77988	2.74278	0	0	0.974256	up	26	3	3	0	0	1	2.66297	0.293527	0.288296	0	0	0.10258
KNG1	-2.53527	0.0196578	1	1.09485	2.77988	0.914259	6.77601	16.2591	4.87128	down	1	3	1	6	17	5	0.0492335	0.141096	0.0461939	0.295479	0.82963	0.246548
KRTAP19-6	-1.9044	0.0272289	0.999981	41.6042	126.948	52.1127	48.5614	140.594	637.163	down	38	137	57	43	147	654	21.9535	75.6093	30.8972	24.8487	84.1808	378.416
KRTAP21-1	-1.86093	0.00995409	0.999981	163.132	426.248	170.052	265.394	557.592	1935.85	down	149	460	186	235	583	1987	60.5404	178.546	70.9082	95.5085	234.803	808.59
KRTAP6-1	-1.44794	0.00568535	0.999981	903.249	912.726	340.104	1416.19	1195.52	3269.6	down	825	985	372	1254	1250	3356	149.285	170.267	63.158	226.973	224.206	608.212
LYPD2	-2.01134	0.0197257	0.999981	3.28454	9.26626	14.6281	9.03467	65.9929	35.0732	down	3	10	16	8	69	36	0.859869	2.73807	4.30284	2.29359	19.6036	10.3344
MC1R	1.993	0.00029296	0.213074	276.996	244.629	96.9114	23.716	69.8186	61.3781	up	253	264	106	21	73	63	29.4167	29.3232	11.5639	2.44235	8.4134	7.33644
MCP-3	-4.12923	6.37456e-07	0.00082423	20.8021	9.26626	10.9711	58.7254	548.028	108.142	down	19	10	12	52	573	111	1.08973	0.547898	0.645759	2.98321	32.5758	6.37617
MIR23B	1.86349	0.0483889	1	5.47424	11.1195	9.14259	2.25867	0.956419	3.89702	up	5	12	10	2	1	4	6.37489	14.6156	11.9626	2.55063	1.2638	5.1078
MLANA	8.41233	7.0376e-12	2.72988e-08	424.801	168.646	91.4259	0	1.91284	0	up	388	182	100	0	2	0	120.555	54.0206	29.1526	0	0.615969	0
NPAS4	3.4242	0.0421772	1	4.37939	4.63313	2.74278	0	0.956419	0	up	4	5	3	0	1	0	0.179705	0.214588	0.126458	0	0.0445324	0
OCA2	2.57414	0.000192298	0.159841	713.84	250.189	81.369	58.7254	62.1672	54.5583	up	652	270	89	52	65	56	28.2507	11.1758	3.61823	2.25372	2.79171	2.4302
PAX3	2.47736	0.0189684	1	31.7506	16.6793	6.39981	0	5.73851	3.89702	up	29	18	7	0	6	4	1.96744	1.16657	0.445581	0	0.403488	0.271791
PLP1	1.25339	0.0186602	0.999981	113.864	101.929	55.7698	15.8107	44.9517	52.6098	up	104	110	61	14	47	54	12.7611	12.8938	7.02275	1.71829	5.71645	6.63619
PLXNC1	2.15435	1.41485e-05	0.0149678	537.57	366.944	247.764	39.5267	131.029	87.683	up	491	396	271	35	137	90	10.2916	7.92923	5.32961	0.733813	2.84641	1.88936
PMEL	6.4558	2.15665e-16	2.5097e-12	8962.42	2987.44	624.439	37.268	68.8622	37.0217	up	8186	3224	683	33	72	38	424.704	159.788	33.2475	1.71255	3.70273	1.97455
PNOC	3.7501	0.00363113	1	3.28454	34.2852	16.4567	1.12933	2.86926	0	up	3	37	18	1	3	0	0.626684	7.38351	3.52796	0.20895	0.621189	0
POPDC3	1.51002	0.0474155	1	33.9403	20.3858	11.8854	6.77601	13.3899	2.92277	up	31	22	13	6	14	3	3.92536	2.66118	1.54449	0.759948	1.7572	0.380461
PRKG2	2.25065	0.00141632	0.749167	37.2248	50.0378	39.3131	1.12933	9.56419	15.5881	up	34	54	43	1	10	16	1.10339	1.67409	1.30931	0.0324612	0.321681	0.520045
RBM20	-1.28253	0.0120194	1	8.75878	9.26626	10.9711	20.328	20.0848	30.2019	down	8	10	12	18	21	31	0.231996	0.277029	0.326509	0.522129	0.603649	0.900375
SAMD12	-1.13288	0.039699	0.999981	13.1382	12.0461	34.7418	44.044	34.4311	53.5841	down	12	13	38	39	36	55	2.18209	2.25824	6.48335	7.09368	6.48888	10.0167
SIX1	-4.117	0.0079451	1	1.09485	0	0	5.64667	7.65135	4.87128	down	1	0	0	5	8	5	0.129735	0	0	0.648845	1.02878	0.649676
SLC24A4	4.36953	0.00194015	0.94073	142.33	17.6059	5.48555	1.12933	0	6.81979	up	130	19	6	1	0	7	4.91815	0.686666	0.212977	0.0378419	0	0.265233
SLC24A5	1.38292	0.000355943	0.230117	734.643	475.359	294.391	151.331	201.804	223.105	up	671	513	322	134	211	229	47.2868	34.5357	21.291	9.44576	14.7392	16.1631
SLC38A5	1.91168	0.0106114	1	53.6475	25.0189	11.8854	4.51734	10.5206	8.7683	up	49	27	13	4	11	9	3.60905	1.89974	0.898389	0.294694	0.803091	0.663912
SLC45A2	9.96667	3.56504e-11	8.29729e-08	817.851	227.95	48.4557	0	0.956419	0	up	747	246	53	0	1	0	52.2114	16.4253	3.47572	0	0.0692819	0
SLURP1	-1.71527	0.00178601	0.903643	31.7506	39.8449	48.4557	121.968	53.5595	219.208	down	29	43	53	108	56	225	10.212	14.4648	17.511	38.0408	19.5467	79.3533
SNAP91	5.19314	0.000821539	1	55.8372	12.9728	4.57129	0	0	1.94851	up	51	14	5	0	0	2	2.05787	0.539646	0.189296	0	0	0.0808255
SPOCK1	-1.04657	0.0231101	0.999981	16.4227	11.1195	21.028	41.7854	31.5618	27.2792	down	15	12	23	37	33	28	1.26049	0.963304	1.81343	3.11003	2.74876	2.35655
SUGCT	-1.29855	0.0362872	1	5.47424	6.48638	14.6281	21.4573	16.2591	28.2534	down	5	7	16	19	17	29	0.325288	0.43504	0.976656	1.23642	1.09628	1.88959
SYCP1	-2.73325	0.0192434	1	1.09485	0.926626	0.914259	7.90534	5.73851	5.84553	down	1	1	1	7	6	6	0.038515	0.0367929	0.0361371	0.269676	0.229063	0.231447
TCL1A	-4.55759	0.0344526	1	0	1.85325	0	4.51734	0	39.9445	down	0	2	0	4	0	41	0	0.625153	0	1.30917	0	13.4362
TNFRSF13C	1.59939	0.0381185	1	38.3197	24.0923	12.7996	2.25867	8.60777	13.6396	up	35	26	14	2	9	14	6.88353	4.88484	2.58342	0.393448	1.75453	2.75767
TRIM63	2.0666	0.00468214	1	12.0433	12.0461	18.2852	3.388	3.82568	2.92277	up	11	13	20	3	4	3	1.10023	1.24213	1.87691	0.300142	0.396575	0.300527
TRPM1	7.72824	1.90529e-07	0.000277148	1496.66	574.508	213.022	1.12933	9.56419	0	up	1367	620	233	1	10	0	30.6699	13.2883	4.90482	0.0224418	0.222392	0
TRPV5	-1.79463	0.024223	1	2.18969	2.77988	4.57129	11.2933	14.3463	7.79404	down	2	3	5	10	15	8	0.101023	0.144759	0.236965	0.505248	0.751027	0.404716
TSPAN10	9.59975	1.67588e-10	3.25036e-07	293.419	118.608	23.7707	0	0	0	up	268	128	26	0	0	0	29.5795	13.4958	2.69248	0	0	0
TYR	5.89883	2.33361e-11	6.78905e-08	1209.81	437.367	88.6831	7.90534	17.2155	3.89702	up	1105	472	97	7	18	4	74.7378	30.4968	6.15565	0.473578	1.20677	0.270963
TYRP1	13.084	6.89552e-14	4.01216e-10	6659.96	2368.46	464.443	0	0.956419	0	up	6083	2556	508	0	1	0	378.857	152.073	29.6856	0	0.0617352	0
UNC13A	5.24457	0.00352476	1	29.5609	11.1195	0.914259	0	0.956419	0	up	27	12	1	0	1	0	0.578729	0.245712	0.0201111	0	0.0212465	0
VAT1L	1.48084	0.0407858	0.999981	509.104	190.885	65.8266	44.044	103.293	126.653	up	465	206	72	39	108	130	16.5054	6.98511	2.39789	1.38469	3.79989	4.62154
ZAR1	-4.5438	0.0260955	1	0	0	0	6.77601	0.956419	4.87128	down	0	0	0	6	1	5	0	0	0	0.552002	0.0911695	0.460591
