# Supplementary material for: m6A mRNA Methylation Analysis Provides Novel Insights into Pigmentation in Sheep Skin
Source: Epigenetics. 2023 Jun 30;18(1):2230662. doi: 10.1080/15592294.2023.2230662 (PMC10316740; doi:10.1080/15592294.2023.2230662)
Supplement: Supplemental Material [file KEPI_A_2230662_SM7567.zip › Supplementary files/Supplementary Table S6.xlsx]

## Sheet: BLACKvsWHITE_diff.table
gene	rnaLog2fc	meripLog2fc	type
ADAMTS4	-2.73569	0.845	Hyper_Down
CPLX1	-2.02371	0.354	Hyper_Down
FGF9	-1.36382	3.2	Hyper_Down
PHOSPHO1	-1.09145	0.681	Hyper_Down
PITX2	-1.92151	1.57	Hyper_Down
TMEM132E	-1.01064	1.39	Hyper_Down
ZNF891	-1.68257	1.9	Hyper_Down
ZNF891	-1.68257	0.152	Hyper_Down
hoxd11	-1.29056	1.09	Hyper_Down
HAND2	1.94632	0.274	Hyper_Up
HTR2A	1.49533	0.816	Hyper_Up
IRF4	2.69091	0.122	Hyper_Up
NRG3	2.22588	0.349	Hyper_Up
PRSS35	1.23746	0.943	Hyper_Up
SLC16A9	1.06557	0.381	Hyper_Up
ADAMTS4	-2.73569	-0.807	Hypo_Down
ADAMTS4	-2.73569	-0.29	Hypo_Down
IL31RA	-1.49066	-0.609	Hypo_Down
KCNC3	-1.08681	-0.22	Hypo_Down
KCNE4	-1.01945	-0.0924	Hypo_Down
PABPC5	-1.01554	-0.268	Hypo_Down
SOX2	-1.29041	-0.816	Hypo_Down
SPOCK1	-1.04657	-0.315	Hypo_Down
TMEM132E	-1.01064	-0.544	Hypo_Down
ZNF891	-1.68257	-2.64	Hypo_Down
ZNF891	-1.68257	-0.507	Hypo_Down
NRG3	2.22588	-1.17	Hypo_Up
